# Supplementary material for: Association of usual sleep quality and glycemic control in type 2 diabetes in Japanese: A cross sectional study. Sleep and Food Registry in Kanagawa (SOREKA)
Source: PLoS One. 2018 Jan 24;13(1):e0191771. doi: 10.1371/journal.pone.0191771 (PMC5783416; doi:10.1371/journal.pone.0191771)
Supplement: S1 File — (XLSX) [file pone.0191771.s001.xlsx]

## Sheet: All 
登録番号	施設	患者識別番号	DM Type 1:1型 2:2型 3:その他 4:IGT 5:正常耐糖能	年齢	性別 1：男 2：女	推定罹病期間 (年)	身長	体重	BMI	喫煙本数	喫煙 年	喫煙指数	１:過去 2:今	飲酒 0:なし 1：有り	神経症 0:なし 1：有り	網膜症 0:NDR １：SDR 2:PPDR 3:PDR	腎症 0：～1期 １：2期 2：3期 3：4期 4：5期	足病変 0:なし 1：有り	高血圧 0:なし 1：有り	高脂血症 0:なし 1：有り	脳梗塞 0:なし 1：有り	心血管 0:なし 1：有り	高尿酸血症	精神疾患	TP（０）	Alb（０）	TG(0)	TC(0)	HDL(0）	LDL(0)	LDL(F式）(0)	nonHDL(0)	HbA1c（0） (NGSP)	GA	AST（0）	ALT（0）	gGTP（0）	BUN（０）	Cr（0）	eGFR（0）	UA（０）	Na（０）	K（０）	Cl（０）	Ca（０）	P（０）	随時血糖	ACR (mg/gcre)	PAID 総計
S - 1	横浜市立大学附属市民総合医療センター	03778665	2	43	1	4	177.6	79	25.0462	0	0	0		1	0	0	0	0	1	0	0	0	0	0		5.1	99	177	45	117	112	132	5.8		35	78	27	15	1.04	63.6	5.5	142	3.8	100			107	5	40
S - 2	横浜市立大学附属市民総合医療センター	03213828	2	77	1		168	66	23.3844	20	20	400	1	1	1	1	1	0	1	1	0	0	1	0		4.3	69	176	67	86	95	109	7.6		12	14	15	16	0.84	67.5	6.7						181	15.3	35
S - 3	横浜市立大学附属市民総合医療センター	03630976	2	43	2		157	65	26.3702	0	0	0		0	0	0	0	0	0	1	0	0	0	0		4.5	71	163	58		91	105	6.3		22	20	24	12	0.6	85.2	5.5	142	4.5	104			85	19.5	56
S - 4	横浜市立大学附属市民総合医療センター	02706673	2	53	2		161	46	17.7462	0	0	0		0	0	0	0	0	1	0	0	0	0	0	7.3	4.6	84	206	84		105	122	8		20	18	38	16	0.71	66.7	5.2	145	3.9	103			131	48.4	68
S - 5	横浜市立大学附属市民総合医療センター	03077716	3	80	2			31.05		0	0	0		0	1	0		0	0	0	0	0	0	0		3.6	100	217	79	109	118	138		15.5	31	8	31	31	1.03	39.5	9.1	139	4.6	102			198		36
S - 6	横浜市立大学附属市民総合医療センター	05403930	2	73	1	40	163.6	42	15.6922	20	52	1040	1	0	1	0	1	0	0	0	0	0	0	0			65	190	55	117	122	135	7.2		15	7	26	14	0.9	63.5	6.6						117	43.2	37
S - 7	横浜市立大学附属市民総合医療センター	05066652	2	67	2	15	162	56	21.3382	0	0	0		0	0	0	0	0	0	1	0	0	0	0			100	174	53	104	101	121	7		30	39	25	15	0.73	60.5	5.8						95	5.1	31
S - 8	横浜市立大学附属市民総合医療センター	80230193	2	49	1	4	174	93	30.7174	30	25	750	1	1	0	0	0	0	1	1	0	1	1	0	7	4.6	415	37	37	65			8		19	15	24	17	0.98	64.9	7.4	144	4.1	106			98		53
S - 9	横浜市立大学附属市民総合医療センター	03508145	2	67	2	10	159	51	20.1733	0	0	0		0	0	0	0	0	1	1	0	0	0	0			163	137	50	94	54	87	5.9		26	26	41	27	0.82	53.3	4.6						139	11.3	47
S - 10	横浜市立大学附属市民総合医療センター	02596051	2	49	1	10	169.5	85	29.5855	20	29	580	2	1	0	0	2	0	1	1	0	0	1	0		4.7	296		60	125			7.2		19	19	39	22	1.38	44.9	9.2	139	4.3	100			161	370.8	57
S - 11	横浜市立大学附属市民総合医療センター	05257795	2	71	1	10	168	79	27.9904	30	49	1470	1	1	1	0	0	0	0	1	0	0	0	0			112	146	47	81	77	99	7.8		22	32	29	18	1.15	49	5.8						118	15.4	28
S - 12	横浜市立大学附属市民総合医療センター	05535334	2	52	1	9	171.3	59.3	20.2088	30	30	900	2	1	1	0	2	0	1	1	0	0	0	0	5.6	2.8	128	200	40	134	134	160	14.1		17	14	48	16	0.9	70	6	140	5.2	103	9.3	3.9	232	2468.2	62
S - 13	横浜市立大学附属市民総合医療センター	03584062	2	81	2	40	146.5	59.4	27.6765	40	17	680	1	1	1	1	1	0	0	1	0	0	0	0			164	197	44	114	120	153	7.2		18	14	19		0.59	72.6	5.4						155	42.6	41
S - 14	横浜市立大学附属市民総合医療センター	04885253	2	56	1	10	161	62.9	24.266	20	30	600	2	1	1	3	0	0	1	1	0	0	0	0			74	108	49	41	44	59	8.1		8	7	17	15	0.72	88	4						134	8.4	62
S - 15	横浜市立大学附属市民総合医療センター	05470965	2	75	2		147.1	42.6	19.6872	0	0	0		0	1	0	0	0	0	0	0	0	0	0			72	198	50	132	134	148	6.9		16	6	13	13	0.57	76.8	3.9						131	9.9	48
S - 16	横浜市立大学附属市民総合医療センター	03414727	2	78	2	37	157	65	26.3702	0	0	0		0	0	3	2	0	1	1	0	0	1	0	6.6	4	123	137	43	67	69	94	7.2		19	12	10	21	1.11	36.6	7	143	4.3	107	9.1	3.5	85	TP	56
S - 17	横浜市立大学附属市民総合医療センター	60034068	2	62	1	9	171	74	25.3069					1	0	0	2	0	1	1	0	0	1	0	7.1	4.8	456	211	53	102		158	7.1		85	68	415	14	1.23	47.5	6.5	140	3.9	103	9.8	3.6	190	TP	28
S - 18	横浜市立大学附属市民総合医療センター	03510098	2	75	2		148	75	34.2403	0	0	0		1	1	2	1	0	1	1	0	0	1	0		4.4	279	143	31	64	56	112	8.3		28	24	29	30	1.31	30.9	6.9	142	4.5	103			178	TP	32
S - 19	横浜市立大学附属市民総合医療センター	80124744	2	44	1	6	170	72	24.9135	0	0	0		1	1	0	0	0	1	1	0	1	0	0			126	164	35	113	104	129	7.1		33	79	27	10	0.78	85.9	6.7	142	4.2	105			133	6.2	48
S - 20	横浜市立大学附属市民総合医療センター	03348452	2	65	1	15	174	81	26.7539	30	40	1200	2	0	1	1	1	0	1	1	0	0	0	1	6.9	5.1	223	195	69	99	81	126	6.5		21	21	46	7	0.8	74.7	4.1	130	4.7	94			151	39.1	34
S - 21	横浜市立大学附属市民総合医療センター	01383443	2	57	1	12	163	73.5	27.6638	30	20	600	2	0	1	0	0	0	0	1	0	0	1	0			203	131	41	69	49	90	7.3		27	38	51	15	1.01	60.1	7.2						133	3.5	56
S - 22	横浜市立大学附属市民総合医療センター	03588512	2	58	1	11	170	70	24.2215	20	38	760	2	1	1	0	0	0	1	1	0	0	0	0			348	246	44	141	132	202	7.7		56	77	129	12	0.72	87.1	6.6						168	22.7	40
S - 23	横浜市立大学附属市民総合医療センター	80074539	2	65	2		150	74	32.8889	0	0	0		0	0	0	1	0	1	1	0	0	0	0			203	184	49	104	94	135	6.8		40	26	42	17	0.83	53	6.8						112	TP	24
S - 24	横浜市立大学附属市民総合医療センター	05507356	2	51	1	2	173	85.8	28.6678	0	0	0		1	0	0	0	0	1	1	0	0	1	0			254	187	55	107	81	132	6.4		19	23	19	19	1.16	53.4	9.2						121	19.5	51
S - 25	横浜市立大学附属市民総合医療センター	03469222	5	72	2		145	40	19.025	0	0	0		0					0	1			0	0			53	194	84	92	99	110			18	13	13	12	0.67	65.1	3.6						86
S - 26	横浜市立大学附属市民総合医療センター	02455872	2	71	1	30	158.5	57.9	23.0473	0	0	0		1	0	0	0	0	0	0	0	0	0	0			58	185	64	100	109	121	6.9		25	26	29	22	0.9	64.3	5.5						138	13.7	31
S - 27	横浜市立大学附属市民総合医療センター	05307303	2	68	1		168.6	79	27.7915	0	0	0		1	1	1	2	0	1	1	0	1	0	0	7.4	4.9	132	132	43	65	63	89	8.4		38	65	36	31	0.92	63.3	6.9	139	4.8	102			194		20
S - 28	横浜市立大学附属市民総合医療センター	05509595	2	45	2	10	162.1	71.6	27.2488	0	0	0		0	0	0	1	0	1	0	0	0	0	0			110	161	50	89	89	111	6.3						0.61	82.6							109	135.8	39
S - 29	横浜市立大学附属市民総合医療センター	05382445	2	41	2	5	157.5	95	38.2968	20	25	500	1	0	0	0	1	0	0	0	0	0	0	0									6.7		33	25	52	16	0.57	92	5.6	139	4.1	104			239	7.9	31
S - 30	横浜市立大学附属市民総合医療センター	02325095	2	72	1	4	163.9	55	20.4741	0	0	0		0	0		1	0	1	1	0	1	0	0	6.6	4.6	150	148	31	88	87	117		18.9	36	36	16	12	1.12	50.2	5.1	142	4.5	105	9.3	3.1	214	88.9	23
S - 31	横浜市立大学附属市民総合医療センター	04998373	2	59	1		169.2	63.9	22.3203						1			1	0	0	1	0	0	0			272	209	45	133	110	164	6		16	16		13	0.58	109.8	6	144	4.3	108			124	53.5	83
S - 32	横浜市立大学附属市民総合医療センター	05470224	2	50	1	3	172	83	28.0557	0	0	0		1	0	0	0	0	1	1	0	0	0	0			212	168	38	102	88	130	5.5		25	38	42	17	0.88	72.6	6.1						114	11.4	31
S - 33	横浜市立大学附属市民総合医療センター	3460597	2	48	1	15	170	91.5	31.6609	20	15	300	1	0		1	2	0	1	1	0	0	0	0			314		39	108			7.5		38	49	46	13	0.95	68	7.5	142	4	101			188	4222.7	54
S - 34	横浜市立大学附属市民総合医療センター	3813449	2	71	2		151	53	23.2446	0	0	0		0		2	2	0	1	1	0	0	0	0	8	4.3	184	179	57		85	122	6.2		54	44	128	15	0.81	53.3	5.2	143	3.7	105			201	446.4	58
S - 35	横浜市立大学附属市民総合医療センター	80162630	2	68	1	33	163	61	22.9591	40	40	1600	1	0	1	0	1	0	1	1	0	1	0	0			96	161	45	98	97	116	7.3		18	13	17	23	0.91	64.1	6.1	143	5.3	107	10	3.9	105	41.3	54
S - 36	横浜市立大学附属市民総合医療センター	3042004	2	54	2	1	153	73.5	31.3982	10	34	340	2	0	0	0	0	0	1	1	0	0	1	0			203	168	56	78	71	112	6.7		18	23	43	11	0.56	86.5	5.5						107	8.5	24
S - 37	横浜市立大学附属市民総合医療センター	01484735	2	69	2	35	146	38	17.827	6	46	276	2	1	1	0	0	0	0	1	0	0	0	0		4.3	114	210	53	126	134	157	7.1		21	13	11	17	0.66	67	6.1	142	4.7	104	9.1	3.5	92	33	33
S - 38	横浜市立大学附属市民総合医療センター	00246246	2	82	1	35	170	66.3	22.9412	20	40	800	1	0	0	2	2	0	1	1	0	1	0	0		3.7	244	134	37	71	48	97	7.9		21	14	12	23	1.26	42.5	7.2	139	4.5	102			227	1222.2	20
S - 39	横浜市立大学附属市民総合医療センター	03728522	2	79	1	4	164	71	26.398	0	0	0		1	1	1	0	1	1	1	0	1	0	0	7.4	4.1	109	122	43	60	57	79	8		23	16	72	19	1.03	53.6	5.2	143	4.3	107			154	33.3	20
S - 40	横浜市立大学附属市民総合医療センター	60037751	2	72	1	6	163	48.5	18.2544	0	0	0		1		0	0	0	0	0	0	0	0	0	7.3	4.4	59	203	96		95	107	7.3		37	25	31	16	0.97	58.8	7.1	139	4.3	102			50	5	55
S - 41	横浜市立大学附属市民総合医療センター	05445921
S - 42	横浜市立大学附属市民総合医療センター	60042344	2	69	2		157.7	56.4	22.6786	0	0	0		1	1	0	0	0	1	0	0	0	0	0	6.7	4.2	228	179	45	114	88	134	7.7		17	15	18	13	0.56	80.2	5.3	143	4	108			97	14.1	28
S - 43	横浜市立大学附属市民総合医療センター	04023452	2	66	1	20	174	71.5	23.6161	40	35	1400	1	0	1	0	0	0	1	1	0	0	0	0	7.2	4.3	358	175	48	86	55	127	7.4		15	9	17	22	1.3	43.7	73	138	5.2	102			99	9.4	28
S - 44	横浜市立大学附属市民総合医療センター	60172756	2	47	1		168.5	91	32.051	0	0	0		1	1		0	0	1	1	0	0	0	0	7.4	4.5	77	248	47		186	201	7.1		26	30	79	9	0.59	114.4	45	140	3.6	102			142	18.1	65
S - 45	横浜市立大学附属市民総合医療センター	05512466	2	74	2	7	155	51	21.2279	0	0	0		0	0	0	0	0	0	1	0	0	0	0	7.3	4.7	61	165	67	84	86	98	6.8		24	17	24	19	0.6	72.9	3.7	145	4.6	107			98	32.1	39
S - 46	横浜市立大学附属市民総合医療センター	03643043	2	45	1		169.7	69.6	24.1683	20	25	500	2	1	1	3	1	0	1	0	0	0	0	0			97	199	65	118	115	134	5.4		21	14	20	15	0.5	138.9	8.8						88	186.7	65
S - 47	横浜市立大学附属市民総合医療センター	02272604	2	66	2	10	150	50	22.2222	0	0	0		1	0	0	0	0	1	1	0	0	0	0			141	204	48	133	128	156	7.3		30	51		11	0.52	88.1	5.2	139	3.9	103			168	5	37
S - 48	横浜市立大学附属市民総合医療センター	60124381	2	43	1	3	168	91	32.2421	20	23	460	1	0	0	0	0	0	0	1	0	0	0	0	6.9	4.5	60	187	56	120	119	131	6.4		35	52		14	0.77	87.7	5.8	146	4.6	107	10.2		119	16.2	50
S - 49	横浜市立大学附属市民総合医療センター	05374472	2	56	2	1	140	57	29.0816	5	35	175	1	0	1	3	1	0	0	0	0	0	1	0	7.4	4.3	158	174	44	114	98	130	6		17	14	12	22	0.71	65.7	8.5	141	3.9	108			107	134.3	66
S - 50	横浜市立大学附属市民総合医療センター	05469254	2	54	1	2	171	67	22.913	40	25	1000	1	0	1	0	0	0	0	1	0	0	0	1	7.1	4.6	153	160	67		62	93		13.3	26	16	54	14	0.92	67.6	5.7	142	4.3	105			76	5	43
S - 51	横浜市立大学附属市民総合医療センター	05210185	2	50	1	13	160.6	80	31.0169	30	35	1050	2	1	1	0	1	0	1	1	0	0	0	1	7.5	4.5	85	154	47	139	90	107	8.8		31	53	60	19	0.8	81	4.2	139	4.3	102	9.2	3	172	130.8	58
S - 52	横浜市立大学附属市民総合医療センター	03315969	2	83	1	50	170	63	21.7993	80	22	1760	1	1	0	0	0	0	1	1	0	0	0	0	7.2		97	188	66	104	103	122	6.9		29	46		24	1.22	43.9	4.9	142	4.4	108			158	64.2	24
S - 53	横浜市立大学附属市民総合医療センター	04791737	2	73	1		167	87.5	31.3744	50	45	2250	1	1	1	1	2	1	1	1	0	0	0	0		3.8	194		49	104			7.8		41	41	504	15	1.3	42.5	6.5	141	4.1	106			216	TP	50
S - 54	横浜市立大学附属市民総合医療センター	04573802	2	82	1	20	153.7	51	21.5885	0	0	0		0		0	1	0	1	0	0	0	0	0			234	175	50	95	78	125	7.2		53	54	32	13	0.73	77.3	6.2	137	5.7	101			121	162.2	25
S - 55	横浜市立大学附属市民総合医療センター	05489223	2	57	1	3	173.9	70.2	23.2134	40	40	1600	2	0	0	0	0	0	0	0	0	0	0	0	6.6	4.2	80	98	24	58	58	74	6.9	15.7	16	23	42	8	0.89	69.1	4.2	144	4.2	105			145	4.4	57
S - 56	横浜市立大学附属市民総合医療センター	05027491	2	49	2	4	152.2	75.6	32.6357	30	33	990	2	0	0		0	0	0	1	0	0	0	1		4	53		53	106			16.1	16.1	43	74	50	7	0.65	75.2	3.9	139	3.9	102			158	5	92
S - 57	横浜市立大学附属市民総合医療センター	03444320	2	83	2	14	153	52	22.2137	0	0	0		0	0	0	1	0	1	1	0	0	0	0			226	115	41	38	29	74	6.4		22	16	30		0.77	53.7	5.1						156	191.4	20
S - 58	横浜市立大学附属市民総合医療センター	04305781	2	61	2	12	153.7	60	25.3982	0	0	0		0	1	1	1	0	0	1	0	1	0	0	7.2	3.6	92		62	75			7.5		21	21	20	14	0.67	68.3	5.1	142	4.1	104			127	49.6	60
S - 59	横浜市立大学附属市民総合医療センター	80106130	2	67	1		170	78.5	27.1626	30	37	1110	1	0	1	0	1	0	1	1	0	1	0	0			63		54	86			7.7		31	32	20		0.78	76.5	6	147	4.4				118	13	35
S - 60	横浜市立大学附属市民総合医療センター	80275545
S - 61	横浜市立大学附属市民総合医療センター	04777744	2	80	2	15	155	50	20.8117	0	0	0		1	1	1	1	0	1	1	0	0	0	0	6.8	4.3	34	177	87	69	83	90		24	24	16	14	20	0.89	46.3	5.5	134	4.6	99			229	32.3	49
S - 62	横浜市立大学附属市民総合医療センター	03055936	2	79	2	5	161	65	25.0762	0	0	0		0	1	0	1	0	0	0	0	1	0	0	5.8	2.5							9.7		51	801	168	8	0.46	96	5.1	137	3.7	103			66	31.1	31
S - 63	横浜市立大学附属市民総合医療センター	03528043	2	75	1	25	171	80	27.3588	30	45	1350	1	1	1	1	1	0	1	1	0	0	0	0			89	100	25	51	57	75	12.6		96	97	41	15	0.88	64.6	7	141	5	104			93	TP	59
S - 64	横浜市立大学附属市民総合医療センター	00321985	2	57	1	5	176	94	30.3461	20	35	700	1	1	1	0	1	1	1	1	1	1	0	0			201	134	34	78	60	100	6.8		18	32	31	15	1.02	59.5	5.4	141	4.6	105			161	52	57
S - 65	横浜市立大学附属市民総合医療センター	04333661	2	58	1		168	57.3	20.3019	6	6	36	1	1		1	1	0	0	0	0	0	1	0	6.6	4.2	67	173	95	58	65	78	6.8		103	85	122	20	1.12	53.7	6.4	139	4	98			225	6.1	46
S - 66	横浜市立大学附属市民総合医療センター	05311799	2	43	2	6	153	69	29.4758	0	0	0		0	1	3	1	0	1	1	0	0	0	1			113	117	40	58	54	77	8.3		23	33	38	8	0.51	102.4	5	142	4.2	105			219	27.4	62
S - 67	横浜市立大学附属市民総合医療センター	04916087	2	62	1	12	170	78	26.9896	40	30	1200	1	1	1	0	1	0	1	1	0	0	1	0	7.1	4.6	176	166	42		89	124	6.6		32	42	48	13	0.79	77.2	6.5	144	3.9	106			153	105.9	40
S - 68	横浜市立大学附属市民総合医療センター	04794226	2	40	2	1	153	68.5	29.2622	0	0	0		1	0		0	0	1	1	0	0	0	0			266	187	31		103	156	6.4		18	18	28	8	0.49	108.5	4.2						97	22.3	46
S - 69	横浜市立大学附属市民総合医療センター	02669810	2	83	1	42	156	56	23.0112	40	45	1800	1	1	1	0	0	0	1	1	1	0	0	0			87	165	50	89	98	115	7.1		13	12	38		1.17	46.1	5.8						151	22	61
S - 70	横浜市立大学附属市民総合医療センター	04408947	2	67	1	20	155	57	23.7253	0	0	0		0	1	0	1	0	1	1	0	1	0	0	7.6	4.9	102	134	48	71	66	86	6.8		27	31	109	21	1.41	39.9	7.1	145	4.9	108			147	15	26
S - 71	横浜市立大学附属市民総合医療センター	03327242	2	79	2	15	156	57.8	23.7508	0	0	0		0	1	0	0	0	1	1	0	0	1	0			243	226	36	149	141	190	8		15	10	18	15	0.71	59.5	5						71	5	39
S - 72	横浜市立大学附属市民総合医療センター	03179955	2	70	1	13	162	58.4	22.2527	30	30	600	1	1	1	0	0	0	1	1	0	0	0	0			104	142	48	70	73	94	6.8		26	37	15	13	0.95	60.6	5.8	145	4.2	105			76	3.4	52
S - 73	横浜市立大学附属市民総合医療センター	60137670	2	61	2		147.8	51	23.3465	0	0	0		0	1	0	0	0	0	1	0	0	0	0			62	156	47	91	97	109	6		22	17	63	11	0.53	88.2	3						157	16.7	57
S - 74	横浜市立大学附属市民総合医療センター	80041085	2	65	2	12	148	60	27.3923	0	0	0		0	1	0	2	0	1	1	0	1	1	0			335	165	48	69	50	117	6.4		22	19	24	18	0.9	44.8	5.9						137	1830.3	35
S - 75	横浜市立大学附属市民総合医療センター	03027245	2	75	1	15	157	60	24.3418	0	0	0		1	1	3	0	0	1	1	0	1	0	0			90	169	60	90	91	109	7		34	23	112	10	0.77	75.1	5.1						157	5	63
S - 76	横浜市立大学附属市民総合医療センター	02130385	2	71	1	12	182	77	23.246	50	10	500	1	1	0	0	0	0	1	1	0	1	1	0	7.2	4.4	129	143	47	78	70	96	7.1		25	33	40	55	1.15	49	7.6	144	3.7	106			57	8	21
S - 77	横浜市立大学附属市民総合医療センター	03424333	2	83	1	54	153	58	24.7768	40	50	2000	1	1	1		2	0	1	1	0	1	1	0		3.9	69	145	47	74	84	98		19.7	60	54	54	33	1.37	36.2	5.8						117	896.4	22
S - 78	横浜市立大学附属市民総合医療センター	05463599	2	40	2	5	156	80.2	32.9553	20	20	400	1	0	1		0	0	1	1	1	1	1	0			161	149	44	81	73	105	7.1		10	8	20	10	0.62	83.9	5.4						139	24.7	66
S - 79	横浜市立大学附属市民総合医療センター	03022106	2	73	1	38	161	68	26.2336	0	0	0		1	1	3	2	0	1	1	0	1	1	0	6.6	4.3	261	145	37		56	108	8.3		18	19	13	18	0.89	64.6		143	4.5	108	8.9	3	113	418.3	31
S - 80	横浜市立大学附属市民総合医療センター	04203775	2	46	1		166	58	21.048	0	0	0		0	0	3	2	0	0	1	0	0	1	0	6.1	3.8	133	218	68	109	123	150	6.9		22	15	13	23	1.56	39.7	5.3	145	4.2	104	9.8	2.6	123	TP	55
S - 81	横浜市立大学附属市民総合医療センター	05275276	2	63	2		155.5	49	20.2645	0	0	0		1	0	0	0	0	0	1	0	0	0	0			140	272	85	154	159	187	5.7		22	15	26	11	0.5	93.2	4.1						76	25	30
S - 82	横浜市立大学附属市民総合医療センター	04905231	2	58	1		170	121.5	42.0415	0	0	0		0	0	0	0	0	1	1	0	0	0	0			105		54	78			8.3		40	48		12	0.86	71.7		142	4.2	106			127	16.2	39
S - 83	横浜市立大学附属市民総合医療センター	05400498	2	75	1	30	162.4	65	24.6457	0	0	0		1	1	1	0	0	0	0	0	0	0	0			103	175	56	99	98	119	6.6		24	20	12	28	1	56.4	7.1						98	17.4	35
S - 84	横浜市立大学附属市民総合医療センター	03936637	2	42	1	15	168	83	29.4076	20	5	100	1	1	1	0	1	0	1	0	0	0	0	0			167	149	36	96	80	113	6.8		34	51	30	12	0.67	102.8	6.3						83	4.1	58
S - 85	横浜市立大学附属市民総合医療センター	80188998	2	64	2	7	150.5	65.8	29.0505	0	0	0		0	1	2	2	0	1	1	0	0	1	0	7.2	4.5	226	197	54	103	98	143	7.7		25	15	26	19	1.14	37.7	3.5						93		24
S - 86	横浜市立大学附属市民総合医療センター	60171677	2	42	2		157.1	59.1	23.9461	20	26	520	2	0	0	0	0	0	0	1	0	0	0	0			89	212	44	160	150	168	9.7		26	25	27	10	0.51	102.4	4.5	139	4.3	102			139	8.6	39
S - 87	横浜市立大学附属市民総合医療センター	03557403	2	51	1	6		84		0	0	0		1	1	0	1	0	1	1	0	0	1	0			116	153	33	106	97	120	7.2		19	25	23	9	0.92	69.8	6.8						126	TP	51
S - 88	横浜市立大学附属市民総合医療センター	03168191	2	65	1	20	159	55	21.7555	20	45	900	2	1	1	3	1	0	1	1	0	0	0	0			204	135	38	60	56	97	9.4		23	25	27	11	0.94	62.9	4.3						126	174	28
S - 89	横浜市立大学附属市民総合医療センター	80121998	2	46	1	18	172	97	32.788	0	0	0		0	1	2	1	0	1	1	0	1	1	0			106	188	55	121	112	133	11.1		26	52	45	10	0.77	86.1	5.1						235		42
S - 90	横浜市立大学附属市民総合医療センター	03168164	2	82	2	35	155	60	24.974	0	0	0		0	1	0	1	0	1	1	0	0	1	0	6.7	4	94		55	73			7		25	11	21	21	0.8	51.7	6	143	4	106			121	537.8	60
S - 91	横浜市立大学附属市民総合医療センター	03374477	2	71	1	30	171.4	62	21.1043	0	0	0		0	1	2	0	0	1	0	0	0	0	0			139	148	52	76	68	96	8.5		40	35	20	14	0.9	64.1	3.9						208	34	61
S - 92	横浜市立大学附属市民総合医療センター	60171766	2	41	1	2	164.9	79	29.0527	15	21	315	2	0	1	0	0	0	0	0	0	0	0	0	6.7	4.6	189	186	36	117	112	150	10.5		15	19	43	16	0.83	81.9	4.7	143	3.9	105			126	2.7	45
S - 93	横浜市立大学附属市民総合医療センター	03437926	2	65	1	3	170.9	81	27.7333	0	0	0		1	1	1	1	0	0	0	0	0	0	0	6.8	4.6	98	240	51	166	169	189	6.9	15.7	16	21	19	14	1.03	56.7	6	145	4.2	108	9.3	3.3	108	18.5	53
S - 94	横浜市立大学附属市民総合医療センター	04683532	2	61	1	2	184	89	26.2878	20	35	700	1	0	0	0	1	0	1	0	0	0	0	0			136	144	30	98	87	114	6.9		30	34	26	15	0.95	63.1	7.3	144	3.9	107			117	21.6	50
S - 95	横浜市立大学附属市民総合医療センター	60039081	2	53	1	20	171	73	24.9649	40	33	1320	2	1	1	0	2	0	1	1	0	0	1	1	7.1	4.7	896	186	53	26		133	10.1		21	22	403	12	1.37	44	9.8	144	3.9	102			292	TP	55
S - 96	横浜市立大学附属市民総合医療センター	00691834	2	81	2	27	142	50.4	24.995	0	0	0		0	1	1	2	0	1	1	1	0	0	1	8	4.5	251	212	41	125	121	171	10.4	25.4	63	48	38	22	1.28	31.1	6.5	139	4	103	9.7	2.9	365	TP	25
S - 97	横浜市立大学附属市民総合医療センター	05528690	2	68	1	30	160	81	31.6406	50	44	2200	1	1	1		2		1	1			0	1	7.4	4.7	200	257	42	189	175	215	8.8		52	80	82	15	1.35	41.8	8.4	140	4.8	102	9	2	243	TP	33
S - 98	横浜市立大学附属市民総合医療センター	05325800	2	48	1	24	170	88	30.4498	20	32	640	2	1	1	3	2	0	0	1	0	0	0	0	7.2	4.8							8.9		16	12	14	12	0.58	115.9	4.5	143	4	105			133	40.1	55
S - 99	横浜市立大学附属市民総合医療センター	05017046	2	54	1	11	168	62	21.9671	0	0	0		1	1	3	0	0	0	1	0	0	0	0	6.4	4	426	137	58	28		79	7.1		55	26	447	8	0.8	79.2	6.2	141	4	102			159	21.2	28
S - 100	横浜市立大学附属市民総合医療センター	80114611	2	78	1	28	168	72.3	25.6165	20	30	600	1	1	1	0	0	0	1	1	1	0	0	0		4.6	97	143	47	77	77	96	6.6		23	20	17	17	1.14	48.1		142	4	103			133	112.6	38
S - 101	横浜市立大学附属市民総合医療センター	02645855	2	64	1	15	174	56	18.4965	20	33	660	1	1	1	1	0	0	1	1	0	0	0	0	7.2	4.5	101	112	32	62	60	80	10.6		19	23	20	21	1.01	58.2	4	141	4.7	105			165	8.7	64
S - 102	横浜市立大学附属市民総合医療センター	60102074	2	48	1		178	96	30.2992	15	25	375	1	0		0	0	0	0	1	0	0	0	1	6.8	4.1	104	180	3.9	127	120	141	6.1		17	15	20	5	0.86	75.3	6.1	143	3.9	107			102	25.5	32
S - 103	横浜市立大学附属市民総合医療センター	04312639	2	74	1		167	56	20.0796	20	55	1100	2	1	0		1	0	1	0	0	0	0	0	7.9	4.7	69	134	57	58	63	77	6.7		17	19	20	17	0.69	84.7	5.8	132	4.5	94			84	280.4	38
S - 104	横浜市立大学附属市民総合医療センター	03517359	3	69	2		153	51.8	22.1282	0	0	0		1	1	0	0	0	1	0	0	0	1	0	6.8	4	67	146	59	71			6.9	16.3	16	9	46	16	0.98	43.5	6.5	136	4	99			155		32
S - 105	横浜市立大学附属市民総合医療センター	03089133	2	51	2		158.6	76.5	30.4127	30	36	1080	2	1	1	0	0	0	1	1	0	0	0	1	6.9	4.1	128	156	37	102	93	119	9.2		64	66	233	13	0.6	81.1	4.8	139	4.1	101			390	5.6	38
S - 106	横浜市立大学附属市民総合医療センター	04226607	2	51	1	12	173.6	75.4	25.0191	0	0	0		0	1	3	2	0	1	1	0	0	0	0	6.1	3.9	417	224	43	128		181	7.6	13.3	13	11	14	14	1.37	44.5	8.5	141	4.5	106	9.1	3.4	126	TP	48
S - 107	横浜市立大学附属市民総合医療センター	02659199	2	62	1	25	169	70	24.5089	0	0	0		1	1	3	2	0	1	1	0	0	0	0	8.3	4.5	168	179	40	114	105	115	7.6		41	40	37	13	0.8	75.8	7.9	136	4.7	100			142	183.3	65
S - 108	横浜市立大学附属市民総合医療センター	04846368	2	76	1	10	172	80	27.0416								0	0	0	0	0	0	0	0	7	4								15.7	17	10		23	1.02	54.8		147	4.3	109	8.9		137	14	27
S - 109	横浜市立大学附属市民総合医療センター	60148285	2	45	1	4	167.6	100	35.6002	10	15	150	2	1	1	1	1	0	1	0	0	0	0	0			189	181	52	109	91	129	5.6		21	23	34	12	0.98	66.5		141	3.9	102			103	44.6	48
S - 110	横浜市立大学附属市民総合医療センター	80009637	2	77	2		154.4	68	28.5243	0	0	0		0	1	0	0	0	1	1	0	1	1	0	7.1	4.2	123	136	36	79	75	100	8.3		19	17	13	31	1.51	26.3	6.4	143	4.4	107			110	6.4	24
S - 111	横浜市立大学附属市民総合医療センター	04721233	2	50	2	15	160.2	69.4	27.0417	0	0	0		0	1	0	0	0	1	0	0	0	0	0			101	154	35	106	99	119	6.8		16	22	12	9	0.69	70.4	4.7	141	4.2	105			118	5.9	34
S - 112	横浜市立大学附属市民総合医療センター	60067503	2	54	1		172	69	23.3234	40	34	1360	2	1	0	0	0	0	0	1	0	0	0	0			102	137	30		87	107	6.7		16	21	15	11	0.76	83.4	4.6	139	4.5	105			116	17.1	78
S - 113	横浜市立大学附属市民総合医療センター	05482024	2	47	1	7	182	71	21.4346	15	26	390	2	0	1	0	1	1	0	0	0	0	0	0			143	194	36	133	129	158	5.6				32	12	0.96	67.6	7.4	142	5.1	108			129	25.2	36
S - 114	横浜市立大学附属市民総合医療センター	04387988	2	60	2		156	85	34.9277	0	0	0		1	1	3	2	0	1	1	0	0	0	0			84	143	45	78	81	98	8.6		22	24	25	19	0.98	45.3	7.5	145	4.3	107			99	25.2	35
S - 115	横浜市立大学附属市民総合医療センター	05108867	2	65	1		165	69	25.3444	0	0	0		1	0	0	0	0	1	1	0	0	0	1		4.6	328	265	78	143	120	187	8.2		19	30	90	14	0.9	66	4.6		3.9				64	11.1	44
S - 116	横浜市立大学附属市民総合医療センター	01038503	2	75	1	5	167.5	70.2	25.0212	0	0	0		0	1	0	0	0	1	1	0	0	0	0			145	182	30	122	123	152	6.4		24	22	50	12	0.97	58.1	7.2						94	20.1	24
S - 117	横浜市立大学附属市民総合医療センター	02848841	2	77	1	16	162	55	20.9572	35	38	1330	2	0	0	0	2	0	1	1	0	1	0	0	6.9	4.4	75	147	37	91	95	110	6.7		22	29	25	12	0.83	68.4	4.8	144	3.9	106			226	350.2	24
S - 118	横浜市立大学附属市民総合医療センター	03660648	2	66	2		151	52	22.806	0	0	0		0	0	0	0	0	1	1	0	0	0	0	7.6		132	175	60	92	89	115	6.3		19	23		17	0.68	65.7	5.8	143	4.1	105			99	8.3	34
S - 119	横浜市立大学附属市民総合医療センター	60017906	2	73	1		160	65	25.3906					0	1	2	1	0	1	1	0	0	1	0	7.2	4.1	115	196	57	121	116	139		16.1	20	12	22	16	1.3	42.7	8.3	138	4	101			155		30
S - 120	横浜市立大学附属市民総合医療センター	60153296	2	56	1	15	166	75	27.2173	40	35	1400	2	0	0	0	0	0	1	1	0	0	0	0	6.5	3.9	181	148	47	78	65	101	7.8		17	23	40	12	0.86	72.1	5.7	143	4.3	109			129	36.1	40
S - 121	横浜市立大学附属市民総合医療センター	60153045	2	66	1	5	161	59	22.7615	20	45	900	2	0	1	0	0	0	0	1	0	0	0	0			141	195	40	130	127	155	7.6		28	54	18	14	0.75	79.9	6.7	142	4.2	104			133	12.6	59
S - 122	横浜市立大学附属市民総合医療センター	03432725	2	65	1	18	173	62	20.7157	20	40	800	2	1	1	0	2	0	1	1	1	0	0	0	7.1	4.4	154	215	48	142	136	167	6.6		39	36	61	15	0.96	61.2	8	145	4.5	106			141	807.6	26
S - 123	横浜市立大学附属市民総合医療センター	03874114	2	58	2	21	158.1	68.8	27.5248	0	0	0		0	1	0	1	0	1	1	0	0	1	0	7.1	4.7	141	120	40	45	52	80	7.3		23	21	60	18	0.97	46.2	9	145	4.1	106			151	165	62
S - 124	横浜市立大学附属市民総合医療センター	01963593	2	68	2	25	157.2	65.2	26.3841	0	0	0		0	0	1	0	0	1	1	0	0	0	0		4.4	87		68	61			8.5		26	25	32	12	0.64	69.6	3.1	143	4.5	105			275	4.8	58
S - 125	横浜市立大学附属市民総合医療センター	03348817	2	74	2	4	157	61	24.7475	10	24	240	2	1		0	0	0	1	1	0	0	0	0		4.1	68	144	53		77	91	7.2		19	15	14	12	0.64	67.9	3.6	142	4.4	106			121	5.3	38
S - 126	横浜市立大学附属市民総合医療センター	05310987	2	57	2	20	160.1	73.6	28.7141	0	0	0		1	1	1	1	0	1	1	0	1	1	0	7.9	4.3	193	179	49	86	91	130		18.7	24	24	49	33	1.13	39.5	7.1	140	4.7	101			184	424.3	39
S - 127	横浜市立大学附属市民総合医療センター	01336511	2	60	1	30	182	78	23.5479	0	0	0		1	1	1	0	0	0	0	0	0	0	0	7.2		173	170	48		87	122	7.7		21	21		17	0.91	66.4	5.4	144	4	107			116	13.2	21
S - 128	横浜市立大学附属市民総合医療センター	5327602	2	46	2	3	163	80.5	30.2985	0	0	0		1	0		0	0	0	1	0	0	0	0			229	197	46	127	105	151	7.2		75	138	47	13	0.6	83.5	5.4	145	4	105			129	5	42
S - 129	横浜市立大学附属市民総合医療センター	03481459	2	75	1	15	170	60	20.7612	5	55	275	2	1	1	3	0	1	1	1	0	0	1	0			83	118	32	69	69	86	6.5		24	9	15	15	1.05	53.3	5.2						121	9.1	24
S - 130	横浜市立大学附属市民総合医療センター	80129525	2	64	1		166	87	31.5721	40	40	1600	1	1	1	1	1	0	1	0	1	0	0	0	7.3	4.5	136	130	33	71	70	97	7.5		28	44	25	22	1.18	49.1	6.7	143	4.5	106	9	2.9	127	27.6	60
S - 131	横浜市立大学附属市民総合医療センター	60035254	2	53	1	20	167	53	19.0039	10	30	300	2	1	1	3	1	0	1	1	0	1	1	0			124	165	59	82	81	106	7.2		23	11	39	16	1.38	43.6	3.9	142	4.5	103			110	TP	23
S - 132	横浜市立大学附属市民総合医療センター	00894296	2	77	1	29	157	52	21.0962	0	0	0		1	1	3	2	0	1	1	0	0	0	0			124	178	64	86	89	114	7.8		23	11	26	8	1.17	47	5.6	144	4.5	105	9.1	2.9	71	1586.7	27
S - 133	横浜市立大学附属市民総合医療センター	04375269	2	54	2		159	79	31.2488	40	35	1400	2	1	1	1	2	0	1	1	0	0	0	0			350	197	48	75	79	149	9.5		72	57	62	22	0.94	48.8	7.6						130	3058.9	38
S - 134	横浜市立大学附属市民総合医療センター	05516453	2	71	1	18	165	74	27.1809	20	42	840	1	1	1	3	1	0	0	0	0	0	0	0	7.1	4.6							7.9	19.3	19	25	19	22	0.92	62.5	6.7	139	4.4	105	10	3.3	153	48.3
S - 135	横浜市立大学附属市民総合医療センター	04054604	2	61	1	15	170	52.3	18.0969	20	41	820	2	1	1	3	1	0	0	0	0	0	0	0	8	4.4	209	231	80	105	109	151	7.2		29	24	220	11	0.88	68.6	5	141	3.5	98			139	134	42
S - 136	横浜市立大学附属市民総合医療センター	02878933	2	64	1	13	168.9	60	21.0326	7	45	315	2	0	0		1	0	1	1	0	1	0	0	7.1	4.3							6.4		26	25	77	16	0.87	68.5	3.9	144	4.5	108			166		46
S - 137	横浜市立大学附属市民総合医療センター	05056431	2	70	1		173	68	22.7204	10	40	400	2	1	1		1	0	1	1	0	0	0	0			270	212	42	136	116	170	6.9		28	35	23	26	0.77	76.3	4.1						188	80.6	41
S - 138	横浜市立大学附属市民総合医療センター	04388932	2	73	1	12	166	73	26.4915	20	30	600	1	1	1		0	0	1	1	0	1	1	0			184	163	41	89	85	122	7		33	27	122	16	0.88	65.1	8.2						109	11.1	20
S - 139	横浜市立大学附属市民総合医療センター	05082439	2	72	2	20	157.3	54	21.8241	0	0	0		0	0	0	0	0	1	1	0	0	0	0			239	225	49	135	128	176	7		23	17		12	0.5	89.7	4.8						110		29
S - 140	横浜市立大学附属市民総合医療センター	04439254	2	50	2	9	161	63	24.3046	40	30	1200	2	1	1	0	0	0	1	1	0	0	0	0			742	284	56	117		228	6.6		26	18	52	8	0.46	109.1	4.6						96	120.1	45
S - 141	横浜市立大学附属市民総合医療センター	05315777	2	64	1		170.1	71	24.5386	40	42	1680	1	1	0		0	0	0	1	1	0	0	0			89	152	50	85	84	102	7		15	11	14	9	0.86	69.4	5.3						125	4.3	38
S - 142	横浜市立大学附属市民総合医療センター	05145764	2	65	1	12	168	60	21.2585	0	0	0		1	1		0	0	0	1	0	0	0	0			238	174	46	93	80	128	8.7		18	19	29	18	0.72	83.9	5						199	23	29
S - 143	横浜市立大学附属市民総合医療センター	03473529	2	48	2	16	154	62	26.1427	0	0	0		0	1	2	0	0	1	1	0	0	0	0			184	247	66	155	144	181	7.4		18	20	16		0.73	66.6	3.8						158	5	48
S - 144	横浜市立大学附属市民総合医療センター	03769737	2	47	1	14	175	87	28.4082	30	22	660	1	1	1	0	0	0	1	1	0	0	1	0			306	233	60	127	112	173	6.9		34	41	390	14	0.8	82	5.7						109	12.7	37
S - 145	横浜市立大学附属市民総合医療センター	03375895	2	65	1	34	160	72	28.125	20	45	900	2	1	1	2	1	0	1	0	0	0	0	0			181	158	38	91	84	120	7.2		36	40	62	17	1.1	52.7	5.3						175	179.3	25
S - 146	横浜市立大学附属市民総合医療センター	04037205	2	71	1	7	162.4	73	27.679	0	0	0		1	1		1	0	1	1	0	0	0	0			151	156	34	99	92	122	6.6		25	32	59	13	0.96	59.7	7.2						135	8.2	22
S - 147	横浜市立大学附属市民総合医療センター	60039900	2	46	1	4	167.9	106	37.6014	30	27	810	2	1	0	0	0	0	1	1	0	0	0	0			99	171	40	114	111	131	7.1		22	35	24	13	0.74	89.9	6.3						104	4.7	43
S - 148	横浜市立大学附属市民総合医療センター	04703636	4	74	2		152	52	22.5069	20	56	1120	1	1					1	1			0	0		4.4	130	168	50	95	92	118	6.1		32	25	18	13	0.78	54.7	5.6						114
S - 149	横浜市立大学附属市民総合医療センター	03543945	2	81	1	13	165	65	23.8751	0	0	0		1	1	0	1	0	1	1	0	0	0	0		3.7	92	195		131			6.8				28	15	1.06	51.6				106			133	TP	22
S - 150	横浜市立大学附属市民総合医療センター	80238444
S - 151	横浜市立大学附属市民総合医療センター	04856908	2	44	2	5	151	44.9	19.6921	0	0	0		0	1	0	2	0	0	1	0	0	1	0	7.7	4	89	200	60	121	122	140	7.4		23	18	52	21	0.49	106.3	5.1	139	4.4	103	9.2		113	433.6	53
S - 152	横浜市立大学附属市民総合医療センター	04134948	2	68	2	8	153	56	23.9224	0	0	0		0	1	0	0	0	0	1	0	0	0	0			78	179	73	80	90	106	8.3		20	22	69	15	0.69	64.1	3	144	3.7	106			115	5.6	20
S - 153	横浜市立大学附属市民総合医療センター	03273059	2	49	2	15	161	79	30.4772	0	0	0		1	0	0	0	0	1	1	0	0	0	0		4.5	578	194	39	64		155	7.2		43	46	56	12	0.53	94	6.2	143	4	106			106	46.5	47
S - 154	横浜市立大学附属市民総合医療センター	03592302	2	74	2	20	148.3	58	26.3722	0	0	0		0	1	0	0	0	1	1	0	1	1	0	6.8	3.7	167	156	40		83	116	9.3		37	24	58	19	1.27	32.1	5.2	145	4.3	108			132	823.6	54
S - 155	横浜市立大学附属市民総合医療センター	02819613	2	62	1	40	162.2	62	23.5662	30	22	660	2	0	1	0	0	0	1	1	0	1	1	1	7	4.2	157	95	24	43	40	71	6.6		15	8	24	13	1.2	48.6	6	138	4	102	8.7	2.6	172	22.4	58
S - 156	横浜市立大学附属市民総合医療センター	03991112	2	65	2		157.7	60	24.1261	0	0	0		0	1			0	1	1	0	0	0	0	7.2	4.5	153	159	44		84	115	8		21	18	25	32	1.02	42.3	2.4	143	4.1	106			132	8.7	51
S - 157	横浜市立大学附属市民総合医療センター	04413986	2	48	1	9	171.9	95	32.1493	0	0	0		1	1	0	0	0	1	1	0	0	0	0			53	157	57	85	89	100	5		19	15	12	9	0.74	88.8	5.8	140	4	103			93	10.1	56
S - 158	横浜市立大学附属市民総合医療センター	04954446	2	76	2	5	147	38	17.5853	0	0	0		0		0	0	0	1	1	0	0		0		4.2	49			147			6.1		30	32	24		0.73	58.4			4				100		20
S - 159	横浜市立大学附属市民総合医療センター	80221201	2	64	1	15	169	68	23.8087	40	40	1600	2	1	0	0	2	0	0	0	0	1	1	0			164		35	58			6.8		16	14		20	1.24	46.5		138	4.2	105	8.9	2.6	153	908.8	43
S - 160	横浜市立大学附属市民総合医療センター	02101861	2	72	1	8	165	73	26.8136	0	0	0		1	0	2	1	0	1	1	0	1	1	0	7.3	4.6	119	167	54		89	113	6.4		26	29	34	18	1.02	55.6	5.5	140	4.1	104	9.7	2.9	80	24.2	20
S - 161	横浜市立大学附属市民総合医療センター	05405073	2	47	1		183	98	29.2633	12	27	324	2	1	0	0	0	0	1	1	0	0	0	0	7.4	4.8	97	222	58	148	145	164	6.5		27	32	26	15	0.83	78.8	5.2						145	4.2	57
S - 162	横浜市立大学附属市民総合医療センター	05317837	2	74	1	6	168	57	20.1956	0	0	0		1	1	0	0	0	0	0	0	0	0	0			134	206	61	114	118	145	7.5		18	9	28	15	0.81	71	5	139	4.2	105			237	16.1	32
S - 163	横浜市立大学附属市民総合医療センター	05079675	2	47	2		161	79	30.4772	10	25	250	2	1	0	0	0	0	0	1	0	0	0	0		4.6	156	206	46	138	129	160	7.2		18	18	21	11	0.55	91.3	7.3	143	4.4	106			127	33.4	41
S - 164	横浜市立大学附属市民総合医療センター	04636656	2	47	1		174	96	31.7083	20	25	500	1	1	1	2	1	0	1	1	0	0	1	0		5	128	140	41	81	73	99	8.4		33	58	34	23	1	64.3	7.2	142	5.7	103			157	101.3	45
S - 165	横浜市立大学附属市民総合医療センター	04110839	2	79	2	20	148.9	59	26.6111	0	0	0		0	0	0	0	0	1	1	0	0	0	0			189	144	38	85	68	106	7.3		41	26	58	18	0.52	83.7	4	144	3.7	107			153	33.4	74
S - 166	横浜市立大学附属市民総合医療センター	80248923	2	46	1		176.3	88	28.3125	0	0	0		1	1	3	3	0	1	1	0	1	1	0	5.8	2.7	159	208	45	125	131	163	7.8		18	23	45	24	1.68	36.7	6.8	141	5	107			136	TP	57
S - 167	横浜市立大学附属市民総合医療センター	05091134	2	59	1	8	171	60	20.5191	50	38	1900	2	1	1	1	0	0	1	1	0	0	0	0			184	169	81		51	88	6.5		50	54	156	12	0.91	66.7	8.1						108	48.5	23
S - 168	横浜市立大学附属市民総合医療センター	05415810	2	60	1		166.3	82	29.6503	10	40	400	2	1	0	0	0	0	0	0	0	0	1	0	7.8	5.1	141	146	34	90	84	112	6.3		20	25	33	19	0.96	62.9	6.1	147	4.5	109	10.9	2.2	155	TP	35
S - 169	横浜市立大学附属市民総合医療センター	04024718	2	70	1	30	144	48	23.1481	15	40	600	2	1	1	3	2	0	1	1	0	1	1	0	6.7	4.1	99	134	48	66	66	86		18.8	15	10		20	1.33	42	5.7	136	4.7	101			92	TP	20
S - 170	横浜市立大学附属市民総合医療センター	02322926	2	67	1	7	160.8	50	19.3374	20	47	940	2	1	1	0	2	0	1	0	0	0	0	0	8.3		81	128	49	63	63	79	5.1		52	42	185	12	0.7	85.7	6.9	138	4.5	104			135	797.2	62
S - 171	横浜市立大学附属市民総合医療センター	03153330	2	71	1	18	178	72	22.7244	0	0	0		0	0	0	1	0	1	0	0	0	0	0		4.2	183		59	104			8.7		17	12	13	17	0.64	93	3.5	143	4.2	105			156	66.6	50
S - 172	横浜市立大学附属市民総合医療センター	60052528	2	74	2	11	158	57	22.8329	40	50	2000	1	0	1	0	0	0	1	1	0	1	0	0		4.3	146		57	63			7.8		17	13	22	17	0.86	49.2	4.2	145	3.9	109			187	26	39
S - 173	横浜市立大学附属市民総合医療センター	04065460	2	69	1	11	161	64.5	24.8833	0	0	0		1	1		2	0	0	1	0	0	0	0	7.3	4.3	135	222	55	140	140	167	6	17.2	20	9	95	17	1.29	43.6	7.5						120	TP	22
S - 174	横浜市立大学附属市民総合医療センター	00221879	2	81	1	36	166.7	47	16.9132	30	30	900	1	0	1	0	2	1	1	1	0	1	0	1		3.8	278	245	31		158	214	7.5		30	28	21	23	0.79	71.4	3.8	141	4.9	107			156	TP	65
S - 175	横浜市立大学附属市民総合医療センター	05434773	2	60	1	8	170	65	22.4913	20	40	800	1	1	1	0	2	0	1	0	0	0	0	0	6.3	2.6	131	205	40		139	165	6.9		53	56	178	12	1.03	58.3	6.4	144	4.9	111			106	TP	25
S - 176	横浜市立大学附属市民総合医療センター	05375792	2	58	1	9	174	69	22.7903	20	40	800	2	1	1	0	0	0	0	1	0	0	0	0	8	5.2	153	250	48		171	202	7.1		27	24	40	10	0.84	73.2	6.1	141	4	102			133	24.7	51
S - 177	横浜市立大学附属市民総合医療センター	04236302	2	78	2	15	155	54	22.4766	0	0	0		0	1	0	0	0	1	1	0	0	0	0	7.4	4.7	76	160	72	67	73	88	7.2	18	20	17		19	0.55	79.3	3.2	142	4.7	102			131	9	76
S - 178	横浜市立大学附属市民総合医療センター	03816071	2	56	1	12	170	65	22.4913						1	3	2	0	1	1	0	0	0	0		4	190	201	41		122	160	6.7		19	23	29	17	1.61	36.3	6.7	142	4.1	105			132	TP	62
S - 179	横浜市立大学附属市民総合医療センター	01734403	2	62	1	38	163	71	26.7229	20	30	600	1	1	0	0	1	0	1	1	0	0	0	0	7.9	4.7	74	150	56	79	79	94	6.4		20	18	29	17	0.89	67.7	5	142	4.2	107			135	5.7	35
S - 180	横浜市立大学附属市民総合医療センター	05139628	2	63	1		163	63	23.7118	20	30	600	1	1	1	0	0	0	1	1	0	1	0	0	6.8	4.3	142	147	52	61	67	95	6		43	30	141	10	0.91	65.8	4.8	145	3.9	106	9.5		154	94.8	23
S - 181	横浜市立大学附属市民総合医療センター	03898633	2	52	1	10	172.5	87	29.2376	60	23	1380	1	1	1	0	2	0	1	1	0	0	0	0			175	198	48	117	115	150	7.1		22	26	93	20	1.23	49.8	5.3	142	4.9	105			123	TP	59
S - 182	横浜市立大学附属市民総合医療センター	04045811	2	62	2		155	61	25.3902	0	0	0		0	0	0	0	0	1	1	0	0	0	0			371		38	81			6.2		16	17	46	10	0.7	64.8	5.2	139	4.3	103			100	11.8	38
S - 183	横浜市立大学附属市民総合医療センター	80148274	2	79	1	25	162	62.5	23.815	10	50	500	1	0	1	0	1	1	1	1	0	1	1	1	6.9	4	69	114	35	61	65	79	6.9		19	18	12	15	1.44	37.1	4.2	144	4.7	111			113	13.5	29
S - 184	横浜市立大学附属市民総合医療センター	05029881	2	69	1	6	165.5	61	22.2707						0	1	0	0	0	0	0	0	0	0			57		28	67			6.4		19	13		13	0.89	65.4		140	4.4	103			151		47
S - 185	横浜市立大学附属市民総合医療センター	05226819	2	68	1	6	163	72	27.0993	60	32	1920	1	1	1	2	0	0	1	1	0	1	0	0			186	153	43	90	73	110	7		27	35	27	14	0.97	59.8	7.3						201	15.8	59
S - 186	横浜市立大学附属市民総合医療センター	04021962	2	51	1	6	173	112	37.4219	30	35	1050	2	1	1	0	0	0	1	1	0	0	0	0			124	130	28	78	77	102	7.7		28	55	75	21	0.63	104.1	4.6						131	32.7	32
S - 187	横浜市立大学附属市民総合医療センター	03830395	2	78	2	17	156	56	23.0112	0	0	0		0		0			1	1			0	0	6.9	4.1	207	117	37	44	39	80	7.5		18	19	13	16	0.99	41.5	6.1	142	4.4	107			186		58
S - 188	横浜市立大学附属市民総合医療センター	03791114	2	38	2	7	161	83	32.0204	40	6	240	1	1	0	0	0	0	1	1	0	0	0	0			124	197	47	135	125	150	11.2		62	90	59	12	0.57	93.4							312	5.3	48
S - 189	横浜市立大学附属市民総合医療センター	04107120	2	65	1	23	164	76	28.257	20	45	900	2	1	1	0	1	0	1	1	0	0	1	0			140	167	53	88	86	114	6.9		24	35	109	20	0.84	70.8	4.2						113	126.7
S - 190	横浜市立大学附属市民総合医療センター	00883985	2	78	1	18	165	74	27.1809	0	0	0		1	0		0	0	1	1	0	1	0	0			160	138	37	77	69	101	5.9		16	11	11	17	0.93	60.2	6.1						115	13.4	22
S - 191	横浜市立大学附属市民総合医療センター	05153139	2	38	2	11	159	65.3	25.8297	0	0	0		0	0	0	1	0	0	0	0	0	0	0	6.4	4.1	137	181	46	123	108	135	6.7		13	8		12	0.56	95.2		142	3.6	109			109	41	43
S - 192	横浜市立大学附属市民総合医療センター	03802380	2	83	1		145	67.9	32.2949	8	54	432	1	0	1	1	1	0	1	0	0	0	0	0		4.2	333	181	40	71	74	141	8.6		15	28	24	11	0.73	77	2.5	140	3.8	104			204	12.9	21
S - 193	横浜市立大学附属市民総合医療センター	05482943	2	38	2	3	160	74	28.9062	0	0	0		1	1	0	0	0	0	0	0	0	0	0			104	238	75	145	142	163	5.9		17	13	18	11	0.57	93.4	4.7	143	4.2	105			127	7.4	46
S - 194	横浜市立大学附属市民総合医療センター	02495810	2	67	1	20	167	70	25.0995	20	35	700	1	1	1		1	0	1	1	0	0	1	0			113	161	49	89	89	112	6.5		23	23	13	19	1.49	37.7	5.9						103	ＴＰ	33
S - 195	横浜市立大学附属市民総合医療センター	60086813	2	61	1	5	168	68	24.093	13	37	481	1	1	0	0	0	0	1	1	0	0	0	0	7.1	4.6	390	200	35	105	87	165		17.9	18	19	50	17	1.16	50.7	6.8	143	4.3	107			135	42.2	53
S - 196	横浜市立大学附属市民総合医療センター	03495612	2	62	1	12	143	75	36.6766	10	10	100	1	1	1		0	0	1	0	1	0	0	0	7.1	4.1	182	161	48	87	77	113	5.7		11	11	22	19	1.28	45.3	6.9	141	5.3	106	9.7		147	TP	20
S - 197	横浜市立大学附属市民総合医療センター	05256224	2	44	2	10	164.6	147	54.2572	10	15	150	1	1	0	0	1	0	0	0	0	0	0	0	6.9	4.1	75	183	52	123	116	131	6.8		31	38	25	8	0.5	103.3	5.8	141	4.1	104			124	10.7	53
S - 198	横浜市立大学附属市民総合医療センター	04855302	2	70	1	20	162	62	23.6244	30	30	900	1	1	1	1	0	0	1	1	1	0	0	0			188	133	33	68	62	100	7.3		24	31	37	16	1.16	48.9	6.3						114	33.5	44
S - 199	横浜市立大学附属市民総合医療センター	01512465	2	55	1	15	165	74	27.1809	20	20	400	1	1	1	3	0	0	1	0	0	0	1	0	8	4.3	311	147	39	74	46	108	7.4		54	69	130	24	0.88	70.6	3.9	143	4.2	106			155	7.4	61
S - 200	横浜市立大学附属市民総合医療センター	04924960	2	62	1	13	165	62	22.7732	20	30	600	1	1	0	0	0	0	0	1	0	0	0	0		4.1	138	179	40	115	111	139	7.8		15	15	23	15	0.86	70	4.2	144	4.6	108			170	6.9	52
S - 201	横浜市立大学附属市民総合医療センター	05124091	2	72	2	3	145.1	49.8	23.6535	15	43	645	1	0	1	1	1	0	0	0	0	0	1	0	7.6	4.3	177	181	37	116	109	144	6.2		13	9	12	24	1.17	35.4	6.6	144	4.7	109			99	223.5	20
S - 202	横浜市立大学附属市民総合医療センター	05352012	2	62	1	17	168	74	26.2188	20	40	800	2	0	0	0	0	0	0	1	0	0	0	1			336	174	31	100	76	143	7.3		33	41	16	17	0.84	71.8	8	141	4.5	105			130	14.3	53
S - 203	横浜市立大学附属市民総合医療センター	02388589	2	61	2	1	158.1	59.8	23.9242	0	0	0		1	0	0	0	0	0	0	0	0	0	0	7.5	5.3	120	227	62		141	165	6		19	19	18	16	0.64	71.8	61	145	4.2	107			93	9.3	37
S - 204	横浜市立大学附属市民総合医療センター	60081364	2	71	1	10	161	60	23.1473	60	10	600	1	1	0	1	1	0	0	1	0	0	0	1	7.7	5	214	263	63	171	157	200	7.7		24	32	133	11	0.63	94.6	7.3	142	4.8	103			169	67.5	25
S - 205	横浜市立大学附属市民総合医療センター	03045877	2	60	2	8	167	98	35.1393	0	0	0		0	1	1	0	0	1	1	0	0	0	0	8	4.9	167	200	61	107	106	139	7.8		39	51	109	16	0.86	52.2	5.4	142	4.6	103			130	5.6	37
S - 206	横浜市立大学附属市民総合医療センター	04286882	2	53	1	15	180.3	91	27.993	5	33	165	2	1	1	1	0	0	0	0	0	0	0	0			69	137	44	72	79	93	7.3		39	38	67	13	0.9	69.7	7.3	140	4.2	102			153	8.5	46
S - 207	横浜市立大学附属市民総合医療センター	05012158	2	75	1	44	160	64	25	30	40	1200	1	1	1	1	1	0	1	1	0	0	0	0			60	159	47	99	100	112	7.4		16	13	36	19	1.25	44	7.1	141	4.9	105			178	145.8	38
S - 208	横浜市立大学附属市民総合医療センター	04102027	2	50	1	11	170	87	30.1038	0	0	0		1	1	1	2	0	1	1	0	0	1	0			267	209	55	120	101	154	7.4		31	37	64	13	0.9	70.8	7						137	730.5	63
S - 209	横浜市立大学附属市民総合医療センター	01298107	2	82	2	38	158	60	24.0346	0	0	0		0	1	1	1	0	1	1	0	0	0	0	7.7	4.9	37	193	57	125	133	144	6.6		19	11	16	15	0.67	62.7	6.2	134	4.2	95	9.7	3.8	160	28	27
S - 210	横浜市立大学附属市民総合医療センター	04645227	2	71	1	17	178	81	25.565	10	40	400	1	1	0	0		0	1	1	0	1	1	0	7	4.4	114	139	40	76	76	99	6.9		22	14	16	24	1.5	36.6	4.3	144	4.7	111			111	87.4	35
S - 211	横浜市立大学附属市民総合医療センター	04199094	2	56	1	14	178	97	30.6148	40	15	600	1	1	1	1	1	0	1	1	0	1	1	0		4.7	403	204	38	112		166	6.3		52	85	96	13	0.82	75.9	7.5						163	36.4	39
S - 212	横浜市立大学附属市民総合医療センター	05341891	2	44	2	11	159.3	80.7	31.8011	0	0	0		0	1	0	1	0	1	1	0	0	0	0			70	207	67	124	126	140	7.7		30	47	32	6	0.51	101.1	4.2						172	168.7	37
S - 213	横浜市立大学附属市民総合医療センター	02071279	2	79	1	17	150	61	27.1111	20	10	200	1	1	1	0	0	0	1	1	0	1	0	0			118	151	44	79	83	107		14.2	29	23	42	27	1.21	44.9	6.9						99	5.6	21
S - 214	横浜市立大学附属市民総合医療センター	02183158	2	71	1		170	68	23.5294	20	30	600	1	1	0	0	0	0	1	1	0	1	0	0			63	111	35	61	63	76	6.7		12	11	15		0.82	70.9	5.3						133	5.2	20
S - 215	横浜市立大学附属市民総合医療センター	03766455	2	41	2	15	156	65	26.7094	0	0	0		0	0	0	0	0	1	1	0	0	0	0			139	204	46	138	130	158	8.2		15	12	15	12	0.56	93.1	3						151	5.5	61
S - 216	横浜市立大学附属市民総合医療センター	00723881	2	80	1		163	59	22.2063	40	40	1600	1	0	1	0	0	0	1	1	0	1	0	0	6.7	3.9	133	108	31		50	77	7.2		18	11	13	17	0.94	59	3.7	143	4.6	107	9.2		121	7.7	29
S - 217	横浜市立大学附属市民総合医療センター	04880105	2	74	1	27	161	60	23.1473	20	12	240	1	1	1	3	0	0	0	1	1	0	0	0			101	154	49		85	105	6.9		21	19	14	19	0.79	73	5						154	5	20
S - 218	横浜市立大学附属市民総合医療センター	60163800	3	57	1		170.1	64.2	22.1884	10	30	300	2	1	0	0	0	0	0	0	0	0	0	0	8.2	4	70	137					5.6		108	126	65	13	0.64	99.1	6.9	137	4.4	103					49
S - 219	横浜市立大学附属市民総合医療センター	04981899	2	60	1	13	175	75	24.4898	3	25	75	1	1	1	1	2	0	1	0	0	0	1	0			112		53	86			6.9		17	15	51	21	1.69	33.7	7.9	142	4.7	106			193	1372.9	38
S - 220	横浜市立大学附属市民総合医療センター	02366308	2	76	2	14	153	50	21.3593	0	0	0		0	0	0	1	0	0	1	0	1	0	1			189	200	49	124	113	151	6.3		21	14	27	17	0.58	75.1	3.3						109	57.7	26
S - 221	横浜市立大学附属市民総合医療センター	00719976	2	58	1	1	159.3	56	22.0677	0	0	0		1	0	0	0	0	0	1	0	0	0	0			145	233	56	141	148	177	6.3		17	13	18	16	0.82	75.2	4.7						185	17.1	31
S - 222	横浜市立大学附属市民総合医療センター	05468629	2	52	1		172	72	24.3375	20	30	600	2	1	1	0	1	0	1	1	0	0	0	0			104	143	44	76	78	99	6.7		16	13	23	13	0.93	676.6	6.5						128	6	30
S - 223	横浜市立大学附属市民総合医療センター	60109610	2	66	1	15	168	63	22.3214	40	15	600	1	1	1	0	1	0	0	0	0	0	0	0	6.9	3.1	123	126	37	49	64	89	7.2	31.2	44	50	74	12	0.76	79	2.7	141	4.1	107			291	5	22
S - 224	横浜市立大学附属市民総合医療センター	03577551	2	62	1		167	61	21.8724	0	0	0		1	0	0	0	0	1	1	0	0	0	0	7.3	4.6	78	142	51	71	75	91	5.8		24	38		22	0.81	74.7	6.2	145	4.3	107			92	12.2	27
S - 225	横浜市立大学附属市民総合医療センター	05337762	2	66	1	10	162	60	22.8624	0	0	0		0		0	0	0	1	1	0	0	0	0	7.2	4.4	102	179	55	107	104	124	6.6		32	32	117	8	0.53	116.7	2.4	143	3.7	103	9.1		151		35
S - 226	横浜市立大学附属市民総合医療センター	04905222	2	64	1	8	173	72	24.0569	0	0	0		0	0	0	0	0	1	0	0	0	0	0			121	220	102	83	94	118	5.5		18	14	12	12	0.79	76.1	5						107	5	25
S - 227	横浜市立大学附属市民総合医療センター	05458603	2	78	1	20	173.8	62.8	20.7903	20	38	760	1	1	1	2	1	0	0	0	0	0	0	0			62	156	48		96	108	7		24	20	18	21	0.82	70.2	3.4						163	41.7	57
S - 228	横浜市立大学附属市民総合医療センター	02279750	5	71	2		153	48	20.5049	0	0	0		0					1	1			0	0			43	158	36		113	122			29	19	25	12	0.6	73.8	3.4						95
S - 229	横浜市立大学附属市民総合医療センター	05368675	2	67	1	5	171	52	17.7832	20	47	940	2	1	1	1	0	0	1	1	0	1	0	0	7.7	5	63	141	54	64	74	87	8.4		15	10	17	11	0.82	72.1	6.1		4.5				127	18.8	29
S - 230	横浜市立大学附属市民総合医療センター	04026324	2	59	2	9	154	53	22.3478	10	40	400	2	0	1	1	1	0	1	1	0	0	0	0			61	139	50	72	77	89	6.7		19	12		12	0.75	61.2	7.6						107	243.6	28
S - 231	横浜市立大学附属市民総合医療センター	04823347	2	46	1	6	178	77	24.3025	10	1	10	2	1	0		2	0	1	1	0	1	1	0		4.8	1006	311	62	107		249	6.7		21	24	555	9	0.71	94	10.4						127	1457	28
S - 232	横浜市立大学附属市民総合医療センター	05456874	2	62	1		173.6	66	21.9	15	45	675	2	1	1		0	0	1	1	0	1	0	0			335	136	38	58	31	98	7		15	17	26	12	0.79	76.8	5.9						104	14.4	59
S - 233	横浜市立大学附属市民総合医療センター	00268962	2	46	2	12	150	88	39.1111	0	0	0		0	0	0	0	0	0	1	0	0	0	0	6.7	4	174	193	58	109	100	135	7.6		15	16	22	7	0.44	117.3	2.5	137	4.2	99			230	5	45
S - 234	横浜市立大学附属市民総合医療センター	05489731	2	47	1	2	174	92.6	30.5853	20	26	520	2	0	0	0	0	0	0	1	0	0	0	0			123	212	37	161	150	175	5.8		20	34	30	14	0.72	92	4.6						111	65.6	46
S - 235	横浜市立大学附属市民総合医療センター	05462732	2	57	2		156	73	29.9967	20	36	720	1	0	1	2	0	0	0	1	0	0	0	0	7.2	4.8	170	214	59	123	121	155	6.7		15	14	24	11	0.65	72	5.4						112	5	45
S - 236	横浜市立大学附属市民総合医療センター	05295183	2	38	1	2	167	57	20.4382	7	18	126	1	1	1	0	0	0	0	0	0	0	0	0	6.9	4.7	62	182	62		108	120	8.7		17	28		17	0.82	84.9	5.6	142	4	104			126	2.7	61
S - 237	横浜市立大学附属市民総合医療センター	01742948	2	58	2	14	160.7	60	23.2338	0	0	0		0	1	0	1	0	1	1	0	0	0	0			84	156	49	89	90	107	10.8		15	12		17	0.77	59.5	3.9	143	4.3	105			105	210.6	23
S - 238	横浜市立大学附属市民総合医療センター	02345983	2	60	1	14	163.2	62	23.2783	20	40	800	2	1	1	3	0	0	1	1	0	0	0	1	7.3	4.6	188	191	41		112	150	6.1		16	11	76	8	0.62	101.1	5.3	143	4.3	106			138	5	84
S - 239	横浜市立大学附属市民総合医療センター	80259527	2	65	2		161	67	25.8478	0	0	0		0	1	0	0	0	1	1	0	1	0	0	7.2	4.7	167	168	55	86	80	113	6.7		15	11	14	26	0.81	54.5	4	142	4.1	104			130	12.1	24
S - 240	横浜市立大学附属市民総合医療センター	01012601	2	66	1	20	160	57	22.2656	0	0	0		1	1	3	2	0	1	1	0	0	1	0	7.4	4.7	131	141	48	74	67	93	6.8		19	20	28	21	0.96	61	6	145	3.9	108			140	TP	29
S - 241	横浜市立大学附属市民総合医療センター	03727104	2	64	1	15	164	66	24.539	20	18	360	1	0	1	1	2	0	1	1	0	1	0	0			91		44	68			7.7		23	33	17		1.14	51	5.9	145	4.6				120	12	24
S - 242	横浜市立大学附属市民総合医療センター	60005116	2	64	2	7	154.5	68	28.4873	0	0	0		0	0		2	0	1	1	0	0	0	0	7.3	4	171	225	55		136	170	7.6		63	63	30	20	0.92	47.6	7.8	141	4.6	104			151	TP	48
S - 243	横浜市立大学附属市民総合医療センター	80166235	2	72	1	18	149	62	27.9267	40	40	1600	1	0	1	0	0	0	1	1	0	1	0	0	6.9	4	166	143	35		75	108	8.2		15	19	259	22	1.07	52.8	5.7	140	4.1	103			202	18.4	50
S - 244	横浜市立大学附属市民総合医療センター	05393861	2	36	1	2	170	84	29.0657	10	12	120	2	0	1	0	0	0	1	1	0	0	0	0	6.8	4.4	355	238	38	153	129	200	10.5		30	72	204	11	0.75	95	5.3	144	4	107			325	10.9	56
S - 245	横浜市立大学附属市民総合医療センター	02657930	2	67	1	15	168	66.3	23.4906	40	20	800	1	0	1	2	0	0	1	1	0	1	1	0		4.4	136	153	54	67	72	99	7.1		29	21	60	28	1.42	39.5	6.2	141	4.9	104			95	21.4	37
S - 246	横浜市立大学附属市民総合医療センター	04659355	2	71	2	22	146.7	51.9	24.1161	0	0	0		1	1	0	0	0	0	0	0	0	0	0			82	195	50	121	129	145	7		16	20	11	15	0.63	69.9	4.7						180	13	58
S - 247	横浜市立大学附属市民総合医療センター	02361642	2	74	2		139	41	21.2204	0	0	0		0	0	0	0	0	1	1	0	1	0	0			123	169	50	93	94	119	6.5		20	17	9	17	0.71	60.6	4						104	19.6	22
S - 248	横浜市立大学附属市民総合医療センター	80309947	2	67	1	1	163.8	69	25.7171	20	46	920	1	0	0	0	0	0	1	1	0	1	1	0	7.2	4.4	128	191	38	121	127	153	6.4		16	13	18	14	0.98	59.3	8.7	145	3.9	108			142	6.5	30
S - 249	横浜市立大学附属市民総合医療センター	03482859	2	59	2	17	150	56	24.8889	0	0	0		0	1	0	0	0	1	1	0	0	0	1			122	153	61	67	68	92	9.6		18	18	21	9	0.68	67.8	5.3	146	4.1	105			150	17.5	67
S - 250	横浜市立大学附属市民総合医療センター	04877574	2	45	2	2	151.8	76.5	33.1985	30	20	600	2	1	1	0	1	0	1	1	0	0	0	1			185	167	52	94	78	115	7		32	37	33	7	0.58	87.8		140	4.2	104			108	70.9	63
S - 251	横浜市立大学附属市民総合医療センター	04735932	2	53	2	3	162	70	26.6728	0	0	0		0	0	0	0	0	1	0	0	0	0	0	7.6	4.6	136	209	62	125	120	147	6		13	9	9	12	0.61	79.2	4.3	140	4.8	104			103	5	49
S - 252	横浜市立大学附属市民総合医療センター	03061279	2	56	2	13	156.7	43	17.5118	0	0	0		0	0	0	0	0	0	1	0	0	0	0	7.6	4.5	339	230	60		102	170	8	20.1	26	22	57	9	0.34	147	3.9	149	4.4	109	9.9	3.8	170	32.9	33
S - 253	横浜市立大学附属市民総合医療センター	60153964	2	54	1	6	169.4	63	21.954	20	34	680	2	1	0	0	0	0	0	1	0	0	0	0			44	125	47	139	69	78	6		19	16	33	12	0.66	97.3	5.6	144	3.9	108			105	5	33
S - 254	横浜市立大学附属市民総合医療センター	05477717	2	51	1	11	163.6	103	38.4832	20	26	520	2	1	0	0	0	0	1	0	0	0	0	0			88	162	48	102	96	114	7.4		16	28	18	10	0.78	82.4	6.5	143	3.8	104			249	7.4	34
S - 255	横浜市立大学附属市民総合医療センター	03762413	2	43	1	13	170	87	30.1038	40	23	920	2	0	1	3	0	0	1	1	0	0	0	0			166		39	73			9		30	60		15	0.95	69.7	4.7	137	4.2				190	46.6	73
S - 256	横浜市立大学附属市民総合医療センター	80277142	2	71	1	10	163	57	21.4536	0	0	0		1	1	0	0	0	1	0	0	0	0	0			53	154	54	86	89	100	6.5		17	10	19	12	1	57.3	5.3						169	12.6	56
S - 257	横浜市立大学附属市民総合医療センター	03549985	2	63	1	19	170.3	70	24.1362	20	40	800	1	0	0	0	1	0	0	1	0	0	0	0			305	140	36	71	43	104	7.5		28	35	24	16	1.07	54.9	6.5	143	4.4	108			95	101.3	42
S - 258	横浜市立大学附属市民総合医療センター	02748398	2	68	1	17	170.5	69.4	23.8732	25	40	1000	2	0	1	3	2	0	1	1	1	0	0	0	7	4.1	140	231	69	126	134	162	7.8		22	19	42	18	0.99	58.4	4.1	135	4	99	9.1	3.4	137	496.6	53
S - 259	横浜市立大学附属市民総合医療センター	03009416	2	64	2	26	155.5	49	20.2645	60	45	2700	1	0	1	3	0	0	0	1	0	0	0	0			70	213	68	128	131	145	7		14	9	13	13	0.57	80.4	2.9						146	29.9	24
S - 260	横浜市立大学附属市民総合医療センター	60166040	2	47	1	3	174	61	20.148	5	25	125	2	1	1	0	1	0	1	1	0	0	0	0	7.8	3.9	139	169					9.9		37	23	161	7	0.69	96.4	3.3	138	4.5	98	10		463	5
S - 261	横浜市立大学附属市民総合医療センター	03848199	2	52	2	18	164	80.4	29.8929	0	0	0		0	1	1	0	0	1	1	0	0	0	0	7.4	4.4	116	171	47	105	101	124	10.5	24.2	24	28	30	16	0.66	72.7	6.1	144	3.8	106	9.7	3.3	117	TP	89
S - 262	横浜市立大学附属市民総合医療センター	03914802	2	59	1	15	178	74	23.3556	20	40	800	1	1	1	1	0	1	1	1	0	0	0	0			70		46	66			7.7		19	19	19	25	0.53	120.6	3.1	146	4.2	109			162	22	51
S - 263	横浜市立大学附属市民総合医療センター	04613868	2	42	2	2	155.7	60	24.7499	10	8	80		0	0	0	0	0	1	1	0	0	0	0			175	195	49	125	111	146	6.9		35	50	57	11	0.45	117.5	7.3						138		53
S - 264	横浜市立大学附属市民総合医療センター	04750273	2	57	2	17	150	61	27.1111	10	30	300	2	1	1	3	2	0	0	1	0	0	0	0	6.7	4	87	162	47	90			6.1		18	11	31	26	1.07	41.7	8	144	4.3	107	9.3	4	101		25
S - 265	横浜市立大学附属市民総合医療センター	04285525	2	84	1	24	156	54	22.1893	60	40	2400	1	0	1	0	1	0	1	1	0	1	0	0			94	135	40	71	76	95	7.5		20	12	16	20	1.02	53.2	6.4						134	33.6
S - 266	横浜市立大学附属市民総合医療センター	01703712	2	65	1	14	178	88	27.7743	0	0	0		1	1	0	1	0	1	1	0	0	0	0			108	151	43	87	86	108	6.9		26	51	32	15	0.71	85.2	3.7						129	122	54
S - 267	横浜市立大学附属市民総合医療センター	02664539	2	54	1	16	160	86	33.5938	0	0	0		1	1	1	2	0	1	1	0	1	0	0			218	182	38		100	144	8.7		45	51	65	13	0.96	64.6	8.3						129	1896.3	56
S - 268	横浜市立大学附属市民総合医療センター	03179660	2	61	1	11	158	78	31.245	3	10	30	1	1	1	0	2	0	1	1	0	1	1	0		4.8	115	144	44	81	77	100	6.2		15	17	31	16	1.04	57.1	5.3	143	4.3	108			148	TP	65
S - 269	横浜市立大学附属市民総合医療センター	02803078	2	82	1	23	158	54	21.6311	0	0	0		0	1	0	0	0	1	1	1	1	0	0			120	119	43	43	52	76	6.8		17	21	20	15	0.85	65.4	5.2						141	26.7	20
S - 270	横浜市立大学附属市民総合医療センター	02592563	2	64	1	25	167	60.2	21.5856	20	38	760	1	1	1	3	0	0	1	1	0	0	1	0		4.3	95	156	50	84	87	106	7.5		18	13	15	16	0.89	66.8	6.8						116	93.9	27
S - 271	横浜市立大学附属市民総合医療センター	02084577	2	76	2	20	160	51	19.9219	0	0	0		0	1	1	0	0	0	1	0	0	0	0	7.2		168	184	53		97	131		18.2	26	18		19	1.04	39.6	6.6		4.4				134	18.5	54
S - 272	横浜市立大学附属市民総合医療センター	05547170	2	61	1	10	167.7	75	26.6683	60	15	900	1	1	1	0	0	0	0	1	0	0	0	0	6.9	4.6	696	211	37	66		174	8.7		55	44	250	12	0.76	80.5	5.3	143	3.8	105	9.4	2.8	230	13.5	39
S - 273	横浜市立大学附属市民総合医療センター	05520028	2	29	1	1	167.5	71.9	25.6271	0	0	0		1	0	0	0	0	0	0	0	0	1	0			111	191	44	124	125	147	6.6		31	48	50	14	0.68	113.7	7.8						114	3.9
S - 274	横浜市立大学附属市民総合医療センター	05216116	3	61	2		157	52.5	21.299	0	0	0		1	1	0	0	0	0	1	0	0	0	0			139	228	68	121	132	160	6.6		25	32	99	12	0.43	111.5	3.7						139		32
S - 275	横浜市立大学附属市民総合医療センター	02078030	2	75	1	23	171	75	25.6489	40	20	800	1	1	1	0	1	0	1	1	0	0	0	0			101	160	43	90	97	117	7		29	35	29	17	1.1	50.6	5.5						147	74.2	59
S - 276	横浜市立大学附属市民総合医療センター	60178661	2	51	1	4	174.1	76.6	25.2715	20	25	500	2	1	1	0	0	0	0	1	0	0	0	0			178	194	56	114	102	138	9.6		21	26	16	14	0.97	64.5	5.6	144	4	105			152	4.7	38
S - 277	横浜市立大学附属市民総合医療センター	00245078	2	72	1		160.7	64.1	24.8214	10	3	30	1	0	1	0	1	0	0	0	1	0	0	0		4.6	143	181	43		109	138	6.3		21	22	16	11	0.84	68.8	4.7	145	4	106			74	201.6	22
S - 278	横浜市立大学附属市民総合医療センター	03753325	1	45	2	13	164	63	23.4236	0	0	0		1	0	0	0	0	0	0	0	0	0	0			47	184	72	92	103	112	7.6		11	10	14		0.71	69.9	3						206	5	56
S - 279	横浜市立大学附属市民総合医療センター	04917816	2	63	2	6	153	58	24.7768	20	44	880	2	1	1	0	0	0	1	1	0	0	0	1			124	170	42	103	103	128	6.1		32	25	38	8	0.73	61.6	4						147	5	20
S - 280	横浜市立大学附属市民総合医療センター	02327002	2	66	2	12	168	88	31.1791	0	0	0		0	0	0	0	0	1	1	0	0	0	0			197	198	63		96	135	7.7		47	77	44	16	0.64	70.2		144	4.3	105			144	12.9	56
S - 281	横浜市立大学附属市民総合医療センター	03498405	2	43	1	12	171.4	89	30.2948	20	17	340	1	0	0	1	1	0	1	1	0	0	1	0			625	188	36	68		152	8.5		59	83	119	11	0.77	87.7	7.5	142	4.1	103			156	TP	51
S - 282	横浜市立大学附属市民総合医療センター	00996131	2	30	2	6	154	56	23.6128	10	15	150	2	0	0	0	0	0	0	1	0	0	0	0			208	167	49	100	76	118	8.2		40	56	24	9	0.61	92.8	4						261	5	62
S - 283	横浜市立大学附属市民総合医療センター	02006554	2	67	2	27	163	57	21.4536	3	48	144	2	1	1	1	0	0	1	1	0	0	0	0			83	136	50	66	69	86	6.3		22	15	15	10	0.91	47.6	5.1						114	22.6	100
S - 284	横浜市立大学附属市民総合医療センター	05308972	2	71	1	30	180	84	25.9259	18	26	468	1	1		0	1	0	1	0	0	0	1	0			142	197	43	133	126	154	8		12	14		18	1.3	42.8		144	3.7	105	9	3.6	206	371.1	47
S - 285	横浜市立大学附属市民総合医療センター	04560647	2	70	2	15	146	50	23.4566	0	0	0		0	0	0	0	0	0	1	0	0	0	0	7	4.2	73		61	91			6.8		41	39	38	23	0.61	72.7	4.5	140	4.3	105			133	42.8	21
S - 286	横浜市立大学附属市民総合医療センター	01981323	2	61	1	10	167	92	32.9879	20	14	280	1	0	1	0	2	0	1	1	0	0	1	0	8	5.1	529	174	37	66		137	7.6		53	64		14	0.82	74.1	5.3	144	4	106			140	ＴＰ	57
S - 287	横浜市立大学附属市民総合医療センター	01398703	2	61	1	4	159.6	63	24.7329	0	0	0		0	0	0	1	0	1	1	0	0	0	1	7.4	4.5	200	148	31		77	117	5.3	15.1	19	11	16	15	0.99	60	5.9	144	4.1	105			91	32.4	48
S - 288	横浜市立大学附属市民総合医療センター	60168770	2	72	2	11	159.5	49.5	19.4574	0	0	0		0	1	1	0	0	1	1	0	1	0	0	7	4.6	228	175	47	95	82	128	7		19	15	13	23	0.89	47.9	4.9	145	4.2	108			165	5	57
S - 289	横浜市立大学附属市民総合医療センター	04928485	2	45	1	1	183	85	25.3815	20	24	480	1	0	0	0	0	0	1	1	0	0	0	0			152	194	51	122	113	143	6.6		29	48	47	12	0.83	79.8		142	4.7	103			122	5	76
S - 290	横浜市立大学附属市民総合医療センター	03830803	1	63	1	22	169	73	25.5593	30	20	600	2	1	1	1	2	0	1	1	0	0	0	0		3.6	64		66	84			11.2		20	18	19	36	0.86	70	7.9	141	4.4	104			227	TP	67
S - 291	横浜市立大学附属市民総合医療センター	04793432	2	51	1	16	172	110	37.1823	60	23	1380	1	1	1	1	0	0	1	1	0	1	1	0	6.9	4.2	205	124	42	60	41	82	10.3		35	26	48	13	0.81	79	6.7	141	4.6	101			170	819.7	53
S - 292	横浜市立大学附属市民総合医療センター	00214360	2	81	2	27	145	62	29.4887	20	55	1100	2	1	1		2	0	1	1	0	1	1	0		4.3	422	191	42	74		149	6.6		16	12	50	34	1.7	22.7	7.1						138	ＴＰ	22
S - 293	横浜市立大学附属市民総合医療センター	04155817	2	70	2	34	159	93.4	36.9447	10	50	500	2	0	1	2	0	0	1	1	0	1	0	0			143	227	63	134	135	164	6.8		17	14	14	15	0.95	44.8	4.1	143	3.9				180	29.5	88
S - 294	横浜市立大学附属市民総合医療センター	05021166	2	68	1		160	50.5	19.7266	30	48	1440	2	0	1	0	1	0		1	0	0	0	0			183	170	45	99	88	125	7.9		15	14	29	13	0.68	88.1	6.3						163	124.5
S - 295	横浜市立大学附属市民総合医療センター	04343071	2	37	2	1	162	52	19.8141	0	0	0		1	0	0	0	0	0	1	0	0	1	0			99	252	83	139	149	169	5.6		20	17	80	11	0.5	108.6	6.3						123	5	60
S - 296	横浜市立大学附属市民総合医療センター	80218723	2	67	1	6	167.7	78	27.735	60	42	2520	1	0	1		0	0	1	1	0	1	1	0	6	3.7	114	156	49	84	84	107	8		16	12	18	26	1.76	31.3	6	143	5.6	111			152	5	31
S - 297	横浜市立大学附属市民総合医療センター	03629470	2	67	1		174	74	24.4418	30	30	900	1	1	0	0	0	0	0	1	0	0	0	0		4.4	131	198	66	103	106	132		14.4	21	16	50	24	0.9	65.4	8.1	145	4.6	106			99	152.9	25
S - 298	横浜市立大学附属市民総合医療センター	03577187	2	67	2		170	65.5	22.6644	3	10	30	1	1	0	0	0	0	1	1	0	0	0	0			156	197	49	123	117	148	6.4		23	14	19	16	0.62	72.4	4.4						94	5	26
S - 299	横浜市立大学附属市民総合医療センター	03572431	2	61	1	14	174	95	31.378	0	0	0		1	0	0	0	0	1	1	0	0	0	1		4.9	283	175	46		72	129	6.9		17	18	26	18	0.67	92.4	6	142	4.1	105			187	12.6	21
S - 300	横浜市立大学附属市民総合医療センター	03042790	2	84	2		147	61	28.229	0	0	0		1	1	1	0	0	0	1	0	0	0	0	6.7	3.9	159	136	43		61	93		15.8	21	17	26	20	0.79	52	4.1	144	4.4	111			181	150.9	40
S - 301	横浜市立大学附属市民総合医療センター	03679512	2	84	1		161	53	20.4467	20	63	1260	1	0	0	0	0	0	0	1	0	0	0	0		4.1	133	138	44		67	94	7.3		15	9	37	15	0.82	67.8	4.1	140	4	106			268	10.4
S - 302	横浜市立大学附属市民総合医療センター	04954357	2	73	1	20	161	50.6	19.5209	0	0	0		1	0	3	0	0	0	0	0	0	0	0	6.9	4	65	161	68	73	80	93	7.8		39	31	26	32	1.51	36.1		143	4.5	106			67	8.5	22
S - 303	横浜市立大学附属市民総合医療センター	80244437	2	61	1	13	165.3	70	25.6184	40	39	1560	1	1	0	0	0	0	1	1	0	1	0	0	6.8	4.1	74	149	57	73	77	92	6.7		67	79	124	16	0.69	89.5	4.9	142	4.6	106		2.7	137	4.9	40
S - 304	横浜市立大学附属市民総合医療センター	05147879	2	78	1	16	155.8	57	23.4823	10	60	600	2	1	1	1	1	0	0	1	0	0	1	0	7.2	4.2	154	201	44	133	126	157	7.6		15	10	13	17	0.95	58.8	6.2	142	4.7	108			159	75.8	41
S - 305	横浜市立大学附属市民総合医療センター	04053721	2	77	1	19	161	59	22.7615	40	50	2000	1	0	0	0	0	0	0	1	0	0	0	0		3.8	88		56	62			7.3		16	10	18	16	0.83	68.4	5.3	141	4.4	106			157	13.2	30
S - 306	横浜市立大学附属市民総合医療センター	05489848	2	55	2	14	158.9	82.2	32.5555	0	0	0		0	0	1	0	0	1	1	0	0	0	0	7.8	4.5	100	184	68	87	96	116	6.9		35	26	19	18	0.73	64	6.6	143	4	106			130	24.8	23
S - 307	横浜市立大学附属市民総合医療センター	4443016	2	66	1	15	178.4	91.2	28.6553	80	30	2400	1	1	0	0	0	0	1	0	0	0	0	0	7.2	4.6	102	168	40	109	108	128	7.5		15	17	29	14	0.82	72.4	6.7	142	4.7	104	9.7	3.5	147	25	63
S - 308	横浜市立大学附属市民総合医療センター	00213986	2	70	1	20	168.5	59	20.7803	30	10	300	1	1	1	1	0	0	1	1	0	0	0	0	6.9		178	180	33	111	111	147	7.3		19	13	21	12	1.02	56.3	6.1						136	8.9	24
S - 309	横浜市立大学附属市民総合医療センター	03191922	4	65	2		155	45	18.7305	10	5	50	1	1					1	1			0	0			103	157	64	73	72	93	6.2		24	15	14	7	0.54	84.9	4.3						104
S - 310	横浜市立大学附属市民総合医療センター	03519678	2	55	1	14	175	90	29.3878	40	30	1200	1	1	0	0	0	0	1	1	0	0	1	0			185	169	46	98	86	123	6.2		20	17	49	15	0.76	83.4	5.7						140	9.7	36
S - 311	横浜市立大学附属市民総合医療センター	03527400	2	76	1	42	168	58	20.5499	15	60	900	2	0	0	3	0	0	0	1	0	0	0	0	6.7	4.1	51	182	74	87	98	108	8		26	13		18	1	56	5.1	145	4.4	108			63	18.9	24
S - 312	横浜市立大学附属市民総合医療センター	05314956	2	54	2	2	151	66	28.9461	0	0	0		0		0	0	0	0	0	0	0	0	0		4.3	143	206	43	133	134	163	6.2		19	16	16	8	0.58	82.8	5.3	140	3.8	103			105	15.9	74
S - 313	横浜市立大学附属市民総合医療センター	03797706	5	41	1		177	73	23.3011	15	10	150	2	1					0	1			0	0			193	416	40		337	376			16	15	25	11	0.93	72.3	5.9						110
S - 314	横浜市立大学附属市民総合医療センター	03309100	1	66	1	10	162.4	64.5	24.4561	20	36	720	1	0	1	0	1	0	0	1	1	0	0	0	7.8	4.3	54	235	75	142	149	160	10.7		18	7	18	15	0.72	83.5	3.7	140	3.8	105			174	221.1	70
S - 315	横浜市立大学附属市民総合医療センター	04576890	2	73	1		164.9	75	27.5816	80	32	2560	1	0	1	1	3	0	1	1	0	1	0	0	7.4	4.2	197		37	68			6.6		13	13		43	4.31	11.5	7.5	142	5.4	110	9	3.4	165	TP	48
S - 316	横浜市立大学附属市民総合医療センター	02819016	2	78	1	10	163.3	55	20.6248	20	30	600	1	1	0	0	0	0	0	1	0	0	0	0			146	187	61	97	97	126	6.6		16	15	17	14	1.02	54.6	5.2	141	4.6	103			78	17.6	27
S - 317	横浜市立大学附属市民総合医療センター	00213682	2	52	2	1	151	48	21.0517	0	0	0		0	0	0	0	0	0	1	0	0	0	0			89	220	72	118	130	148	6.4		18	17	21	14	0.62	77.8	4.7						118	13.4	54
S - 318	横浜市立大学附属市民総合医療センター	05244871	2	74	2	5	144	46	22.1836	0	0	0		0	1	0	2	0	1	0	0	1	0	0	6.9	4.5	210	157	59		56	98	7.2		22	18	13	24	0.87	48.5	4.6	143	4.1	105			146	5	45
S - 319	横浜市立大学附属市民総合医療センター	03355513	3	65	1		164	54	20.0773	0	0	0		1	1	0	0	0	1	1	0	0	0	0	7.5		146	192	48		115	144	7.6		16	11	18	14	0.98	60.1	7.3	146	3.9	107			151		42
S - 320	横浜市立大学附属市民総合医療センター	04652432	2	43	2		152	66	28.5665	0	0	0		0	1	0	0	0	0	1	0	0	0	1		4.6	203	201	35	133	125	166	8.3		16	18	56	6	0.44	119.6		139	4.4	100			160	14	61
S - 321	横浜市立大学附属市民総合医療センター	03324646	1	43	2	22	163.8	46.5	17.3311						1	0	0	0	0	0	0	0	1	0			61	229	85	116	132	144	7.5		21	18		9	0.69	73.1	3.3						233	4.9	66
S - 322	横浜市立大学附属市民総合医療センター	03682633	2	62	2	13	154	54	22.7694	0	0	0		0	1	3	0	0	1	1	0	0	0	0			69	120	54	50	52	66	6.9		16	14	10	15	0.48	97.9	4.3						91	12.5	43
S - 323	横浜市立大学附属市民総合医療センター	04343464	2	78	1	7	153	45	19.2234	20	50	1000	1	1	1	0	2	0	0	1	0	0	0	0			222	151	44		63	107	5.6		18	11	17	15	0.9	62.3	6.1						145	TP	90
S - 324	横浜市立大学附属市民総合医療センター	03570362	4	67	2		146	53	24.864	0	0	0		0					1	1			1	0			59	182	68	98	102	114	5.8		21	17		19	0.71	62.4	6.1						103
S - 325	横浜市立大学附属市民総合医療センター	03490109	2	72	2	22	158	35	14.0202	0	0	0		1	1	0	1	0	0	0	0	0	0	0			63	201	83	90	105	118	6.9		25	13	18	21	0.58	76.2	3.1						96	38.6	46
S - 326	横浜市立大学附属市民総合医療センター	03871705	2	66	1		165	75	27.5482	60	30	1800	1	1	0	0	1	0	1	1	0	0	0	0			88	175	64	90	93	111	6.4		34	35	83	15	0.68	88.9	6.1						120	11.1	22
S - 327	横浜市立大学附属市民総合医療センター	03635686	2	63	1	16	164	69	25.6544	0	0	0		1	1	0	1	0	1	1	0	0	0	0			230	167	44	89	77	123	8.4		19	18	35	16	1.04	56.6	7.2						168	82.9	24
S - 328	横浜市立大学附属市民総合医療センター	04603575	2	75	1	10	163	51	19.1953	15	56	840	2	1	1	1	0	0	0	0	0	0	0	0	6.3	3.9	46	178	74	84	95	104	9.8		70	50	75	20	0.72	80.5	4	146	4.2	107			144	5	73
S - 329	横浜市立大学附属市民総合医療センター	04854615	2	73	1	18	149	50	22.5215	0	0	0		0	0	1	0	0	0	1	0	0	0	0			58	157	44	95	101	113	7.1		35	50			0.67	87.8		144	3.9				97	5	39
S - 330	横浜市立大学附属市民総合医療センター	05489688	2	62	1		167	57	20.4382	20	6	120	1	1	1	3	1	0	0	1	0	0	0	0		4.8	119	177	37	116	116	140	6.1		10	14	12	13	0.76	80.5	6.5						154	45.5	56
S - 331	横浜市立大学附属市民総合医療センター	05322064	2	79	1		155	51	21.2279	40	55	2200	1	1	1		2	0	1	1	0	1	1	0	7.4		5.3	257	37	91		220	7.7		18	14	38	24	1.27	42.6	7.4						128	375.5	64
S - 332	横浜市立大学附属市民総合医療センター	00377559	2	82	1	12	154	44	18.5529	0	0	0		1	1	0	0	0	1	1	0	1	0	0			101	159	57	80	82	102	6.6		27	27	48	15	1.08	50.3	3.8						118	26.1	25
S - 333	横浜市立大学附属市民総合医療センター	80212462	2	71	1	5	172.4	80	26.9163	20	15	300	1	1	1	1	0	0	1	1	0	1	0	0			175	143	41	79	67	102	6.7		20	11	21	18	1.12	50.4	5.9						151	17.4	22
S - 334	横浜市立大学附属市民総合医療センター	02514880	5	58	2		162	72	27.4348	20	20	400	1	1					1	1			0	0			157	251	56	160	164	195	6		28	40	48	19	0.85	53.4	4.6						104
S - 335	横浜市立大学附属市民総合医療センター	01661375	2	77	1	22	164.8	68.3	25.1482	20	38	760	1	0	1	1	3	0	1	1	0	1	0	0	6	3.4	138	108	27	52	53	81	5.8		13	10	15	29	3.14	16	6	143	5.3	111			124	TP	25
S - 336	横浜市立大学附属市民総合医療センター	60157014	5	56	2		153.6	43	18.2258	0	0	0		1					1	1			0	0			246	168	96		23	72			90	49	202	13	0.55	86.8	5.4				10.4	4.9	83
S - 337	横浜市立大学附属市民総合医療センター	04712074
S - 338	横浜市立大学附属市民総合医療センター	00236578	2	75	2	28	140	44.6	22.7551	0	0	0		0	1	1	0	0	1	1	0	1	1	0			219	203	50	107	109	153	8.6		20	13	21	21	0.69	62.3	6.8						88	12.4	66
S - 339	横浜市立大学附属市民総合医療センター	02619704	2	81	2	25	157.8	41.6	16.7063	0	0	0		0	1	0	1	0	1	1	0	0	0	0			101	205	94	86	91	111	6.4		24	18	13	17	0.69	61	5						134	36	22
S - 340	横浜市立大学附属市民総合医療センター	05134160	2	53	1	13	169	74	25.9095	0	0	0		1	1	0	0	0	0	0	0	0	0	0		3.9	70	173	64	96	95	109	7.7		14	9	51	14	0.79	80.8	4.5	144	4	108			223	9.2	55
S - 341	横浜市立大学附属市民総合医療センター	05344022	2	35	2	13	168	98	34.7222	20	16	320	1	1	0	0	0	0	1	1	0	0	0	0			148	226	53	156	143	173	8.3		26	38		14	0.6	91.1	5.8	143	4	106			148	9	36
S - 342	横浜市立大学附属市民総合医療センター	04855990	2	67	1	30	170	68.1	23.564	10	9	90	1	1	0	0	0	0	1	1	0	0	0	0	7.1	4.5	215	200	44	129	113	156	7.5		16	16	32	16	1.22	46.7	7.3	145	4.1	107			248	3.9	49
S - 343	横浜市立大学附属市民総合医療センター	04962268	2	52	1	12	176	78	25.1808	10	32	320	2	0	0	0	1	0	1	1	0	0	1	0			181		51	125			7.5		26	51	63		0.68	95.2	7	147	3.7	107			127	97.4	48
S - 344	横浜市立大学附属市民総合医療センター	04309144	2	70	1		173	75	25.0593	0	0	0		1	0	0	0	0	0	1	0	0	0	0			130	182	38		118	144	6.3		38	46	29	23	0.86	67.9	5.9						109	7.1	24
S - 345	横浜市立大学附属市民総合医療センター	03367449	5	64	1		153	59	25.204	0	0	0		1					1	1			1	0			189	234	53	135	143	181			21	21	28	12	1.1	53	7.6						98
S - 346	横浜市立大学附属市民総合医療センター	03092281	2	60	1	10	173	88	29.4029	0	0	0		0	0	1	0	0	1	1	0	1	1	0			225	125	31	60	49	94	7.5					14	1.14	51.9	5.8	145	3.7	106			137	22.3	42
S - 347	横浜市立大学附属市民総合医療センター	01559888	2	69	2	27	150	58	25.7778	0	0	0		1	1	0	0	0	1	1	0	1	0	0			138	145	43	80	74	102	8.4		21	20	16	19	0.64	69.6	4.7						165	6.7	56
S - 348	横浜市立大学附属市民総合医療センター	00152514	2	65	1	7	161.2	59.7	22.9744	0	0	0		1	1	0	0	0	1	1	0	1	0	0			84	149	50	80	82	99	6.5		23	19	61	13	1.02	57.3	6.7						141	4.3	37
S - 349	横浜市立大学附属市民総合医療センター	00723569	2	60	1	31	170	63	21.7993	10	40	400	2	1	0	0	2	0	1	0	0	0	0	0	6.9	4.3	46	148	54		85	94	7.2		27	26	35	11	0.73	84.5	5.6	144	4.1	105	8.7	2.8	173	ＴＰ	24
S - 350	浦舟金沢内科クリニック	U506622	2	82	1	19	158	58.5	23.4337	8	61	488	2	0	1	0	1	0	1	1	1	0	1	0			155	179	69		87		6.6					21	1.62	32.3	8	143	4.2	109			102	37.8	36
S - 351	浦舟金沢内科クリニック	U504209	2	45	1	11	172.5	84	28.2294	30	25	750	2	1	1	0	2	0	1	1	0	0	0	0			262	250	50		147		6		20	32	93		0.75		6.2	142	4.7	107			227		52
S - 352	浦舟金沢内科クリニック	Ｕ504446	2	62	2		154	63.2	26.6487	0	0	0		1	0	0	0	0	0	1	0	0	0	0			155	195	73		91		6.1		28	30	20		0.64	71.5	5.2	144	4	106	10	3.6	169	34.2	27
S - 353	浦舟金沢内科クリニック	Ｕ505084	2	41	1	3	176.4	95.1	30.5621	20	21	420	2	0	0	0	0	0	0	1	0	0	1	0		4.8	60	140	42		86		5.3		16	15	23	11	0.82	83	6.9	143	4.3	107	9.8	3.6	81	7.4	47
S - 354	浦舟金沢内科クリニック	Ｕ506842	2	60	1	1.5	151.3	64	27.9577	0	0	0		1	1	0	1	0	1	0	0	0	0	0			170	190	86		70		8.3		62	82	209	12	0.68	91.3	3.4						281	342.1
S - 355	浦舟金沢内科クリニック	Ｕ506885
S - 356	浦舟金沢内科クリニック	Ｕ504170	2	60	1	5	165	73	26.8136	0	0	0		0	1	0	1	0	1	0	0	0	1	0		4.2	126	191	42		123		6.4		19	11	28	16	1.19	49.5	7.4	140	4.1	107	9.1	4	87	200.2	24
S - 357	浦舟金沢内科クリニック	Ｕ502901	2	60	2	6	159.8	90	35.2443	0	0	0		0	1	0	0	0	1	0	0	0	0	0		4.3	273	302	58		189	254	6.5		21	23	26	13	0.67	68.6	5.3	142	3.9	105	9.2	2.8	81	16.3	20
S - 358	浦舟金沢内科クリニック	Ｕ500020
S - 359	浦舟金沢内科クリニック	Ｕ504608	2	70	2	4	148	53	24.1965	20	47	940	1	0	1	0	0	0	1	1	0	1	0	0		4.7	243	201	29		123		5.7		24	20	26	24	0.91	47	5.9	142	4.5	109	9.8	4	94	53.4
S - 360	浦舟金沢内科クリニック	Ｕ505789	2	55	1	6	173	91.3	30.5055	0	0	0		1	1	0	0	0	1	1	0	1	0	0		4.8	145	177	53		95		6.2		17	24	56	12	0.92	67.3	9.2				9.3	3.8	104	7.8	42
S - 361	浦舟金沢内科クリニック	Ｕ502219	2	66	1	8	163.8	87.2	32.5004	0	0	0		1	0	0	0	0	1	0	0	1	0	0		4.2	117	170	53		93		7.8		54	45	31	11	0.88	67	6.6	142	4.5	106	9.7	3	138	10.1	30
S - 362	浦舟金沢内科クリニック	Ｕ500707	2	64	2	17	156	40.3	16.5598	0	0	0		1	0	1	1	0	1	0	0	0	0	1			62	190	84		93		5.6		18	13	13	18	0.72	62.3	4.3	141	4.1	107			113	74.9	30
S - 363	浦舟金沢内科クリニック	Ｕ503512	2	66	1	9	170.3	72	24.8258	0	0	0		1	1	0	0	0	0	1	0	0	0	0		4.7	104	222	77		124		6.5		18	28	39	17	0.99	58.9	7.3	141	4.4	102	9.6	3.1	129	20.4	60
S - 364	浦舟金沢内科クリニック	Ｕ501440	2	76	2	11	153.8	61.1	25.8302	0	0	0		0	1	2	1	0	1	1	0	0	0	0		3.9	181	181	54		90		6.8		28	33	31	24	0.6	72.3	4.6	140	4.7	104	9.9	4.3	97	41.3	34
S - 365	浦舟金沢内科クリニック	Ｕ506268	2	57	2	7	155	76.9	32.0083	0	0	0		1	0	0	1	0	1	1	0	0	0	0		4	97	178	59		99		6		55	90	49	13	0.53	90	3.6	138	4.4	102	9.5	3.6	128	73.4	67
S - 366	浦舟金沢内科クリニック	Ｕ505244	2	70	1	10	161.8	67.5	25.7838	0	0	0		1	1	0	1	0	1	1	0	0	1	0		4.5	195	114	32		43		7.3		19	17	17	15	1.02	56.1	5.5	138	4.6	103	9.4	3.5	161	118.2	46
S - 367	浦舟金沢内科クリニック	Ｕ505627	5	71	2		153	85.8	36.6526	0	0	0		0					0	0			0	0		4.3	119		63		156				15	12	17		0.75	57.8	4.4
S - 368	浦舟金沢内科クリニック	Ｕ2624	2	73	1	18	170	65.3	22.5952	40	48	1920	2	0	1	0	3	0	0	1	0	0	0	0		4.1	151	236	44		161		7.5		30	24	19	16	1.17	47	6.3	135	4.2	99	9.7	3.6	136	1695.7	42
S - 369	浦舟金沢内科クリニック	Ｕ503477	2	69	1	20	167.5	51.5	18.356	0	0	0		0	0	0	0	0	0	1	0	0	0	0		4.3	97	237	109		108		5.9		20	18	24	16	0.95	60.9	6.2	142	4.6	104	9.4	3.3	187	2.7	51
S - 370	浦舟金沢内科クリニック	Ｕ503498	2	65	2	3	150	41	18.2222	0	0	0		0	0	0	0	0	0	1	0	0	0	0		4.2	127	190	57		107	251	6.4		13	12	14	16	0.64	0.5	4	140	4.1	106	9	4.3	154	14.8	61
S - 371	浦舟金沢内科クリニック	Ｕ507405	1	63	1	6	173	60	20.0474	20	43	860	2	1	0	0	0	0	0	0	0	0	0	0		4.2	50	165	54		101		6.1		24	24	18	15	0.74	82.1	4.4	146	3.9	110			98	7.1	33
S - 372	浦舟金沢内科クリニック	Ｕ507563	2	65	1	1	163	53	19.9481	40	45	1800	2	1	1	0	0	0	1	1	1	0	0	0			82	146	52		77		6.4		17	14	19	15	0.6	102.4	3.2	141	4.2	107			253		46
S - 373	浦舟金沢内科クリニック	Ｕ507406
S - 374	横浜市立大学附属市民総合医療センター	80024399	2	66	1		174	78	25.763	20	30	600	1	1	1	0	0	0	1	1	0	1	0	0		4.9	111	185	68	90	95	117	6.5		86	66	439	13	1	58.3	6.4						127	3.9	21
S - 375	横浜市立大学附属市民総合医療センター	60061545	2	40	1	9	179.1	81.2	25.3142	10	20	200	2	0	1	3	1	0	1	0	1	0	1	0	6.2	4.1	88	208	46	144	144	162	8.7	24.7	9	9	15	18	1.19	55.6	6	137	4.9	101	9	2.6	353	TP	42
S - 376	横浜市立大学附属市民総合医療センター	60111466	2	73	2	11	151	57.9	25.3936	0	0	0		1	0	0	1	0	1	1	0	0	0	0	7.6	4.4	76	166	46	102	105	120	8.3		18	20	21	18	0.87	48.7	6.2	144	4.1	107			169	30.8	78
S - 377	横浜市立大学附属市民総合医療センター	05326211	2	40	2	2	159.2	72	28.4084	0	0	0		0	1	0	2	0	0	1	0	0	1	0			193	140	31	72	70	109	5.7					15	0.71	72.3	4.1	141	4.4	104			138	27.5	50
S - 378	横浜市立大学附属市民総合医療センター	05339207	2	73	2	31	148	47.5	21.6855	0	0	0		0	1	0	0	0	1	1	0	0	0	0	8.1	4.9	70	163	49	89	100	114	7.6		18	13	22	12	0.63	69.4	3.6	141	4.1	104	9.8		227	18.9	21
S - 379	横浜市立大学附属市民総合医療センター	80038981	2	42	2	14	165	94	34.5271	0	0	0		0	1	3	2	0	1	1	0	0	1	0		4.4	940	344	48	180		296	9.6		17	18	20	16	0.82	60.9	6.5						157	TP	63
S - 380	横浜市立大学附属市民総合医療センター	00803143	2	81	2	2	154.9	61	25.423	0	0	0		0	1	0	0	0	1	0	1	0	0	0			99	185	51	108	114	134	6.9		21	14	19	11	0.62	68.8	5.6	145	4.3	108			105	37.5
S - 381	横浜市立大学附属市民総合医療センター	05059777	2	47	1	6	175	87.5	28.5714	20	25	500	1	0	0	0	0	0	1	1	0	0	0	0			249	218	40		128	179	8.7		25	35	47	12	0.76	86.8	5.3	139	4.3	102			215	23.1	38
S - 382	横浜市立大学附属市民総合医療センター	05332437	2	59	1	12	175.8	78	25.2381	20	40	800	2	1	1	1	0	0	0	1	0	0	0	0			93	169	40	112	110	129	6.3		22	29	32	20	0.69	90.3	4.7						179	5.1	46
S - 383	横浜市立大学附属市民総合医療センター	80200135	2	74	1	30	177.5	77	24.4396	40	22	880	2	1	1	0	0	0	1	1	1	0	0	0	7.2	4.2							7.6		40	43	38	9	0.56	106.8		144	4.7	105			127	10.5	27
S - 384	横浜市立大学附属市民総合医療センター	03847797	2	74	1	35	172	78	26.3656	15	43	645	1	1	1	0	0	0	1	1	0	1	0	0			205	149	36	86	72	113	7.2		21	29	26	10	1.08	51.9	4.9	144	4.1	105			157	15.8	23
S - 385	横浜市立大学附属市民総合医療センター	04470389	2	54	2	2	165	99.6	36.584	20	34	680	2	1	1	0	0	0	1	1	0	0	0	0			170	320	36	258	250	284	10.9		126	164	72	11	0.63	76.1	3.9						210	11.8	42
S - 386	横浜市立大学附属市民総合医療センター	03817748	2	76	1	6	160	77	30.0781	40	40	1600	1	1	1		0	0	1	1	0	1	0	0			196	158	43	86	76	115	7		30	30	40	13	0.93	60.6	5.9	141	4.1	104			180	12.3	60
S - 387	横浜市立大学附属市民総合医療センター	01015118	2	83	2	35	140	38	19.3878	0	0	0		0	1	1	1	0	1	1	0	0	0	0		4.4	127	177	68	80	84	109	5.8		33	17	21	24	0.99	40.8	4.4	145	4.4	105	10.4	4.1	125	74.8	62
S - 388	横浜市立大学附属市民総合医療センター	03995181	2	51	1	15	167	64	22.9481	0	0	0		1	0	0	2	0	0	1	0	0	0	0	6	4.1	287	167	52	88	58	115		19.9	19	26		18	0.99	63.5	5.4	145	3.9	109			102	188.2	39
S - 389	横浜市立大学附属市民総合医療センター	03917113	2	84	2	16	147	58.6	27.1183	0	0	0		0	1	1	1	0	1	1	0	1	1	0		4.1	299	178	41	77	77	137	6.7		24	15	93	25	1.01	39.8	6.4	141	4.5	105			145	TP	45
S - 390	横浜市立大学附属市民総合医療センター	00837456	2	65	1	17	163	56	21.0772	10	45	450	2	0	1	0	1	0	1	0	0	0	0	0		4.8	142	175	44	107	103	131	6.7		18	15	24	19	0.78	76.8	4.2	141	4.4	105			175	13.1	23
S - 391	横浜市立大学附属市民総合医療センター	02140169	2	58	2	24	154	66	27.8293	20	38	760	2	1		3	2	0	1	1	1	0	0	0		4.3	131	137	44	71	67	93	7.8		59	54	90	22	1	44.7	6.4	139	4.1	101			127	TP	68
S - 392	横浜市立大学附属市民総合医療センター	02202459	2	64	1	20	163	66	24.841	20	40	800		1	1		2	0	1	1	0	0	1	0		3.7	171	202	34		134	168	6.6		22	17	14	16	1.5	37.7	7.6						126	TP
S - 393	横浜市立大学附属市民総合医療センター	05079915	2	58	1	12	175	92	30.0408	30	30	900	1	0	0	0	0	0	0	0	0	0	0	1	7	4	99	165	54		91	111	7.7		55	35	53	10	0.8	77.6	4.7	142	3.5	104			193	7.9	48
S - 394	横浜市立大学附属市民総合医療センター	00250258	2	80	1	35	165	55	20.202	0	0	0		0	1	0	1	0	1	1	0	1	0	0		4.4	104	142	44	75	77	98	6.9		18	14	19	23	1.38	38.8	6.3	144	4.7	108			128	51.6	33
S - 395	横浜市立大学附属市民総合医療センター	60157880	2	71	2	3	150	57.6	25.6	0	0	0		0	1	0	1	0	0	1	0	0	0	0	7.6	4.6	226	285	45		195	240	6.5		24	39	24	15	0.85	50.4		143	4.1	103			137	52.2	22
S - 396	横浜市立大学附属市民総合医療センター	60048106	2	71	1	1.5	161	69.5	26.8122	20	30	600	1	0			0	0	0	0	0	0	0	0	6.8	4.1	160	171	55	86	84	116	6.4		17	23	19	21	1.34	41.6	8.1	145	4.3	106			110	19.5	26
S - 397	横浜市立大学附属市民総合医療センター	03607877	2	54	1	15	167.1	95	34.0229	20	34	680	2	1	1	0	2	0	1	1	0	0	1	0	6.9	3.8	502	212	38	73		174	8.3	16.4	33	53	102	24	1.52	39.1	7.1	143	4.1	106	9.4	3.9	117	TP	62
S - 398	横浜市立大学附属市民総合医療センター	03513102	2	83	2	6	149.6	54.6	24.3966	0	0	0		0	1	0	0	0	1	1	0	1	0	1		3.9	62	138	58	58	68	80	10.3		26	18	42	8	0.55	77.8	2.3	140	4.2	104	8.7	2.2	349	9.7	23
S - 399	横浜市立大学附属市民総合医療センター	05548277	2	47	1	10	170.9	75	25.6789	30	26	780	2	1	1	0	0	0	0	1	0	0	0	0	6.8	4.6	478	293	50	154		243	10.4	28.5	50	67	382	12	0.47	146.8	5.4	136	4.3	97	9.7	3.1	279	24.5	51
S - 400	横浜市立大学附属市民総合医療センター	03890310	2	50	1	13	168	108	38.2653	20	10	200	1	1	1	0	1	0	1	1	0	0	1	0	7.1	4.3	244	151	27	84	75	124	7.5		23	26	35	23	1.11	56.6	5.3	138	4.2	101			222	67.9	63
S - 401	横浜市立大学附属市民総合医療センター	02705594	2	42	2		155.5	106	43.8374	0	0	0		0	0	0	1	0	1	1	1	0	0	0			228	178	42	112	90	136	7.5		45	61		9	0.62	83.3		143	3.9	105			110	28.5	51
S - 402	横浜市立大学附属市民総合医療センター	03780607	2	45	2	12	158	63	25.2363	0	0	0		0	1	3	3	1	1	1	0	0	1	0			69		55	104				19.1	16	10	9	42	1.84	24.7	7	144	5.1	109	9.2	3.5	90	TP	63
S - 403	横浜市立大学附属市民総合医療センター	60176707	2	63	1	1	179.5	65.8	20.4219	40	42	1680	1	1	0			0	0	0	0	0	0	0	8	4.3	124		35	139			7.4		12	10	26	11	0.87	69.1	3.3	139	4.3	98	9.5		144	24.6	24
S - 404	横浜市立大学附属市民総合医療センター	60143459	2	42	1	3	173	82	27.3982	30	22	660	2	0	0	0	0	0	0	0	0	0	0	0			233	138	32	78	59	106	7		34	70	36	14	0.74	92.3	4.9						235	8.6	30
S - 405	横浜市立大学附属市民総合医療センター	02596015	2	62	2	28	151	62	27.1918	0	0	0		0	1	3	3	0	1	1	1	0	1	0	7.3		278	188	47	101	85	141	7.1		21	18		30	1.84	22.5	7.2	143	4.7	106	10.5	4.2	114	674	32
S - 406	横浜市立大学附属市民総合医療センター	02673048	2	80	1		169	81	28.3604	0	0	0		0	0	0	0	0	1	1	0	0	0	0			158	165	50	91	83	115	6.7		26	30	82		1.16	46.9	6.1						159	14.6	36
S - 407	横浜市立大学附属市民総合医療センター	60099998	2	53	1	11	180	80	24.6914	40	30	1200	1	1	0	0	0	0	0	1	0	0	0	0			483	237	53	111		184	6.2		40	36	135	13	0.83	76.1	6.1						138	4.6	32
S - 408	横浜市立大学附属市民総合医療センター	03994379	2	67	1	12	177.4	65	20.6541	0	0	0		1	1	3	4	0	1	1	0	1	0	0		4.5	84	232	70	130	145	162		23.8	16	11	10	32	7.05	6.9	4.1	140	4.5	103	9.6	3.8	136	TP	27
S - 409	浦舟金沢内科クリニック	U506505	2	40	1	5	173	97	32.41	0	0	0		1	1	0	0	0	1	1	0	0	0	1			332	222	30		125		9		61	161	240		0.89	76.5	6.1						189	6.1	66
S - 410	浦舟金沢内科クリニック	U500335	2	65	1	10	175	70	22.8571	20	34	680	1	0		1	1	0	1	1	0	0	0	0			103	184	64		99		6.7		20	17	15		1.04	56.1	6.7						150	66.7	36
S - 411	浦舟金沢内科クリニック	U501091	2	66	1	9	167	74	26.5338	15	38	570	2	1	1	0	1	0	1	1	0	0	0	0		4.5	80	182	64		102		6.1		24	17	18		0.98	59.6	4.3						103	113.9	20
S - 412	浦舟金沢内科クリニック	U501377	5	81	2		151.7	54.3	23.5955	0	0	0		1					0	0			0	0			199	205	48		117				67	35	28	24	0.92	44.5	5.8	142	4.6	108			88
S - 413	浦舟金沢内科クリニック	U500536	2	54	1	8	172	88.8	30.0162	20	26	520	1	1	0	1	0	0	1	1	0	0	0	0			62	198	110		75		5.8		34	22	44		0.93	66.8	4.9						147	5.7	31
S - 414	浦舟金沢内科クリニック	U500496	2	81	2	9	160	60.6	23.6719	0	0	0		0	0	0	0	0	1	1	0	0	0	0		4.1	101	173	72		80		5.8		18	11	14		0.61	69.8	4.9						105	13.7	20
S - 415	浦舟金沢内科クリニック	U507061	5	66	1		167.4	66.5	23.7307	0	0	0		0					1	1			0	0			86	169	42		109				20	17	29	14	0.97	60.3	5.2	143	4.3	108			89
S - 416	浦舟金沢内科クリニック	U506883	2	40	1	2	162.5	87.2	33.0225	20	20	400	2	1	0	0	0	0	0	1	0	0	1	0		4.5	250	251	45	156			6.4		35	64	88		0.61	115.6	5.8						86	14.7	47
S - 417	浦舟金沢内科クリニック	U507321	5	74	2		158	59.6	23.8744	0	0	0		0					0	1	0	0	0	0			217	258	54		160				22	17	10	15	0.72	59.9	4.9
S - 418	浦舟金沢内科クリニック	U507184	2	78	2	1	142.3	55.5	27.4084	0	0	0		1	0	0	2	0	1	0	0	0	0	0			219	195	40		111		6.5					12	0.56	77.4	5.8	145	4.1	109			99	2480.2	60
S - 419	浦舟金沢内科クリニック	U506371	5	50	1		171.8	78	26.427	50	10	500	1	1					1	0			0	0			100	185	61		104		5.2		21	27	36	15	0.76	85.2		144	3.9	106			105
S - 420	浦舟金沢内科クリニック	U501192	5	65	1		172	54.6	18.4559	20	45	900	2	0					0	0			0	0		4.3	150	169	73		66				19	11	40	15	0.88	67.3	6	141	4	106			96
S - 421	浦舟金沢内科クリニック	U503698	5	52	2		151.8	48	20.8304	0	0	0		0					0	1			0	0	7	4.6	48	208	68		130				23	21	14	15	0.73	65.1	4.1						82
S - 422	浦舟金沢内科クリニック	U506826	2	76	2	17	155.5	39	16.1289	10	56	560	2	0	0	0	0	0	0	1	0	0	0	0			72	184	77		92		6.5		22	20	7		0.65	66.3	5.4				9.4	4.9	74	7	26
S - 423	浦舟金沢内科クリニック	U505123	2	61	1	15	172	80	27.0416	15	41	615	2	1	1	0	0	0	1	1	0	0	1	0		4.3	285	204	68		79		6.6		15	14	55		0.88	68.6	7.1						127	22	39
S - 424	浦舟金沢内科クリニック	U500601	2	79	2	8	139.5	53.2	27.3378	0	0	0		0	0	0	1	0	0	1	0	0	0	0		4.5	68	178	77		87		6.9		18	12	13		0.43	103	2.4						128	87.8	42
S - 425	浦舟金沢内科クリニック	U505646	5	64	2		157	46.4	18.8243	0	0	0		0					0	1			0	0	6.9	4.4	63	163	70		80		5.2		38	49	35	14	0.64	70.8	3.2						121
S - 426	浦舟金沢内科クリニック	U505428	2	45	2	8	167.7	87.8	31.2197	20	23	460	2	0	0	0	0	0	0	1	0	0	0	1		4.3	95	130	54		57		5.9		14	10	11	7	0.67	74.5	4.1	140	4.4	103			79	433.3	40
S - 427	浦舟金沢内科クリニック	U500822	2	76	1	27	187	83.5	23.8783	0	0	0		1	1	1	1	0	1	0	0	1	1	0			148	180	44		106		6.1		18	9	52		1.27	43.1	6.8						133	48	33
S - 428	浦舟金沢内科クリニック	U501963
S - 429	浦舟金沢内科クリニック	U500778	2	50	2	13	162	100.4	38.2564	20	20	400	1	0	0	0	0	0	1	1	0	0	0	0			136	203	68		107		6.6		28	39	59		0.64	76	8.1				9.4	2.8	178	13.8	22
S - 430	浦舟金沢内科クリニック	U506855	2	63	1	20	158.5	53.7	21.3755	0	0	0		1	0	1	0	0	0	1	1	0	0	0		4.5	72	217	66		136		6.4		27	28	32		0.72	84.6	5.8						92	6	36
S - 431	浦舟金沢内科クリニック	U501303	2	61	1		159	61.1	24.1683	40	30	1200	1	1	1	0	1	0	1	1	0	1	0	0			96	236	97		119		7.2		32	28	50		0.67	92.4	5.4						136	40.2	73
S - 432	浦舟金沢内科クリニック	U504563	2	66	2	3	151	60	26.3146	0	0	0		1	0	0	0	0	0	1	0	0	0	0		4.6	210	175	60		73		6.7		70	143	107		0.58	78.2	3.9				9	3.7	103	38.7	20
S - 433	浦舟金沢内科クリニック	U507571	5	47	1		166	75	27.2173	0	0	0		1					0	1			0	0			179	253	58		159		5.6		33	73	67	14	0.9	72.6	6.2						81
S - 434	浦舟金沢内科クリニック	U507477	5	49	2		158	65	26.0375	0	0	0		0					0	0			0	0			220	233	77		112				31	21	61	14	0.74	65.6	4.9						100
S - 435	浦舟金沢内科クリニック	U501379	2	52	2	6	155	76	31.6337	0	0	0		0	0	1	0	0	0	1	0	0	0	0		4	124	165	39		101		8.3		26	28	28		0.79	59.7	4.8						174	27.3	54
S - 436	浦舟金沢内科クリニック	U504824	2	56	1	10	159	56.5	22.3488	0	0	0		1	0	0	0	0	0	1	0	0	0	0			64	200	88		99		6.6		16	16	10		0.84	73.9	3						105	10.4	41
S - 437	浦舟金沢内科クリニック	U501340	2	48	1	8	166	85	30.8463	0	0	0		0	1	2	1	0	1	1	0	0	0	0			151	158	36		91		9.2		19	40	50	19	0.98	65.3	7.4						309	20.3	23
S - 438	浦舟金沢内科クリニック	U506969	2	69	1	30	159	52	20.5688	10	15	150	1	1	0		1	0	0	0	0	0	0	0			81	161	57		87		7		17	10	18		0.79	74.5	4.6	141	4.3	105			114	73.6	44
S - 439	浦舟金沢内科クリニック	U501489	2	48	1	10	158	86	34.4496	0	0	0		1	1	3	1	0	1	1	0	0	0	0			283	233	51		125		7.5		48	60	78	8	0.72	91.5	5.9	139	3.1	101			141	61.3	48
S - 440	浦舟金沢内科クリニック	U506679	2	74	1	17	174.5	51	16.7486	30	54	1620	2	0	0	0	0	0	0	0	0	0	0	0		4.4	74	153	39		99		6.3		15	10	20	12	0.67	87.4	4	141	4.8	105			96	16.3	32
S - 441	浦舟金沢内科クリニック	U505129	2	53	1	4	173.5	85.2	28.3035	30	30	900	2	1	1		0	0	1	0	0	0	0	0			157	195	52		111		7		36	37	50	15	0.89	70.9	6.7						80	16.7	25
S - 442	浦舟金沢内科クリニック	U506756	2	45	1	4	174	70.6	23.3188	10	25	250	2	1	0	0	0	0	1	0	0	0	0	0			363	262	50		139		7.9		35	53	67		0.73	91.8	6.3						259	4.6	63
S - 443	浦舟金沢内科クリニック	U504327	5	80	1		162	63	24.0055	40	27	1080	1	1					1	1			1	0	6.8	4.3	175	140	56		49				37	42	25	18	0.82	68.8	7.5	142	4.5	106			88
S - 444	浦舟金沢内科クリニック	U500485	2	66	1	9	160	116	45.3125	40	51	2040	2	1	0	0	2	0	1	1	0	0	1	0			108	167	51		94		6.2					17	0.88	67	5.2	142	4	109			108		38
S - 445	浦舟金沢内科クリニック	U504394	5	65	1		165.9	72.2	26.2328	0	0	0		0					0	1			0	0			259	205	48		105		5.5		23	20	28	20	0.99	59.5	4.7						93
S - 446	浦舟金沢内科クリニック	U506823	5	73	2		161.8	54.5	20.818	0	0	0		0					1	0			0	0			224	251	69		137				19	14	21	17	0.73	59.3	4.2	143	4.3	105			123
S - 447	浦舟金沢内科クリニック	U504548	5	74	2		156	72.5	29.7913	0	0	0		0					1	1			0	0	7.6	4.2	377	259	48		135				22	20	22		1.63		7.6						86
S - 448	浦舟金沢内科クリニック	U504254	2	61	1	6	175.7	71.8	23.2585	0	0	0		1	0	0	0	0	0	0	0	0	0	0			130	141	47		68		6		11	16	20		1.01	59	5.9	140	3.7	104			95	9	27
S - 449	浦舟金沢内科クリニック	U501054	5	76	2		147.5	31.7	14.5705	0	0	0		1					1	0			0	0	6.7	3.9	44	169	68		92				20	15	16	12	0.56	78	4.2	142	4.1	108			90
S - 450	浦舟金沢内科クリニック	U507541	5	67	1		159.5	66	25.9431	20	30	600	1	0					0	0			1	0			174	167	38		94		5.8		20	19	19	17	1.11	51.8	9.4	141	4.2	108			94
S - 451	浦舟金沢内科クリニック	U501852	4	37	1		168.4	87.6	30.8901	0	0	0		0					1	1			1	0	7.9	4.9	231	222	44		131		7.1		30	62	41	9	0.73	97.1	4.7		3.9				122
S - 452	浦舟金沢内科クリニック	U506263	2	40	2	1	162	96.5	36.7703	20	20	400	2	0	0	0	0	0	1	1	0	0	0	1		4.8	198	189	55		94		6.5		32	37	87		0.48	111	6						80	161.5	75
S - 453	浦舟金沢内科クリニック	U504997	2	47	1	2	171.5	65	22.0996	20	20	400	1	1	0	0	0	0	0	0	0	0	0	0		4.5	182	227	56		134		6.2		21	34	72		0.89	73	7	141	4.5	104			116	5.9	23
S - 454	浦舟金沢内科クリニック	U507383	2	73	2	7	145.8	54.5	25.6378	0	0	0		0	1	0	0	0	1	0	0	0	0	0		4.4	73	197	59		123		7		21	19	24		0.55	80.5	4.9						136	10.4	52
S - 455	浦舟金沢内科クリニック	U504742	5	69	1		168.3	74.4	26.2667	30	49	1470	2	1					1	1			1	0			101	217	62		134		5.1		24	17	51	17	0.95	60.9		142	3.9	108			103
S - 456	浦舟金沢内科クリニック	U507071
S - 457	浦舟金沢内科クリニック	U500175	2	62	2	10	162	41.2	15.6988	0	0	0		0	0	0	0	0	0	1	0	0	0	0			78	207	86		105		6.1		24	12	16	13	0.65	70.3	3.9						139	18.2	54
S - 458	浦舟金沢内科クリニック	U500663	2	77	2	22	147	77.7	35.9572	0	0	0		0	1	0	0	0	1	1	0	0	0	0			68	150	50		86		8.7		31	33	29		0.83	50.5	5.2	139	4.5	107			130	8.2	40
S - 459	浦舟金沢内科クリニック	U504674	2	65	2	10	154	55	23.1911	0	0	0		0	0	0	0	0	1	1	0	0	0	0		4.7	78	223	74		133		8.1		25	25	29	14	0.69	64.9	4.3						115	65.4	47
S - 460	浦舟金沢内科クリニック	U502017	2	70	2	15	157	67.4	27.3439	0	0	0		0	1	1	1	0	1	1	0	0	0	0		4.4	64	163	45		105		6.6		19	13	11	16	0.88	48.7	4.6						193	20.7	61
S - 461	浦舟金沢内科クリニック	U500733	2	70	2	10	151	72.5	31.7969	0	0	0		0	1	0	1	0	1	1	0	0	1	0			163	147	44		70		6.3		20	15	18		0.72	60.7	6.3				9	3.7	131	40.4	26
S - 462	浦舟金沢内科クリニック	U503384	2	68	1	17	167	64	22.9481	0	0	0		0	0	0	2	0	0	1	0	0	0	0		3.8	144	171	35		107		6.3		22	14	29		0.85	69	8.3						149	1510.6	20
S - 463	浦舟金沢内科クリニック	U506991	2	70	1	10	167	55	19.721	10	45	450	1	1	1	2	1	0	1	0	0	0	0	0		4.1	76	216	90		110		6.2		24	15	34		0.76	77.4	3.7				8.9	2.5	91	329.5	20
S - 464	浦舟金沢内科クリニック	U506852	2	67	1	24	173	74	24.7252	30	45	1350	1	1	0	3	3	0	1	1	0	0	1	0		4.2	170	152	43		75		6.4		28	28	26	13	1.29	43.9	7.1	145	4.2	110			122	897.3	37
S - 465	浦舟金沢内科クリニック	U506836	2	57	1	12	162	54.5	20.7667	20	35	700	2	0	0	0	1	0	0	0	0	0	0	0		4	65	150	53		84		6.4		18	19	19	17	0.67	94.7	4.2	142	4.1	110			95	31.6	33
S - 466	横浜市立大学附属市民総合医療センター	02552491	1	52	2	18	161	66	25.462	0	0	0		1	0	0	0	0	1	0	0	0	0	0		4.2	214	180	54	82	83	126	7.6	18.2	43	44	113	12	0.5	99	2.7	142	4.1	105			258	26.8	26
S - 467	横浜市立大学附属市民総合医療センター	01354812	5	54	2		161	56	21.6041	0	0	0		1					0	1			0	0			698	191	33	56		158			39	52	25	11	0.46	106.7	3.9						104
S - 468	横浜市立大学附属市民総合医療センター	04107077	2	65	2	25	160	63.7	24.8828	20	35	700	2	0	1	3	4	0	0	1	0	0	1	1			134	157	58	81	72	99		21.1	16	16	28	41	9.45	3.7	5						140	ＨＤ	44
S - 469	横浜市立大学附属市民総合医療センター	04039114	2	61	2	22	155	49	20.3954	0	0	0		0	1	3	3	0	1	1	0	0	0	0		4.1	176	198	53	100	110	145	7.5		16	11	12	26	2.29	17.8	6.3	143	4.4	107	9.2	3.8	109	ＴＰ	55
S - 470	横浜市立大学附属市民総合医療センター	05520634	1	73	2	42	148	46	21.0007	0	0	0		0	1	1	1	0	1	0	0	0	0	0			99	172	56	90	96	116	7		22	9	12	17	0.82	52	7.3	142	4.2	106	9.9	3.6	106	5	38
S - 471	横浜市立大学附属市民総合医療センター	00376444	2	66	2	20	146.3	54	25.2293	6	46	276	2	0	1	3	3	0	1	1	0	1	1	0			213	169	38	92	88	131	7.3		16	8	13	23	1.46	28.5	6.4						133	24.2	37
S - 472	横浜市立大学附属市民総合医療センター	04124398	2	70	2	30	161	59.4	22.9158	0	0	0		0	1	3	3	0	1	1	0	0	1	0	7.4	4.3	102	124	41	59	63	83	7.8		18	11	14	41	1.75	23.1	6.3	146	4.5	107	8.8		157	TP	36
S - 473	横浜市立大学附属市民総合医療センター	01575904	1	53	2	5	163	57	21.4536	20	33	660	2	0	0	0	0	0	0	0	0	0	0	0	6.6	4.2	121	239	85	127	130	154	7.1		14	10	12	15	0.59	81.7	5.2	144	4.3	106			262		59
S - 474	横浜市立大学附属市民総合医療センター	03899847	2	72	2		150	51.6	22.9333	0	0	0		0	1	1	2	0	1	1	0	0	1	0	7	3.9	55	176	60		105	116		27	20	14	21	41	1.84	21.6	6.5	140	3.9	102			124		46
S - 475	横浜市立大学附属市民総合医療センター	03445784	4	52	2		163	53	19.9481	10	20	200		0					0	0			0	0		3.8	183		53				6.2				20	23	1.69	26	5.5	143	4.2	112	9.3	3.7	69
S - 476	横浜市立大学附属市民総合医療センター	03280764	1	63	1	10	179	63	19.6623	15	43	645	2	1	1	1	0	0	0	1	0	0	0	0			85	205	83	102	105	122	8.9		19	13	23	13	0.98	60.4	5.4						214	15.1	47
S - 477	横浜市立大学附属市民総合医療センター	80031407	5	37	2		161	47.5	18.3249	0	0	0		1					0	0			0	0			70	185	69		102	116	5.5		18	16	14	12	0.53	101.9							95
S - 478	横浜市立大学附属市民総合医療センター	05025304	4	69	2		153.8	48.5	20.5036	0	0	0		0					0	0			0	0			58	191					6.2														106
S - 479	横浜市立大学附属市民総合医療センター	05395501	1	48	2	1	163.6	73	27.2745	10	12	120	1	0	0	0	0	0	1	1	0	0	0	1			287	228	56	148	115	172	8.6		13	13	25	10	0.52	97.1	4.6	143	3.6	105	9.5	3.6	189	14.7	42
S - 480	横浜市立大学附属市民総合医療センター	60128056	2	69	1	2	170.4	64.7	22.2826	15	49	735	1	1	1	2	1	0	1	1	0	0	0	0	6.7	3.9	195	125	21	55	65	104	7.9		37	53	31	22	2.27	23.6	6.4	142	4.3	107	8.9	3.7	147	TP	61
S - 481	横浜市立大学附属市民総合医療センター	03627043	2	66	1	14	165	52.5	19.2837	20	36	720	1	1	1	3	3	0	1	1	1	0	0	0	7.3		134	141	43	73	71	98		20.8	14	20		46	4.89	10.3	6.1	144	5.2	108	9	3.7	182	TP	74
S - 482	横浜市立大学附属市民総合医療センター	04119769	1	47	2	9	154	55	23.1911	0	0	0		0	1	0	0	0	0	1	0	0	0	1			61	214	76	121	126	138	7.8		14	12	12	10	0.66	74.8	2.8						90	5	53
S - 483	横浜市立大学附属市民総合医療センター	00614801	5	71	2		149	46	20.7198	5	40	200	1	0					0	1			0	0			113	238	105	101	110	133			20	10	13	24	0.81	53.1	3.7						125
S - 484	横浜市立大学附属市民総合医療センター	05292612
S - 485	横浜市立大学附属市民総合医療センター	05494627	2	48	2	7	157.3	72	29.0988	15	27	405	2	0	0	0	0	0	1	0	0	0	0	0	7	4.5	205	260	40	186	179	220	10.5		51	51	73	8	0.56	89.5	5.2	140	3.9	102	9.9	3.6	235	5	80
S - 486	横浜市立大学附属市民総合医療センター	05511341	2	51	1	1	159	60	23.7332	20	28	560	1	1	0	0	0	0	0	0	0	0	0	0	7.4	4.3	105	157	35	104	101	122	7.1	15.7	26	35	54	21	0.54	123.2	5.8	139	4.4	104	9.5	4.2	97	6.5	64
S - 487	横浜市立大学附属市民総合医療センター	05263234	1	68	2	24	153	57	24.3496	0	0	0		0	0	0	0	0	1	0	0	0	0	0			114	173	54	92	96	119	7.6		21	13		15	0.8	54.5	4	145	4.4	105	9.3	3.3	138	TP	53
S - 488	横浜市立大学附属市民総合医療センター	6800391
S - 489	横浜市立大学附属市民総合医療センター	02495614	2	71	1	10	158.4	56.7	22.5981	40	32	1280	1	0	1	0	0	0	1	1	0	1	0	0	7	4.6	107	154	37	98	96	117	7.7	18.3	20	28	31	26	0.62	96.3	3.7	143	4.3	106	9.9	3.9	159	15.1	39
S - 490	横浜市立大学附属市民総合医療センター	03527080	2	56	2	15	156	63.2	25.9698	0	0	0		0	1	0	1	0	1	1	0	0	0	0	6.9	4.4	135	152	49	81	76	103	6		17	17	24	18	0.72	64.7	4.3	145	4.7	109			110	63.1	53
S - 491	横浜市立大学附属市民総合医療センター	05101980	2	57	1	4	178	72	22.7244	10	40	400	2	1	0	1	0	1	0	1	0	0	0	0		4.4	349	194	39		85	155	6.7		56	53	66	15	0.98	62.5	4.4	143	4.2	105			134	TP	20
S - 492	横浜市立大学附属市民総合医療センター	60144163	2	45	1	8	179	86.5	26.9967	40	15	600	1	1	1	3	1	0	1	1	0	0	0	0			120	183	66	98	93	117	9.4		17	16	25	12	0.79	84.2	5.3	145	3.8	109	9.7	3.8	134	41.9	67
S - 493	横浜市立大学附属市民総合医療センター	05250532	2	72	1	11	156.4	56	22.8936	24	40	960	1	1	1	0	0	0	1	0	1	0	1	0	7.6	3.9	85	149	39	88	93	110	12.3	44.2	13	9	25	19	0.91	63	9.6	132	4	92	9.3	3.6	397	5	73
S - 494	横浜市立大学附属市民総合医療センター	04891807	2	44	2	6	158.8	114.9	45.5637	20	26	520	2	1	0	0	0	0	0	1	0	0	0	1	7.4	4.7	146	173	44	111	100	129	7		46	58		11	0.56	91.3	4.2	144	4	106			163	4.4	55
S - 495	横浜市立大学附属市民総合医療センター	05046345	2	51	2		148	54.1	24.6987	0	0	0		0		3	3	0	1	1	0	0	1	0		2.9	142	198	58	109	112	140		9.3	15	12	15	22	1.45	30.9	7.7	145	4.5	113			89	TP	73
S - 496	横浜市立大学附属市民総合医療センター	05527557	2	72	1	2	156.3	61	24.9696	30	34	1020	1	1	0	0	0	0	0	1	1	0	1	0		4.5	93	230	66	129	145	164	6		24	27	33	16	0.97	59	7.1	145	4.3	106	9.5	4.2	67	39.6	22
S - 497	横浜市立大学附属市民総合医療センター	60176244	2	65	2	12	158.9	79	31.2881	0	0	0		0	1	0	0	0	1	0	0	0	0	0	6.7	4	236	183	40	130	126	143	9.2	22.2	29	35	35	14	0.64	67.4	5	141	3.7	106	9.2	3	276	5.4
S - 498	横浜市立大学附属市民総合医療センター	00615052	2	64	1	30	172	62	20.9573	30	33	990	1	1	0	0	1	0	1	0	0	0	1	0		4.1	53	176	97	59	68	79	7.1		24	15	40	21	1.03	57.2	7.6	143	4.8	103			111	72.9	22
S - 499	横浜市立大学附属市民総合医療センター	80148014	2	33	1	3	175	126	41.1429	20	15	300	2	0	1	0	0	0	1	1	0	0	1	0			142	208	48	133	132	160	7.7		41	44	39	12	0.73	100.3	8	144	3.9	107			127	5	54
S - 500	横浜市立大学附属市民総合医療センター	03033586	2	63	1	14	176	77	24.858	30	15	450	1	0	0	0	0	0	1	1	1	0	1	0			174	210	57	126	118	153		14.6	37	54	58	17	0.91	65.5	6.2						120		22
S - 501	横浜市立大学附属市民総合医療センター	03556565	2	51	1	16	172	76	25.6896	20	30	600	2	1	1	0	0	0	1	1	0	0	0	0			120	186	40	133	122	146	7		13	16	62		0.79	81.2	5.2						114	3.3	61
S - 502	横浜市立大学附属市民総合医療センター	02565860	2	82	1	21	159.8	60.5	23.692	0	0	0		1	1	0	0	0	1	1	0	0	0	0			83	120	59	40	44	61	5.9		36	24	142	36	1.46	36.2	6.9						163	11.4	21
S - 503	横浜市立大学附属市民総合医療センター	03955731	2	45	2		152	78	33.7604	20	25	500	2	0	1		2	0	1	1	0	0	0	1	7	4.6	200		57	89			7		26	41	44	7	0.62	81.1	4.9	143	3.9	105			224	53	33
S - 504	横浜市立大学附属市民総合医療センター	05102248	2	67	2		148	45.9	20.9551	0	0	0		0	0	0	0	0	0	1	0	0	0	0	7.5		171	220	79	109	107	141		16.4	49	25		17	0.5	91.6							240	24	63
S - 505	横浜市立大学附属市民総合医療センター	80030300	2	71	1	31	165	60	22.0386	10	50	500	2	1	0	2	1	0	1	1	0	0	1	0			89		35	47				21.9	15	15	15	21	1.31	42.7	7.2	140	4.6	106			149	111.4	40
S - 506	横浜市立大学附属市民総合医療センター	02875366	2	59	1	18	169	84	29.4107	15	40	600	2	0	1	3	3	0	1	1	0	1	1	0			90	179	49	113	112	130	7.3		20	30	12	41	4.41	11.9	7.5	145	5	111	8.8	3.6	114	TP	60
S - 507	横浜市立大学附属市民総合医療センター	00971620	1	51	1	28	172	59	19.9432	40	20	800	1	1	1	0	0	0	0	0	0	0	0	0			52	125	54	59	61	71	5.8		22	26	23		1.28	47.9	6.7						46	8.1	37
S - 508	横浜市立大学附属市民総合医療センター	01735741	2	42	1	24	173	83	27.7323	0	0	0		1	1	3	2	0	0	1	0	0	0	0	6.9	3.8	333	181	43	87	71	138	8.1		23	32	22	12	0.87	77.3	7.1	141	4.7	104	9.4	3.6	218	TP	42
S - 509	横浜市立大学附属市民総合医療センター	05467675	2	59	2		157	53	21.5019	0	0	0		0	1	3	1	0	1	0	0	0	0	0			107	170	59	87	90	111	5.4		18	18	16	12	0.49	97.1	4.2						99	31.5	42
S - 510	横浜市立大学附属市民総合医療センター	02630406	4	64	1		174	77	25.4327	0	0	0		1					0	1			0	0			236	182	50	98	85	132	6.2		42	51	46	13	0.95	62.2	4.5						100
S - 511	横浜市立大学附属市民総合医療センター	03538595	5	75	2		148	40	18.2615	0	0	0		0	0	0	0	0	0	1	0	0	0	0		4.4	103	203		81					16	11	22	23	1.13	36.6	7				10.7	4.8	92
S - 512	横浜市立大学附属市民総合医療センター	045416718
S - 513	横浜市立大学附属市民総合医療センター	01338136	2	65	2	30	144	48	23.1481	0	0	0		0	0	0	1	0	1	1	0	0	0	0			225	176	62	84	69	114	7.5		21	26		11	0.57	80		140	4.3	102			84	5	32
S - 514	横浜市立大学附属市民総合医療センター	60011671	2	74	1	9	165	75	27.5482	0	0	0		1	1	0	0	0	0	1	0	0	0	0	6.8	4.3	246	182	39		94	140	7.3		22	21	26	14	0.99	57	5.5	142	4.5	104			210		58
S - 515	横浜市立大学附属市民総合医療センター	04966950	1	23	1	6	170	63	21.7993	0	0	0		1	0	0	0	0	0	0	0	0	0	0			108	173	66	94	85	107	7.7		21	14	13	14	0.84	100.7	5.6						129	5	32
S - 516	横浜市立大学附属市民総合医療センター	05398722	2	39	2	7	167	47	16.8525	0	0	0		0	0	0	0	0	0	1	0	0	0	0			47	241	87	133	145	154	5.6		21	19	15	13	0.7	74	5.7	142	3.8	106			109	8.6	55
S - 517	横浜市立大学附属市民総合医療センター	05435148	2	69	2	16	147	56	25.9151	0	0	0		0	1	0	0	0	1	1	0	0	0	0			87	158	46	147	95	112	6.9		16	12	15	12	0.86	63.8	5.7						225	11	26
S - 518	横浜市立大学附属市民総合医療センター	04406002
S - 519	横浜市立大学附属市民総合医療センター	03622958	2	51	2	8	157	49	19.8791	0	0	0		1	0	0	0	0	0	1	0	0	0	0		4.1	58	193	50	127	131	143	7		13	8	8	14	0.59	82.6	3.3						152	8.8	43
S - 520	横浜市立大学附属市民総合医療センター	60034745	2	60	1	29	163	56	21.0772	10	45	450	2	1	1	0	1	0	1	0	0	1	0	0		4.2	72	143	64	61	65	79	6.3		18	12	51	22	0.8	76.5	4.7	144	4.2	108			71	8.2	39
S - 521	浦舟金沢内科クリニック	U507145
S - 522	浦舟金沢内科クリニック	U506788	5	56	2		157	50	20.2848	5	36	180	2	1					0	1			0	0	7.1	4	75	171	62		94				31	30	72	11	0.74	62.8	6.7	143	4.2	105			104
S - 523	浦舟金沢内科クリニック	U504518	2	46	1	6	177.4	78.4	24.912	20	26	520	2	1	0		0	0	0	0	0	0	0	0			288	196	50		88		6.9		20	26	119		0.62	109.1	4.5						153	15.9	59
S - 524	浦舟金沢内科クリニック	U505739	2	45	1	7	172.4	79.3	26.6808	15	25	375	2	1	0	0	0	0	1	0	0	0	1	0			180	183	42		105		7.6		21	29	57		0.81	81.9	5				9.2	3.3	143	20.6	61
S - 525	浦舟金沢内科クリニック	U500586	2	61	1	10	168	75.2	26.644	20	39	780	2	0	1		2	0	0	0	0	0	0	0		4.5	262	174	34		87		6.5		21	23	25		1.07	55.4	5.6						175	124	31
S - 526	浦舟金沢内科クリニック	U504655	2	54	1	5	169.8	77.2	26.7758	20	34	680	2	0	0	0	0	0	0	0	0	0	1	0			76	203	46		141		5.5		21	17	22		0.88	71	6.6	140	4.3	107			94	16.9	55
S - 527	浦舟金沢内科クリニック	U504051	2	55	1	7	170.2	74.3	25.649	20	36	720	2	1	0		0	0	0	1	0	0	0	0			87	145	44		83		6.4		16	15	26		0.78	80.6	4.4						210	29.9	46
S - 528	浦舟金沢内科クリニック	U502280	2	51	1	10	177.8	97.4	30.8103	0	0	0		1	0		0	0	1	1	0	0	0	0			149	162	50		82		9.2		41	66	111		0.92	68.8	5.2	145	3.9	107			59	8.4	26
S - 529	浦舟金沢内科クリニック	U500638	1	48	1	10	169	67.5	23.6336	7	27	189	2	1	0	1	0	0	0	1	0	0	0	0		3.9	133	155	41		87		8		15	15	12		0.84	77.3	3.8						82	7.3	33
S - 530	浦舟金沢内科クリニック	U507647	2	49	1	5	160.4	78.3	30.4336	0	0	0		0	1		3	0	1	1	1	0	1	0			122	184	45		114		6.8		18	13	18		1.44	42.6	6.8						110	329.5	33
S - 531	浦舟金沢内科クリニック	U503639	2	49	1		167	71	25.4581	0	0	0		0	0	1	0	0	1	1	0	0	0	0			296	180	47		73		7.7		57	69	136		0.71	92.4	6				9.4	4	151	15.2	46
S - 532	浦舟金沢内科クリニック	U505449	2	62	1	21	159.8	54.8	21.4599	0	0	0		0	0	0	1	0	0	0	0	0	0	0			228	154	44		64		5.3		23	22	26	27	0.99	60	7.5						170	82.1	26
S - 533	浦舟金沢内科クリニック	U507242	2	67	2	10	148.5	53	24.0338	0	0	0		0	0	0	1	0	0	1	0	0	0	0			183	196	43		86		7.2		19	13	16	17	0.53	85.9	3.6						154	36.7	61
S - 534	浦舟金沢内科クリニック	U506759	2	60	2	5	157.1	57.9	23.4599	20	46	920	2	0	0	0	1	0	0	0	0	0	0	0		4.4	94	177	38		120		6.9		20	24	13		0.68	67.5	5.9						144	44.3	52
S - 535	浦舟金沢内科クリニック	U506682	5	83	1		152	62.9	27.2247	0	0	0		1					1	0			1	0			113	175	40		112				21	17	160		1.92		8.2						160
S - 536	浦舟金沢内科クリニック	U500265	5	74	2		160	52.8	20.625	20	34	680	2	1					1	1			0	0			216	314	76		194				30	28	73				5.8						105
S - 537	浦舟金沢内科クリニック	U500626	2	78	1	17	165	74	27.1809	0	0	0		1	0	0	1	0	0	0	0	0	0	0			86	156	49		89		6.8		16	20	17		0.92	60.9	5.1				8.8	3.4	203	52	27
S - 538	浦舟金沢内科クリニック	U501103	2	80	1	26	156	52.9	21.7373	40	10	400	1	1	0	3	0	0	0	0	0	0	0	0			60	171	57		102		6.6		28	23	13		0.75	75.6	2.7	143	4.1	107			115	12.6	35
S - 539	浦舟金沢内科クリニック	U500693	5	68	2		150	65	28.8889	0	0	0		1					0	1			0	0		4	104	190	50		119				21	14		25	0.61	73.3	4.2						98
S - 540	浦舟金沢内科クリニック	U504272	5	41	1		179.2	61.3	19.0891	10	20	200	2	0					0	0			0	0			90	162	56		88		5.6		20	19	18		0.66		4.9						100
S - 541	浦舟金沢内科クリニック	U506473	2	61	1	3	171	66.8	22.8446	0	0	0		0	0	0	1	0	0	0	0	0	0	1		4.8	67	162	73		75		6.2		19	17	10	14	0.83	73.1	4.8	141	4.3	105			178	9.7	54
S - 542	浦舟金沢内科クリニック	U505629	4	68	2		149.4	43.5	19.4889	20	10	200	1	1					0	1			0	0		4.3	41	175	68		98		5.8		20	18	16		0.54	83.8	5.8						98
S - 543	浦舟金沢内科クリニック	U501030	2	64	1	7	162.5	67	25.3728	20	44	880	2	0	0	0	1	0	1	1	0	0	0	0			168	170	32		104		6.7		15	15	22		1.2	48.2	7.5				9.1	2.9	202	19.2	22
S - 544	浦舟金沢内科クリニック	U503619	2	82	1	6	171.6	68.1	23.1266	0	0	0		1	0	0	0	0	1	0	0	0	0	0			156	188	46		110		6.7		34	33	41		1.12	48.4	5.4						118	6.4	20
S - 545	浦舟金沢内科クリニック	U506130	2	41	1	1	185.2	91.2	26.5897	40	20	800	1	0	0	0	0	0	1	1	0	0	0	0		4.7	146	178	37		111		7.2		56	111	59		0.93	72.3	7.7						111	12.4	29
S - 546	浦舟金沢内科クリニック	U506007	5	25	2		152.6	72.4	31.0906	0	0	0		0					0	0			0	1		4	105	260	47		192				25	45	59	10	0.91	63.1	8.1	139	4.8	105			100
S - 547	浦舟金沢内科クリニック	U506066	5	57	2		151.5	53	23.0914	0	0	0		0					1	1			0	0			172	157	48		74				19	27	25	14	0.87	52.3	6.3	141	4.3	107	10	4.1	95
S - 548	浦舟金沢内科クリニック	U502570	2	65	1	8	172	77.9	26.3318	40				1	1		0	0	0	1	0	1	0	0			134	121	44		50		7.6					14	0.81	73.7	4.1	142	4.2	107			131		40
S - 549	浦舟金沢内科クリニック	U504107	5	70	2		157	67	27.1816	0	0	0		0					1	1			0	0			77	224	80		128				16	10	39	13	0.69	63.6	5.3	142	3.9	107			85
S - 550	浦舟金沢内科クリニック	U503472	2	66	2	14	154	61.3	25.8475	0	0	0		0	1	0	0	0	1	1	0	0	0	0			113	148	38		87		8.3		36	45	21		0.75	59	1.2				9.5	4.3	171	37.3	88
S - 551	浦舟金沢内科クリニック	U507435	5	48	2		162.1	51.2	19.4852	0	0	0		0					0	0			0	0		4.5	108	226	87		117		5.1		21	16	22	11	0.62	79.6	2.8	142	4.1	108	9.5	4	80
S - 552	浦舟金沢内科クリニック	U503881	2	63	2	4	155	78.5	32.6743	0	0	0		1	1	0	0	0	0	0	0	0	0	0			226	181	92		43		7.4		18	21	34		0.55	84	4.1						131	18.8	42
S - 553	浦舟金沢内科クリニック	U507445	5	54	2		162	49.3	18.7852	20	30	600	1	0					0	0			0	1			104	207	88		98				15	9	13	13	0.65	73.1	5.2	142	4.3	106			93
S - 554	浦舟金沢内科クリニック	U501689	2	66	2	13	152	52.9	22.8965	10	45	450	2	0	1	1	0	0	1	1	0	0	0	0			141		46		103		8		16	13	21		0.81	54.2	5.3	139	5.2	105			130	12.1	45
S - 555	浦舟金沢内科クリニック	U502093	5	64	2		162	46.9	17.8708	0	0	0		1					1	1			0	0		4.4	63		109		104				22	22	28	24	0.94	46.5	3.8	142	4.3	108			87
S - 556	浦舟金沢内科クリニック	U503538	2	62	1	16	168.5	72	25.359	3	40	120		0	1		0	0	1	1	0	0	1	0			572		33			139	6.9		25	21	11		1.03	57.5	8.1				9.3	3.2	103	16.2	23
S - 557	浦舟金沢内科クリニック	U501934	2	74	1	14	154	58.9	24.8356	20	60	1200	2	0	1	1	1	0	0	1	0	0	0	0			241	186	38		99		7.2		23	20	18	11	0.89	64.1	3.8						189	13	24
S - 558	浦舟金沢内科クリニック	U504342	2	40	2	5	167.5	80.6	28.728	0	0	0		1	0	0	0	0	0	1	0	0	0	0		5.1	134	214	69		118		6.8		64	86	254		0.59	88.6	5.4						155	8.1	66
S - 559	浦舟金沢内科クリニック	U507175	2	41	2	1	156	70.8	29.0927	15	21	315	2	1	0	0	0	0	0	0	0	0	0	0			194		38		107		6.2		22	31	64	8	0.79	63.9	5.7						124	5.4	70
S - 560	浦舟金沢内科クリニック	U505897	5	49	1		163.5	104.5	39.0914	0	0	0		1					0	1			1	1			851	187	28			159	5.3		28	30	83		0.8		4.7	142	3.2	102			106
S - 561	浦舟金沢内科クリニック	U506061	2	46	1	2	185.3	89	25.9202	30	26	780	2	1	0	0	1	0	0	1	0	0	0	0			836	248	34			214	6.7		47	90	59	9	0.72	92.6	5.9						142	40.4	59
S - 562	浦舟金沢内科クリニック	U506817	5	60	1		153.9	47.2	19.928	20	40	800	1	1					1	0			0	0			196	242	54		152		6.1		21	17	26	21	1.07	55.6	8.6	140	4.3	104			106
S - 563	浦舟金沢内科クリニック	U505060	5	45	1		173	96.6	32.2764	30	25	750	2	1					0	1			0	1		3.9	96	198	27		151				21	30	74	10	0.66	102.5	5.5	140	4.1	106			99
S - 564	浦舟金沢内科クリニック	U500311	2	71	2	9	161	55.3	21.3341	0	0	0		0	0		0	0	1	1	0	0	0	0			104	223	65		137		6.9		17	14	11		0.61	72.4	3.4						110	17.7	48
S - 565	浦舟金沢内科クリニック	U504481	5	72	1		165.8	63	22.9177	0	0	0		0					1	1			0	0			78	113	41		56		5.8		11	13	14	23	0.9	63.8	6.6	143	3.8	109			172
S - 566	浦舟金沢内科クリニック	U503718	4	51	2		149.6	64.2	28.6861	0	0	0		0					0	1			0	0			125	177	58		94		5.9		20	17	10	17	0.65		5.8						124
S - 567	浦舟金沢内科クリニック	U507489
S - 568	浦舟金沢内科クリニック	U506879	2	66	1	12	168.5	70	24.6546	0	0	0		0	1	0	0	0	1	1	0	0	1	0			255	217	45		121		6.4		25	31	33	16	1.11	52	6.7	143	3.8	109	9.2	2.7	189	6.1	21
S - 569	浦舟金沢内科クリニック	U507474	5	55	1		170	82	28.3737	20	35	700	2	0					0	1			1	0			103	191	31		139				18	14	20	10	0.85	73.4	6.9	140	3.5	107	9.2	2.5	79
S - 570	浦舟金沢内科クリニック	U506344
S - 571	浦舟金沢内科クリニック	U504621	2	50	1	3	170	85.8	29.6886	0	0	0		1	1	2	1	0	0	1	0	0	0	0			115	189	72		94		6.8		20	30	146	13	0.76	85.2	6.5						113	157.9	45
S - 572	浦舟金沢内科クリニック	U501114	2	63	1	36	164	66.5	24.7249	30	27	810	1	0	0	0	0	0	0	1	0	0	0	0			47	148	59		79		6.8		26	16	31	18	1.12	52.2	4						113	5	31
S - 573	浦舟金沢内科クリニック	U504558	2	77	2	13	153.3	56.6	24.0842	0	0	0		1	0	0	0	0	0	1	0	0	0	0		4.1	191	178	50		89		6.5		20	15	12	18	0.73	58.1	5	141	4.5	108			122	9.2	64
S - 574	浦舟金沢内科クリニック	U503506	2	33	2	10	150.9	89.1	39.129	0	0	0		1	1	0	0	0	0	1	0	0	0	0			234	155	37		71		6.2		12	11	14		0.6	91.9	4	145	3.7	107	9.4	3.6	120	12.2	60
S - 575	浦舟金沢内科クリニック	U507199	2	78	2	3	154.5	57	23.8791	0	0	0		0	0	0	0	0	0	0	0	0	0	0			52	230	72		147		6.5		20	22	17	24	0.89	46.6	5.3						101	16.3	20
S - 576	浦舟金沢内科クリニック	U506344	2	49	1	2	160	76	29.6875	40	29	1160	2	1	1	0	0	0	0	1	0	0	0	0			164	123	34		56		6.7		25	27	201		0.84	76.8	4.8				9.2	3.2	184	5.9	51
S - 577	浦舟金沢内科クリニック	U504094	2	67	1	4	164.6	52	19.193	20	47	940	2	0	0	0	0	0	0	0	0	0	0	0			83	158	54		87		6.4		15	11	17	14	0.75	79.5	3.3						109	11.2	28
S - 578	浦舟金沢内科クリニック	U505876	5	70	2		147.5	56	25.7397	0	0	0		1					0	0			0	0			73	230	66		149				18	21	25	24	0.61	72.7	3.4	145	4	113			101
S - 579	浦舟金沢内科クリニック	U506569	5	49	1		173	75	25.0593	10	27	270	2	0					0	0			1	0			429	212	39			173			75	119	468		0.83		7.7						96
S - 580	浦舟金沢内科クリニック	U500772	2	74	1	8	160	55	21.4844	0	0	0		1	1	0	0	0	0	1	0	0	0	0		4.3	240	180	44		88		6.9		27	8	20		0.75	77.3	5.4						136	11.5	27
S - 581	浦舟金沢内科クリニック	U501478	2	75	2	22	146.5	50.3	23.4365	0	0	0		1	0	0	1	0	1	1	0	1	0	0		4.3	108	178	63		93		6.2		22	11	15		0.79	53.7	5.3						93	24.8	37
S - 582	浦舟金沢内科クリニック	U505358	2	48	1	4	171.6	90.4	30.6997	20	18	360	2	0	1	0	1	0	0	0	0	0	0	0			242	195	39		107		6.7		82	132	79		0.92	70	6.7	140	4.2	100			233	30.5	29
S - 583	浦舟金沢内科クリニック	U505513	2	70	2	11	152.1	79.9	34.5373	0	0	0		0	1	3	1	0	1	1	0	0	0	0			329	165	45		54		6.5		14	9	16	24	1.1	38.2	9.7						223	53.4	24
S - 584	浦舟金沢内科クリニック	U502056	5	40	2		150	44.5	19.7778	0	0	0		1					0	0			0	0		4.1	93	189	102		68				30	21	51	14	0.47	113.6	4.4	142	4.5	108			92
S - 585	浦舟金沢内科クリニック	U505074	2	72	1	27	171	67.5	23.084	10	50	500	2	0	1	1	3	0	0	0	0	0	0	0			105	204	47		136		5.5					26	1.68	32.2	6.3	146	3.3	109			114		50
S - 586	浦舟金沢内科クリニック	U504861	5	73	1		158	58.5	23.4337	25	53	1325	2	1					1	1			1	0			140	166	54		84				17	24	74				6.6						84
S - 587	浦舟金沢内科クリニック	U502259	2	44	2	21	162.1	75	28.5427	20	24	480	2	0	0	2	2	0	0	0	0	0	0	0			220	203	51		108		6.6		35	45	29	12	0.86	57.1	6.3	140	3.7	105			119		51
S - 588	浦舟金沢内科クリニック	U500167	2	52	1	8	173	85	28.4005	30	10	300	1	1	0	0	1	0	0	0	0	0	0	0		4.4	147	182	45		107		6.5		22	28	31		0.85	74.6	7.3						120	53.7	44
S - 589	浦舟金沢内科クリニック	U505834	5	52	1		166	70.6	25.6206	30	32	960	2	0					1	1			1	0			355	240	41		128				19	21	21	12	0.8	79.7	6.6	141	4.4	106			102
S - 590	浦舟金沢内科クリニック	U503486	2	64	2		151.2	47.5	20.7773	0	0	0		0	0		0	0	0	1	0	0	0	0			183	180	57		86		5.9		18	14	12	14	0.59	77.4	3.6						140	8.2	24
S - 591	浦舟金沢内科クリニック	U500411	2	67	1	4	179.5	72	22.3462	0	0	0		1	1	0	0	0	1	0	0	0	0	0			202	184	41		102		6.1		18	17	29	15	0.91	64.3	6.1						155	7	20
S - 592	浦舟金沢内科クリニック	U506306	2	77	2	1	155	77.6	32.2997	0	0	0		0	0	0	1	0	1	0	0	0	0	0			151	200	60		109		5.8		40	50	43		0.62	69.5	4.9						104	373
S - 593	浦舟金沢内科クリニック	U502419	2	59	1	25	168.5	76	26.7679	40	39	1560	2	1	1		0	0	0	1	0	0	0	0			212	186	50		93		6.9		11	14	31		0.71	87.6	2.4				9.3	3.4	226	29.6	30
S - 594	浦舟金沢内科クリニック	U501115	2	67	1	11	160	61	23.8281	20	20	400	1	1	0	0	0	0	0	1	0	0	0	0			112	180	52		105		6.3		18	11	35		0.94	62.1	3.5	139	4.5	105			178	10.1	51
S - 595	浦舟金沢内科クリニック	U506568	5	43	1		167	70.4	25.2429	0	0	0		0					1	1			0	0			159	226	61		133				31	48	34	14	0.86	77.7	3.7						72
S - 596	浦舟金沢内科クリニック	U501923	4	60	2		144.3	40	19.21	20	31	620	1	0					0	1			0	0			106	187	63		102		6.2		17	20	14		0.48	98.8	3.7				9.3	3.9	115
S - 597	浦舟金沢内科クリニック	U501063	5	72	1		152.5	62.1	26.7025	0	0	0		1					1	1			1	0	8.2	4.6	198	164	43		81				17	13	20	18	0.89	64.6	4.5						96
S - 598	浦舟金沢内科クリニック	U502936	2	61	2	5	161	61.4	23.6874	0	0	0		0	0	0	0	0	0	1	1	0	0	0		4.2	69	178	54		110		5.9		16	12	13		0.66	69.4	5.1	143	4	107	9	3.7	93	10.4	70
S - 599	浦舟金沢内科クリニック	U506918	2	46	1	5	172.5	77.1	25.9105	40	31	1240	2	1	0	0	0	0	1	1	0	0	0	0			169	174	43		97		7.3		21	39	104		0.84	78.2	4.5						262	4.6	49
S - 600	浦舟金沢内科クリニック	U504249	2	75	1	13	167	77	27.6095	0	0	0		0	1	1	0	0	0	1	0	1	0	0			188	175	48		89		7.7		22	28	52		1.02	55	5.7	139	4.4	105			147	18.9	43
S - 601	浦舟金沢内科クリニック	U507521	5	82	1		151.2	54	23.6206	20	18	360	1	0					0	0			0	0			101	199	39		138				29	23	19	16	1.01	54.2	6.6	145	4	109			113
S - 602	浦舟金沢内科クリニック	U506239	2	71	1	1	172	60	20.2812	20	43	860	1	1	1	1	1	0	0	1	0	0	1	0			70	226	129		83		5.7		24	18	41	19	0.92	62.5	6.7						125	135.2	33
S - 603	浦舟金沢内科クリニック	U505547	2	45	1	12	180	92	28.3951	0	0	0		0	0	0	0	0	1	1	0	0	1	0			199	168	45		83		6.4		36	63	43		0.7	96.1	8.3						137	20.4	69
S - 604	浦舟金沢内科クリニック	U501449	5	69	1		167	65	23.3067	20	30	0	1	0					1	1			0	0	6.5	4.1	124	142	30		87		5.4		28	27	20	19	0.73	81.2	4.8	147	3.6	113			95
S - 605	横浜市立大学附属市民総合医療センター	02016543	2	77	1	13	161	56.5	21.797	40	25	600	1	0	0	0	3	0	1	1	0	1	1	0	7	4.3	221	114	30	57	40	84	8.2		23	20	15	33	1.78	29.7	7.9	141	4.1	104			233	96.6	49
S - 606	横浜市立大学附属市民総合医療センター	04167350	1	46	2	6	154	50	21.0828	20	21	420	1	0	0	0	0	0	0	0	0	0	0	0		4.2	90	291	92	169	181	199	11.4		10	8	12	11	0.64	77.9	1.8	139	4.2	103			299	15.5	48
S - 607	横浜市立大学附属市民総合医療センター	03406326	2	55	1	16	177	109	34.792	60	28	1080	1	1	1	3	1	0	1	0	0	0	1	0		4.2	118		58	122			7.9		54	50	48	17	1.15	52.7	7.5	141	4.7	103			176	63	42
S - 608	横浜市立大学附属市民総合医療センター	03922081	2	68	1	21	166.7	68.5	24.6501	32	35	1120	1	1	1	0	0	0	1	1	0	1	0	0			125	209	57	129	127	152	6.3		23	23	62	12	1.09	52.6	7.5	139	4.2	101			108	25.1	25
S - 609	横浜市立大学附属市民総合医療センター	80243278	4	29	1		156	70	28.764	0	0	0		0	0	0	0	0	0	0	0	0	0	0	6.7	4.5							5.2		12	10	14	14	0.72	105.7	6.7	146	3.8	111			97
S - 610	横浜市立大学附属市民総合医療センター	05521278	4	59	2		156	49	20.1348	20	40	800	2	1	0	0	0	0	0	1	0	0	0	0	6.1	4.3	106	203	62	117	120	141	6.1	14.8	15	12	16	12	0.57	82.7	5.1	143	4.1	108			116
S - 611	横浜市立大学附属市民総合医療センター	02374086	3	62	2		150.1	72.4	32.1349	10	40	400	1	0		0	0	0	1	1	0	1	0	0	6.8		76	166	73		78	93	7.2		15	13		14	0.65	70.3	5	141	4.3	103			123		36
S - 612	横浜市立大学附属市民総合医療センター	2844168	2	80	1	46	163	52	19.5717	20	31	620	1	1	1	1	1	0	1	1	0	0	0	0			89	139	49	73	72	90	6.8		21	17	15	18	0.79	71.4	2.8	146	4.3	108			203	182.6
S - 613	横浜市立大学附属市民総合医療センター	04833808	2	73	1	16	164	78	29.0006	15	47	705	2	0	0	0	2	0	0	1	0	0	0	0	7.1	4.4	110	148	46	97	80	102	6.8		22	17	26	16	1.04	51.2	6.7	139	4.4	103			122		20
S - 614	横浜市立大学附属市民総合医療センター	03721235	2	70	2	11	144.5	42.3	20.2584	0	0	0		0		0	3	0	1	1	0	0	1	1	7.6	4.1	185	185	27	106	121	158		13.3	24	9	17	48	5.31	6.8	12.8	135	4	98			130	ＴＰ
S - 615	横浜市立大学附属市民総合医療センター	80246284	2	63	1		160	64	25	60	38	2280	1	1	1	0	0	0	1	1	0	1	0	0			76	179	64	97	100	115	5.9		28	30		13	1.03	57.2	7.9						102	5	24
S - 616	横浜市立大学附属市民総合医療センター	00251738	2	65	2		151.5	64.2	27.9711	30	45	1350	1	1	1	3	0	0	0	1	0	0	0	0			131		56	106			7.3		18	13	23		0.59	77.1	6.5						105	5	40
S - 617	横浜市立大学附属市民総合医療センター	04220382	2	71	2	9	144	46	22.1836	0	0	0		0	1	0	0	0	0	1	0	0	0	0			72	135	47	75	74	88	7.3		26	27	19	11	0.81	53.1	4	145	4.4	109			123	25.9	73
S - 618	横浜市立大学附属市民総合医療センター	03019030	2	50	1	17	171.5	78	26.5196	40	26	1040	1	1	1	0	1	0	1	1	0	1	0	0			78	111	37	63	58	74	8.5		16	30	21	16	0.67	97.8	4.4						171	155.7	58
S - 619	横浜市立大学附属市民総合医療センター	03581403	2	70	2	14	150	39	17.3333	0	0	0		0	1	0	0	0	1	1	0	0	0	0		4.5	128	181		91			6.9		31	30	33	15	0.76	57.2	5.7	144	5	104	9.9		106	15	43
S - 620	横浜市立大学附属市民総合医療センター	01548766	2	72	1	23	162	84	32.0073	20	30	600	1	1	1	0	1	0	1	1	0	1	1	0	7.3	4.6	101	142	41	79	81	101	7.5		30	38	93	19	1.16	48.3	7.5	146	4	109			182	42.7	36
S - 621	横浜市立大学附属市民総合医療センター	03311071	2	75	2	15	155	49	20.3954	0	0	0		0	0	0	0	0	0	1	0	0	0	1			152	184	51	109	103	133	6.3		25	21	17	14	0.54	81.5	4.2						105	16.1	20
S - 622	横浜市立大学附属市民総合医療センター	01998903	2	67	1	15	165	77	28.2828	60	22	1320	1	1	1	0	2	0	1	1	1	0	0	0			111	147	50	84	75	97	7		25	31	32	11	0.93	63.1	5						128	739.5	30
S - 623	横浜市立大学附属市民総合医療センター	03070081	2	71	2	21	147	46.3	21.4263	0	0	0		0	1	3	0	0	1	1	0	1	0	0			244	163	35	78	79	128	7		20	18	19	15	0.59	75.4	5.5						185	5	48
S - 624	横浜市立大学附属市民総合医療センター	02723422	5	68	2		161	51	19.6752	10	48	480	2	0					0	0			0	0			170	223							16	9	28	14	0.63	70.8	4.8
S - 625	横浜市立大学附属市民総合医療センター	03757688	2	44	1	17	169	63	22.0581	20	24	480	2	0	0	0	0	0	0	1	0	0	0	0			192	181	43	105	100	138	7.3		28	44	22		0.62	110.5							188	50.6	61
S - 626	横浜市立大学附属市民総合医療センター	60032505	2	66	1	7	167.5	55	19.6035	40	45	1800	2	1	0	0	1	0	0	1	0	0	0	0			120	196	52	129	120	144	6.1		16	11	13	16	0.78	76.5	3.9						106		43
S - 627	横浜市立大学附属市民総合医療センター	60106631	2	49	2	9	160	91	35.5469	0	0	0		1	1	0	1	0	1	1	0	0	0	0			172	194	47	118	113	147	8.3		29	51	34	16	0.57	86.8	4.7						168	158.5	42
S - 628	横浜市立大学附属市民総合医療センター	05400363	3	56	1	9	173	68	22.7204	20	36	720	2	0	1	0	1	0	0	0	0	0	0	0	6.7	3.4	108		40	57			5.4		45	38	57	15	1.16	51.9	1.4						117		42
S - 629	横浜市立大学附属市民総合医療センター	05332918	2	63	2	11	161.4	61.2	23.4933	0	0	0		0	0	3	0	0	1	1	0	0	0	0	8.2	5.2	373	221	54	108	92	167	7.6		46	107	77	20	0.88	50.4	7.5	141	4.1	101	10.2	4.5	152	42.4	36
S - 630	横浜市立大学附属市民総合医療センター	03340272	1	46	2	17	149	45	20.2694	0	0	0		1	0	0	0	0	0	0	0	0	0	0			87	258	92	144	149	166	7.7		17	11	21	11	0.62	80.6	4.8						107	14.8	64
S - 631	横浜市立大学附属市民総合医療センター	01002088	4	58	1		168	79	27.9904	20	8	160	1	0					1	1			0	0			71	158	50	83	94	108	6		30	25	23	14	0.85	72.3	6.6	142	4.5	105			96
S - 632	横浜市立大学附属市民総合医療センター	05147986	2	56	1	33	162.5	84.5	32	0	0	0		1	1	0	1	0	1	1	0	0	1	0			261	193	41	126	100	152	7.2		47	52	68	12	0.86	72.1	6.8						211	111.2	30
S - 633	横浜市立大学附属市民総合医療センター	80189906	5	37	2		148	42	19.1746	0	0	0		0					0	0			0	0			70	170	79	73	77	91			24	18	10	7	0.67	79.4	4.1	140	4.1	104			85
S - 634	横浜市立大学附属市民総合医療センター	04572439	2	78	2		141	64	32.1915	0	0	0		0	0	0	1	0	0	1	0	0	1	0						110			7.2		33	30	28		1.02	40.2	6.3	142	4.4	105			148	70.9	36
S - 635	横浜市立大学附属市民総合医療センター	00208386	2	71	2	27	148	43	19.6311	0	0	0		0	1	1	0	0	1	1	0	1	0	0			248	233	71	136	112	162	7.7		19	16			0.62	71.5	4.1						139	52.7	53
S - 636	横浜市立大学附属市民総合医療センター	60153820	2	74	2		155	70.8	29.4693	0	0	0		0	0	0	0	0	1	1	1	0	0	0	7.1	4.6	162	182	42	107	108	140	7.5		22	22	25	10	0.62	70.3	4	141	3.9	103			126	52.8	60
S - 637	横浜市立大学附属市民総合医療センター	03673144	2	77	2	4	160.4	61.4	23.8649	0	0	0		0	1	0	1	0	1	1	0	0	0	0	8.4	3.7	150	131	27	76	74	104	6.3		99	87	44	13	0.67	63.9	5.5	141	4.4	107			133	57.2	56
S - 638	横浜市立大学附属市民総合医療センター	02420990	2	54	1	13	181	88	26.8612	25	28	700	1	1	1	0	0	0	1	1	0	1	0	0			126		47	100			6.8		25	31	21		0.92	67.6	7.3	143	4.1	106			167	5	56
S - 639	横浜市立大学附属市民総合医療センター	05162913	4	34	1		174.5	88	28.8996	10	8	80	1	1					0	0			0	0				192					5.6		21	17		12	1	70.5	6.3	142	4.2	105	9.4	4	98
S - 640	横浜市立大学附属市民総合医療センター	01154743	2	36	1	3	160	74	28.9062	20	20	400	2	0	1	0	0	0	0	1	0	0	0	0			65	112	54	46	45	58	6.8		40	61	32	12	0.8	88.5	5.6	143	3.9	105			138	12	55
S - 641	横浜市立大学附属市民総合医療センター	05207634	2	68	2	8	157	44	17.8506	0	0	0		1	0	0	0	0	0	0	0	0	0	0			129	150	44	82	8	106	6.9		28	24		20	0.69	64.1	5.6	143	4.1	107			186	61.7	39
S - 642	横浜市立大学附属市民総合医療センター	03538470	2	73	1		160	57	22.2656	20	15	300		0	1	0	0	0	0	0	0	0	0	0			105	120	35	73	64	85		16	21	15		18	0.9	63.8							97	3.2	43
S - 643	横浜市立大学附属市民総合医療センター	00452682	4	57	2		155	53	22.0604	0	0	0		1	0	0	0	0	1	1	0	0	0	0			134	207	72	115	108	135	6.1		20	14	37	11	0.63	74.9	4.2						110
S - 644	横浜市立大学附属市民総合医療センター	03385456	2	63	1	22	170.5	68	23.3916	0	0	0		1	1	0	0	0	1	1	0	1	0	0			63	148	63	68	72	85	6.5		16	10	121	11	0.94	63.2	5.2						118	3.7	56
S - 645	横浜市立大学附属市民総合医療センター	01695124	2	63	1	19	157	79	32.05	40	33	1320	1	1	1	0	1	0	1	1	0	0	1	0			104	156	43	82	92	113	7.7		39	52	40	19	0.92	64.7	7.9						131	238	20
S - 646	横浜市立大学附属市民総合医療センター	05224777	2	60	1	22	171	76	25.9909	30	41	1230	2	1	0	0	2	0	0	1	0	0	0	0			177	221	52	145	134	169	8.5		30	33	163	10	0.79	77.5	5.7						135	486.8	51
S - 647	横浜市立大学附属市民総合医療センター	05092641	2	56	1	12	167	68	24.3824	40	15	600	1	0	0	3	2	0	1	1	0	1	1	0	6.7	4.3	123	116	32	69	59	84	7		23	20	36	21	2.38	23.7	6.9	140	4.8	103			133	ＴＰ	49
S - 648	横浜市立大学附属市民総合医療センター	02546935	2	49	1	25	176	76	24.5351	20	25	500	1	1	1	0	0	0	0	1	0	0	1	1			116	165	48	98	94	117	6.8		26	31	32	9	0.8	81	7.4						120	4.4	80
S - 649	横浜市立大学附属市民総合医療センター	01450673	2	74	2	18	149	65	29.278	0	0	0		0	1	3	1	0	1	1	0	0	0	0	6.6	4.3	100	189	62	104	107	127	7.6		18	17	19	22	0.81	52.5	5.4	143	4.7	105			170	34.1	37
S - 650	横浜市立大学附属市民総合医療センター	03558475	2	62	1	17	170	54	18.6851	20	40	800	2	1	1		0	0	1	1	0	0	1	0			89	186	83	80	85	103	6.9		21	7	70	8	0.77	79	6.1						120	4.4	24
S - 651	横浜市立大学附属市民総合医療センター	60129867	2	33	1	6	177	98	31.2809	0	0	0		1	0	0	0	0	0	1	0	0	0	0			226	122	33	63	44	89	6.5		24	56	62	10	0.84	86.1	5	144	3.9	106			116	5.5	45
S - 652	横浜市立大学附属市民総合医療センター	80181628
S - 653	横浜市立大学附属市民総合医療センター	05462242	2	45	1	15	166.5	72	25.9719	0	0	0		0	1	2	1	0	1	0	0	0	0	0			84	170	46	118	107	124	6.8		20	21	24	13	0.74	90.4	4						132	37.7	43
S - 654	横浜市立大学附属市民総合医療センター	04735433	2	62	1	6	174	94	31.0477	15	45	675	2	1		0	1	0	0	1	0	0	0	0			196		36	107			7.3		26	59		16	0.69	89.1	4	144	4.3				129	30.9	36
S - 655	横浜市立大学附属市民総合医療センター	05127846	1	21	2	14	161	51	19.6752	0	0	0		0	0	0	0	0	0	0	0	0	0	0		5.1	37	224	83		134	141	6.8		16	8	11	14	0.59	106.6	3.7						115	6.1	23
S - 656	横浜市立大学附属市民総合医療センター	01190678	2	83	1	29	162	65	24.7676	0	0	0		1	1	3	3	0	1	1	0	1	0	0	7.3	4.8	72	143	49		80	94	7.6		18	16	23	27	1.2	44.9	6.3	144	4.4	107	9.7	3.7	126	54.9	35
S - 657	横浜市立大学附属市民総合医療センター	05112004	4	47	2		156	51	20.9566	15	27	405	2	1					1	1			0	0									5.3		28	27		16	0.76	64.1		143	4.1	105	9.4	3	110
S - 658	横浜市立大学附属市民総合医療センター	05381115	5	51	2		160	62	24.2188	30	31	930	2	1					0	0			0	0											22	25	23	12	0.43	116.8		141	3.9	106
S - 659	横浜市立大学附属市民総合医療センター	03453523	3	79	1		166.4	63.75	23.0236	0	0	0		0	1	0	0	1	1	0	0	1	0	0	6.8	4.1	99	146	39	89	87	107	6.6		33	41	25	18	1.05	52.5	6.2	144	4.7	107			147		20
S - 660	横浜市立大学附属市民総合医療センター	02687480	2	73	2	20	158	57.2	22.913	0	0	0		0		0	1	0	1	1	0	0	0	0	7.3	3.7	88		41	108			7.8		28	18	34	13	0.94	44.8	5.5	141	4.1	105			130	TP	58
S - 661	横浜市立大学附属市民総合医療センター	60162302	2	67	2	17	157	56.9	23.0841	30	42	1260	2	1	1	0	0	0	0	1	1	0	0	1	7.2	3.3	301	191	29	111	102	162	9		41	68	221	11	0.74	59.6	7.6	142	4.1	106			230	17.7	69
S - 662	横浜市立大学附属市民総合医療センター	03906205	2	77	1	21	158.6	61.5	24.4494	0	0	0		1	1	1	1	0	1	0	0	0	0	0			109	145	53	73	70	92	5.9		31	22	100	11	0.98	57.2	4.7	143	4	107			88	67.5	36
S - 663	横浜市立大学附属市民総合医療センター	05144943	3	67	1		178.5	83	26.0496	0	0	0		0	0	0		0	1	1	0	1	0	0	7	4.4	184	131	41	73	53	90	6.3		16	12	19	29	1.63	34	8.3	147	4.1	108			122		23
S - 664	横浜市立大学附属市民総合医療センター	01158419	2	78	2	21	144	54	26.0417	0	0	0		0	1	0	0	0	0	1	0	1	0	0			239	163	45	78	70	118	8.2		13	12	15	14	0.72	58.8	4.9						128	20.3	68
S - 665	横浜市立大学附属市民総合医療センター	05085604	2	53	1	14	171	85	29.0688	0	0	0		1	1	1	3	0	1	1	0	0	0	0	6.7	3.9	105			77				20.4	18	13		59	7.05	7.3	6.5	141	4.3	106	8.7	4.5	122	ＴＰ	54
S - 666	横浜市立大学附属市民総合医療センター	05547544	5	42	2		161.5	93.6	35.8865	10	17	170	2	0					0	0			0	0			142	160	34	106	98	126			14	19	15	10	0.51	102.4	5.1	143	4.3	109
S - 667	横浜市立大学附属市民総合医療センター	00974510	5	36	2		161	50	19.2894	0	0	0		0					0	0			0	0			103	209							12	11		16	0.61	88
S - 668	横浜市立大学附属市民総合医療センター	04492230	5	45	2		152	43	18.6115	0	0	0		1					0	0			0	0			50	216	78	123	128	138			14	6		7	0.66	75.8
S - 669	横浜市立大学附属市民総合医療センター	03578541	2	61	1	4	166	69	25.0399	0	0	0		0	1	1	0	0	1	1	0	0	1	0			164	164	43	98	88	121	6.7		21	23	28	13	1.03	57.7	6.5						98	12.5	26
S - 670	横浜市立大学附属市民総合医療センター	03670806	2	65	2	16	132	38	21.809	20	45	900	2	0	1	2	0	0	0	1	0	0	0	0			172	206	88	87	84	118	7.9		31	19	40	13	0.8	55.2	3.9						192	24.5	57
S - 671	横浜市立大学附属市民総合医療センター	03502212	2	81	2	27	146	52	24.3948	0	0	0		0		2	1	0	1	1	0	0	0	0		4.2	70	180	52	111	114	128	6.4		22	14	9	13	0.67	62.9	3.4						100	290.6	35
S - 672	横浜市立大学附属市民総合医療センター	01043702	2	71	2	16	158	44	17.6254	0	0	0		0	1	0	2	0	1	1	0	0	0	0			54	203	83	94	109	120	7.2		17	11	17	20	0.85	50.4	5.2						130	437.7	20
S - 673	横浜市立大学附属市民総合医療センター	02779309	2	76	1		168	63	22.3214	20	25	500	1	1	1	0	1	0	1	1	1	1	1	0			116	182	67	95	92	115	6.9		20	26	58	12	0.99	56.8	6.6						114	96.2	20
S - 674	横浜市立大学附属市民総合医療センター	05148574	5	25	1		164	92	34.2058	0	0	0		1	0	0	0	0	0	1	0	0	1	0			338	384	32	260	284	352					101	12	1	77	10.9						101
S - 675	横浜市立大学附属市民総合医療センター	03426082	2	50	1	15	167	63	22.5896	20	15	300	1	1	0		0	0	0	0	0	0	0	0	7.1	4.5	224	205	48	131	112	157	7.3		22	23	34	15	0.97	65.3	5.8	141	4.2	104			223	5	46
S - 676	横浜市立大学附属市民総合医療センター	00651066	2	79	1	42	159	63.1	24.9595	0	0	0		0	1	3	4	0	1	0	0	1	0	0	7.2	3.9	119	131	39	75			7.4		17	9	23	58	9.69		6.5	138	4.2	103	10.6	8.3	186	ＨＤ	48
S - 677	横浜市立大学附属市民総合医療センター	60120731	2	80	1	22	169.3	52.6	18.3515	15	58	870	1	0	1	0	0	0	1	0	0	0	0	0	7.2	4.2	47	145	53	75	83	92	6.7		30	30	34	17	0.73	77.8	4.3	146	4.3	106			129		31
S - 678	横浜市立大学附属市民総合医療センター	00890414	2	78	1	23	162	53	20.1951	30	20	600	1	1	1	1	1	0	1	1	1	0	0	0		4.2	50	165	55		100	110	6.6		27	15	12	16	1.12	49.1	5.4	140	4.4	104			187		61
S - 679	横浜市立大学附属市民総合医療センター	05558309	2	62	1	9	172	74	25.0135	0	0	0		1	0	0		0	1	1	0	0	0	0	7.1	4.4	143	204	84	95	91	120	5.9		19	14	34	19	1.08	54.6	5.5	143	4.3	106			118		37
S - 680	横浜市立大学附属市民総合医療センター	05558461	2	59	1	1	166.3	78	28.204	30	40	1200	2	1	0			0	0	1	0	0	0	0	6.5	4.1	432	222	43	120		179	7		18	20	63	17	0.9	67.6	5.9	144	4.5	107			137		64
S - 681	横浜市立大学附属市民総合医療センター	60143761	2	50	1	12	171	83	28.3848	10	20	200	2	1	0	0	1	0	0	0	0	0	0	0			256	165	42	76	72	123	6		37	25	157	9	0.76	85.2	7.9						156	233.6	28
S - 682	横浜市立大学附属市民総合医療センター	05232802	1	49	2	3	150	45	20	0	0	0		0	0	0	0	0	0	0	0	0	0	0			45	176	78	83	89	98	5.8		15	8	11	10	0.59	84.1	3.7	143	4	106			102	13.52	48
S - 683	横浜市立大学附属市民総合医療センター	03205695	5	47	2		160	45	17.5781	0	0	0		0					0	1			0	0	6.6	4.6	49	312	117	159	185	195			16	13	16	11	0.7	70.1	4.1	142	3.9	104	9.2		93
S - 684	横浜市立大学附属市民総合医療センター	60030936	2	58	2	18	150	63	28	0	0	0		0	1	2	2	0	0	1	0	0	0	0			139	131	52	59	51	79	8		18	20	15	13	132	69.3	5.9						73	257.2	55
S - 685	横浜市立大学附属市民総合医療センター	05322527	5	46	2		159.5	65.5	25.7466	0	0	0		0					0	0			1	0			117	143	58		62	85			46	59		23	0.67	74.5	6.6	141	4.7	105			102
S - 686	横浜市立大学附属市民総合医療センター	02577152	3	58	2	14	149	37	16.6659	0	0	0		0	0	1	3	0	1	1	0	0	0	1	6.4	4.4	74	246	97	119	134	149	7.4		18	12	14	30	1.09	40.7	7.5	144	4.4	103	8.9	4.3	155		82
S - 687	横浜市立大学附属市民総合医療センター	03965338	2	67	1	17	158	61.5	24.6355	0	0	0		1	1	1	0	0	1	1	1	0	1	0		4.6	111	197	69		106	128	5.9		24	22	81	21	1.16	49.3	5.9	137	4.2	101			139	114.6	65
S - 688	横浜市立大学附属市民総合医療センター	03220124	2	63	2	14	160	63.8	24.9219	0	0	0		1	1	0	0	0	1	1	0	0	0	0	7.2	4.4	107	168	52		95	116	8.1		15	10	12	10	0.65	70.3	2.8	141	4.5	102			139	7.1	50
S - 689	横浜市立大学附属市民総合医療センター	03684604	1	41	2	12	156	59	24.2439	10	20	200	2	0	0	0	0	0	0	0	0	0	0	0			63	188	62	105	113	126	7.8		13	11		13	0.57	91.3	3.7	141	4.7	103			281	5.6	48
S - 690	横浜市立大学附属市民総合医療センター	03704897	2	72	2	13	143	64	31.2974	0	0	0		0	1		0	0	1	1	0	0	1	0	7.5		288	183	46	102	79	137	7.5		27	31	30	10	0.49	92.1	5.9						156	6.7	67
S - 691	横浜市立大学附属市民総合医療センター	00997201	2	45	1	14	155	80	33.2986	0	0	0		0	1	0	0	0	0	1	0	0	0	1			277	210	41	132	114	169	11.1		51	85	55	11	0.63	107.9	5.7						142	4.7	20
S - 692	横浜市立大学附属市民総合医療センター	03949277	2	63	2	21	147	50	23.1385	0	0	0		1	1	1	0	0	1	1	1	0	0	0			120	241	84	128	133	157	7.1		30	28	20	11	0.71	63.5	5.2						165	5.9	69
S - 693	横浜市立大学附属市民総合医療センター	01808832	2	74	2	9	148	54	24.653	0	0	0		0	1	0	0	0	1	1	0	0	0	0		4.6	100	188	51	124	117	137	7		22	23	57	10	0.62	70.6	4.1	142	4.9	104			182	1	43
S - 694	横浜市立大学附属市民総合医療センター	05492031	2	56	1	5	172.3	59	19.8738	0	0	0		1	1	3	2	0	1	0	0	0	1	0			145	188	52	108	107	136	6.2	17.3	14	8	13	16	1.55	38	8.7	142	5	106			170	TP	27
S - 695	横浜市立大学附属市民総合医療センター	60121277	2	70	2	16	147.9	50	22.8578	0	0	0		1	0	0	2	0	1	1	0	0	0	0	5.4	3.3	152	236	70	130	136	166	5.9		34	22	40	15	0.92	46.4	5.7	145	4.4	108	9.4	3	98	TP	28
S - 696	横浜市立大学附属市民総合医療センター	02631977	2	64	2	19	158.5	60	23.8832	0	0	0		0	1	0	0	0	0	1	0	0	0	0		4.7	70		63	82			7.7		25	27	18	12	0.75	59.5	5.5	144	3.9	102			151	8.5	26
S - 697	横浜市立大学附属市民総合医療センター	05525470	5	57	2		152	54	23.3726	0	0	0		1					1	0			0	0	8.2	4.8	177	217	69	119	113	148			18	13	21	10	0.63	74.5	5.7	141	4	104	11.2	3.3	110
S - 698	横浜市立大学附属市民総合医療センター	00035161	5	55	1		176	94	30.3461	25	35	875	2	0					1	1			1	0			175	241	60	154	146	181			33	42		15	0.98	62.8	8.4	140	4.1
S - 699	横浜市立大学附属市民総合医療センター	3313783	5	61	2		155	56	23.3091	0	0	0		0					0	1			0	0			44	191	78	102	104	113			19	25	22	18	0.59	78.5		143	4.1	105			124
S - 700	横浜市立大学附属市民総合医療センター	04210712	5	75	2		145.7	50	23.5533	0	0	0		0					0	1			0	0			243	213	36	141	128	177			23	22	45	16	0.56	78.6	4.7	142	4.3	105			111
S - 701	横浜市立大学附属市民総合医療センター	3980106	5	61	2		156.5	50	20.4146	0	0	0		0					0	0			0	0			126		71	122					19	16	35	11	0.64	72.1		146	3.9	109			99
S - 702	横浜市立大学附属市民総合医療センター	05359284	2	63	2	3	155	72	29.9688	0	0	0		0	0	0	1	0	1	1	0	0	0	0		4.7	122	187	40	131	123	147	7.2		26	26	35	13	0.59	77.8	7.3						122	31.1	47
S - 703	横浜市立大学附属市民総合医療センター	03677934	2	75	2	28	150	41	18.2222	0	0	0		0	1	3	3	0	0	1	0	1	0	0			257		48	109			6.6		25	13		15	1.11	37		144	4.3	108			113	26.8	60
S - 704	横浜市立大学附属市民総合医療センター	03369937	2	31	1	3	185	94	27.4653	5	2	10	1	1	0	0	0	0	0	1	0	0	0	0	7.4	4.5	91	159	46		95	113	9.6		19	19	22	15	0.68	110.4	4.7	141	3.8	100	9.6	3.4	185		29
S - 705	横浜市立大学附属市民総合医療センター	03866962	2	61	1	30	160	63	24.6094	50	39	1950	1	1	1	3	3	0	1	1	0	0	1	0	7.1	4.6	272	201	62	77	85	139	6.2	19.3	20	18	14	45	3.79	13.9	7.2	143	4.7	105	8.8	4.4	247	TP	71
S - 706	横浜市立大学附属市民総合医療センター	05555115	2	53	1	2	165	60	22.0386	10	37	370	2	1	0	0	0	0	0	1	0	0	0	0	6.7	4.4	133	258	42	202	189	216	11	28.9	20	26	59	12	0.59	110.6	4.2	138	4.1	102	9.3	2.9	217	1	33
S - 707	横浜市立大学附属市民総合医療センター	04574400	2	83	1	14	153.6	54	22.8882	0	0	0		1			1	0	1	1	0	1	0	0			216	171	45	99	83	126	8.5		18	26		23	0.95	57.7		142	5.1	106			179	37.5	72
S - 708	横浜市立大学附属市民総合医療センター	04074922	2	61	1	7	172.6	75	25.1756	0	0	0		0	1	3	3	0	1	1	0	0	1	0			66	141	57	71	71	84	5.8		20	12	16	19	1.92	29.2	4.5	147	3.9	108			101	17.1	24
S - 709	横浜市立大学附属市民総合医療センター	04890201
S - 710	横浜市立大学附属市民総合医療センター	60090283	5	53	2		155	52	21.6441	0	0	0		0					0	0			0	0			112		93	157					18	16	68	14	0.54	90	3.1	142	4.1	107			95
S - 711	横浜市立大学附属市民総合医療センター	02290112	2	82	1	40	164	59	21.9363	20	60	1200		1	1	0	0	0	0	0	0	0	0	0			73	117	35	64	67	82	7.2		19	10	20	16	0.9	61.7	4.7						196	11.2	26
S - 712	横浜市立大学附属市民総合医療センター	04435711	4	75	2		153.6	52.1	22.0829	0	0	0		0					1	1			1	0	7.1	4.2	148	155	49	86	76	106	6.5		50	78	28	14	0.81	52.3	6.5	142	3.8	105	9.4	3.7	110
S - 713	横浜市立大学附属市民総合医療センター	04577880	2	65	1		164	73.5	27.3275	0	0	0		1	0	0	0	0	0	0	0	0	0	0			29	137	50	74	81	87	6.7		20	23	17	17	0.51	122.3	3.6						127	25.1	83
S - 714	横浜市立大学附属市民総合医療センター	05285372	2	38	2	14	150	64	28.4444	0	0	0		1	1	3	0	0	0	1	0	0	0	0			72	192	47		131	145	7.3		17	13	8	14	0.63	84.3	3.6						141	13.6	47
S - 715	横浜市立大学附属市民総合医療センター	00386031	5	58	2		153	53	22.6409	20	28	560	2	0					0	0			0	0			85		85	137					27	25			0.67	69.3							99
S - 716	横浜市立大学附属市民総合医療センター	02579007	5	48	2		155	47	19.563	0	0	0		1					1	0			0	0	7.3	4.2									18	7	15	19	0.83	57.9	4.7	144	3.9		8.8	4.7
S - 717	浦舟金沢内科クリニック	U502166	5	57	2		159.4	52.3	20.5838	12	8	96	1	0					0	1			0	0			273	243	64		124				16	14	10				3.4						124
S - 718	浦舟金沢内科クリニック	U507466	2	61	1	4	160	60	23.4375	0	0	0		0	1	1	0	0	1	1	1	0	0	0			86	169	54		97		5.9		32	26	44		1.11	53.2	4.8				9.3	2.9	118		20
S - 719	浦舟金沢内科クリニック	U506357	5	78	2		157	67.6	27.425	0	0	0		0					0	0			0	0			110	133	36		75				23	11	29					144	3.7	107
S - 720	浦舟金沢内科クリニック	U502097	5	63	2		156	51.5	21.1621	20	43	860	2	1					0	1			0	0			55	203	66		126				23	12	16				5.8						126
S - 721	浦舟金沢内科クリニック	U503247	5	72	2		143.6	64	31.0364	0	0	0		1					1	1			1	0			111	253	67		163				28	30	84				5.3						163
S - 722	浦舟金沢内科クリニック	U500210	2	82	2		151	74.2	32.5424	0	0	0		0	0	0	0	0	1	0	0	0	0	0			167	224	57		133		5.5		16	11	28		0.74	56.3	6.7						96	14.2	24
S - 723	浦舟金沢内科クリニック	U505877	4	51	2		167.5	70.6	25.1637	20	29	580	2	0					1	0			0	0			500	222	30			192	5.9														94
S - 724	浦舟金沢内科クリニック	U507377	5	66	1		167.5	70.6	25.1637	20	31	620	2	0					1	0			0	0			73	191	57		119		5.1		16	9	24	16	0.56	110.4	2.9	144	4.2	107			90
S - 725	浦舟金沢内科クリニック	U503810	4	76	1		158	62.3	24.9559	0	0	0		1	0	0	0	0	0	1	0	1	1	0		4.5	117	129	39		66		6.3		24	20	43		0.98	57.2	7.7						172
S - 726	浦舟金沢内科クリニック	U504509	2	83	1	4	156	59.2	24.3261	0	0	0		1	0	0	0	0	0	1	0	0	0	0			88	145	44		83		6.2		30	31	42		0.73	77	6.9						85	6.7	20
S - 727	浦舟金沢内科クリニック	U502040	2	56	1	9	172.4	72.3	24.3256	20	36	720	2	0	0	0	0	0	0	0	0	0	0	0			142	157	43		85		8.2		16	16	14		0.66	96.3	4.1				9.5	3.7	126	22.8	22
S - 728	浦舟金沢内科クリニック	U308573	5	43	1		170	54	18.6851	20	23	460	2	1					0	1			1	0
S - 729	浦舟金沢内科クリニック	U502310	5	34	1		173	84	28.0664	0	0	0		0					0	0			0	0
S - 730	浦舟金沢内科クリニック	U507513	2	80	2	56	147.9	40.3	18.4234	0	0	0		0	0	0	0	0	1	0	0	0	0	1		4.2	118	181	89		68		5.5		31	23	80		0.72	58.4	3						78	29.9	54
S - 731	浦舟金沢内科クリニック	U507574	5	39	2		159.3	61	24.038	0	0	0		0					0	1			0	0			65	158	59		86		5.3		19	19	39	11	0.78	65.7	4.9	142	4	107			80
S - 732	浦舟金沢内科クリニック	U500123	5	71	2		152	52	22.5069	0	0	0		0					0	1			0	0	7.4	4.6	84	177	57		103		5.4		23	16	14	23	0.71	61.6	5.5	139	4.7	102			95
S - 733	浦舟金沢内科クリニック	U506698	2	83	1	19	169	85.6	29.9709	0	0	0		0	1	3	3	0	1	1	0	0	0	0			83	146	42		87		6.3		18	21			1.83	28.2		141	5	108			80		22
S - 734	浦舟金沢内科クリニック	U501954	2	79	1	13	162.3	66.5	25.2455	2	54	108	2	0	1	1	3	0	1	1	0	0	0	0			134	186	55		104		8.2		17	19	33		1.45	36.9	6.2		3.9				251	62.1	68
S - 735	浦舟金沢内科クリニック	U501161	2	84	2	25	146	65.7	30.8219	0	0	0		0	1	3	3	0	1	0	0	0	1	0			85	209	56		136		6.8					24	1.27	30.9	7.4	142	4.2	103			140		41
S - 736	浦舟金沢内科クリニック	U506317	2	49	2	21	157	67.1	27.2222	10	29	290	2	1	0	0	0	0	0	1	0	0	0	1			294	229	47		123		7.4		55	54	70	10	0.63	77.8	4.9						99	16.5	45
S - 737	浦舟金沢内科クリニック	U500876
S - 738	浦舟金沢内科クリニック	U504071	5	78	2		145.5	41.8	19.7447	0	0	0		0					1	1			0	0	6.9	4.4	63	133	47		73		5.7		28	19	16	13	0.43	103.4	5.9	143	4.3	108			92
S - 739	浦舟金沢内科クリニック	U500159	2	65	1	14	173	71.3	23.823	30	38	1140	1	0	1	3	1	0	0	0	0	0	0	0			127	89	36		27		6.6		24	28	37	20	1.13	51.2	6.4						87	118.4	54
S - 740	浦舟金沢内科クリニック	U500430
S - 741	浦舟金沢内科クリニック	U500183	2	63	2	10	158	52	20.83	20	28	560	2	0	0	0	0	0	0	1	0	0	0	0		4.2	170	196	75		87		6.7		28	17	40		0.87	50.8	6.1						148	24.3	52
S - 742	浦舟金沢内科クリニック	U507506	5	79	2		149.8	56.2	25.0445	0	0	0		0					1	1			0	0			204	192	49		102				20	14	15	22	0.71	59.5	3.6	142	3.7	108	9.2	3.5	88
S - 743	浦舟金沢内科クリニック	U501010	2	83	2	5	157	49.8	20.2037	0	0	0		0	0	1	0	0	1	1	0	0	0	0			133	148	40		81		5.9		26	12	9	25	1.1	36.3	6						120	8.9	20
S - 744	浦舟金沢内科クリニック	U504031	5	72	1		165	62.7	23.0303	0	0	0		0	0	0	0	0	1	1	0	0	0	0			95	173	50		104		6		20	23	21		0.95	60.1	6						102
S - 745	浦舟金沢内科クリニック	U500830	2	81	1	9	172	64.5	21.8023	0	0	0		1	0	0	0	0	0	0	0	0	0	0		4.1	81	147	50		80		6.5		27	19	27		0.99	55.8	6.2						139	7.3	20
S - 746	浦舟金沢内科クリニック	U502403	2	73	2	12	151.8	44.8	19.4417	0	0	0		0	0	0	0	0	0	1	0	0	0	0			42	171	81		81		6.3		21	17	25	21	0.7	61.8	4.6						154	9.2	72
S - 747	浦舟金沢内科クリニック	U500726	2	68	2	10	154.2	62.4	26.2431	0	0	0		0	1	1	0	0	1	1	0	0	0	0		4.2	124	193	63		105		6.3		18	12	16		0.79	55.3	4.2						238	23	27
S - 748	浦舟金沢内科クリニック	U504447	5	77	1		170	77.4	26.782	0	0	0		0					1	0			0	0			186	201	37		126		5.4		19	12	15	18	1.6	33.3		143	4.3	108			86
S - 749	浦舟金沢内科クリニック	U501955	2	81	1	6	161.2	60	23.0899	15	56	840	1	0	1		1	0	1	1	0	0	0	0		4.2	84	186	63		106		7.1		14	10	15		1.4			7.4					240	90.4	20
S - 750	浦舟金沢内科クリニック	U502221	1	40	1	14	165.2	62.1	22.7547	10	13	130	1	0	0	0	0	0	0	0	0	0	0	0			74	207	78		114		5.9		20	24	23	10	0.68	102.6	3.6						301	4.8	61
S - 751	浦舟金沢内科クリニック	U502396	2	75	2	13	151.8	51.9	22.5229	20	43	860	1	0	0	0	0	0	1	1	0	0	0	0			87	160	81		61		6.9		28	15	10	16	0.69	62.3	3.8						116	24.7	32
S - 752	浦舟金沢内科クリニック	U507509	5	42	2		161.4	59.9	22.9943	0	0	0		1					0	0			0	0			54	166	79		76				21	21		13	0.83	60.1	5.2						113
S - 753	浦舟金沢内科クリニック	U507351	2	39	2	2	157.5	66	26.6062	0	0	0		1	0	0	0	0	0	1	0	0	0	0		4.2	276	245	52		137		7.5		14	15	21		0.5	106.9	2.4						207	3.9	24
S - 754	浦舟金沢内科クリニック	U506590	5	75	2		148	46	21.0007	0	0	0		0					1	0			0	0			164	178	46		99		5.8		20	20	20	13	0.55	80.2	6.1	143	3.6	107			91
S - 755	浦舟金沢内科クリニック	U502940	2	81	1	1	165	57	20.9366	20	30	600	1	0					1	1			0	0			151	189	32		124		6.5		12	5	12	32	1.33		5.9						130	125.7	33
S - 756	浦舟金沢内科クリニック	U502708	5	58	2		163	90	33.8741	0	0	0		0					1	0			0	0			48	176	80		86				26	24	17	21	0.46	105.1		141	4.1	103
S - 757	浦舟金沢内科クリニック	U504613	5	79	2		139	46	23.8083	0	0	0		0					0	1			0	0			131	170	54		89				25	17		18	0.63	67.8	4.5
S - 758	浦舟金沢内科クリニック	U502554	5	53	1		163	86	32.3685	0	0	0		1					1	1			1	0			558	240	45			195			50	87	295				7.1
S - 759	浦舟金沢内科クリニック	U504927	2	72	1	3	166	61.5	22.3182	5	50	250	2	1	1	0	1	0	1	1	0	1	0	0			183	160	48		75		7.4		21	15	27		0.75	78.2	6.1				9.6	2.4	156	24	59
S - 760	浦舟金沢内科クリニック	U506920	2	72	2	8	146	43.5	20.4072	0	0	0		0	0	0	0	0	1	1	0	0	0	0		4.4	101	175	56		98		6.1		26	31	67	18	0.59	75.1	0.59	141	3.9	106	9.5	4.1	110	9.6	44
S - 761	浦舟金沢内科クリニック	U504046	2	68	1	4	170	52.6	18.2007	0	0	0		0	1	0	0	0	1	1	0	1	1	0			138	184	58		98		6.5		18	18	26		0.94	61.8	5.8						104	11.9	21
S - 762	浦舟金沢内科クリニック	U507221	2	81	2	31	149	44.5	20.0441	5	60	300	2	1	1	1	2	0	1	1	1	0	0	0			252	137	32		54		6.9		62	70	27	21	0.64	66.2	6.7						98	721.3	30
S - 763	浦舟金沢内科クリニック	U503488	2	60	1	10	170.5	67	23.0476	20	20	400	1	1	1	0	0	0	1	1	0	0	1	0		4.6	173	244	78		131		6.4		33	23	113		0.78	78.6	5.9				9.8	3	121	23	25
S - 764	浦舟金沢内科クリニック	U507722	2	53	1	2	175.5	72.1	23.4089	0	0	0		1	0	0		0	0	0	0	0	0	0			120	159	37		98		5.1		47	31	148	10	0.74	86.3	8.9	141	3.9	104			108	4.4	38
S - 765	浦舟金沢内科クリニック	U500399	2	76	2	16	156	65.5	26.9149	0	0	0		0	1	2	3	0	1	0	0	0	0	0		4	152	229	91		177		5		22	21	26	50	3.48	13.6	5.4	141	4	104	8.6	4	131		40
S - 766	浦舟金沢内科クリニック	U503010	2	73	2		154	67.2	28.3353	0	0	0		1	1	0	0	0	1	1	0	0	0	0			73	184	75		94		7.7		18	21	9		0.6	73.2	3.4						162	10.1	61
S - 767	浦舟金沢内科クリニック	U502376	2	66	1		170	69	23.8754	20	30	600	1	1	1	0	1	0	1	1	0	0	1	1			110	197	71		101		6.5		25	26	68	26	1.04	55.8	8.4						135	37.5	26
S - 768	浦舟金沢内科クリニック	U503473	2	59	1	10	169	70	24.5089	0	0	0		1	0	0	0	0	0	1	0	0	0	0			73	118	48		55		5.9		35	17	94		0.93	65.2	6.2						112	6.2	35
S - 769	浦舟金沢内科クリニック	U503447	5	67	2		154	46.5	19.607	0	0	0		0					1	1			0	0		4.4	150	218	63		125				20	14	18	12	0.62	72.4	218	141	4.4	104	9.6	3.6	96
S - 770	浦舟金沢内科クリニック	U503462	2	75	2	5	154.3	55.6	23.353	0	0	0		0	0	0	1	0	0	0	0	0	0	0			166	187	53		100		6.2		19	18	31		0.55	79.9	4.1						137	48.2
S - 771	浦舟金沢内科クリニック	U501956	2	68	1		161.5	67.3	25.803	0	0	0		0	1	0	0	0	1	1	0	0	0	0			103	140	49		70		6.4		22	22	20		1.07	53.7	5.1				9.8	3	140		20
S - 772	浦舟金沢内科クリニック	U507597	2	70	1	19	165.5	61.3	22.3802	20	50	1000	2	1				1	1	1	0	0	1	0			120	154	46		84		4.9		25	21	16		1.01	56.7	5.9						69		41
S - 773	浦舟金沢内科クリニック	U502174	2	69	1	13	177.7	63.8	20.2044	20	49	980	2	0	0	1	0	0	0	1	0	0	0	0			56	152	69		71		5.8		13	12	13		1.02	56.3	5.9	141	4	108			100	10.7	57
S - 774	浦舟金沢内科クリニック	U502016	2	77	2	5	153.6	57.6	24.4141	0	0	0		0	0	0	0	0	0	1	0	0	0	0			132	184	65		92		6.8		19	16	27		0.79	53.3	4.2						113	33.8	33
S - 775	浦舟金沢内科クリニック	U503099	2	76	2	5	152	46	19.91	0	0	0		0	0	0	0	0	1	0	0	0	0	0			94	201	59		123		7.2		29	49	26		0.49	90.3	7.6	140	3.6	108			144	26	23
S - 776	浦舟金沢内科クリニック	U503371	2	53	1	4	171.8	109.5	37.0995	20	22	440	1	0	0	0	1	0	1	1	0	1	0	0		66.9	153	149	33		85		6.4		69	132	102	13	0.88	71.4	5.9						133	66.9	55
S - 777	浦舟金沢内科クリニック	U2936	1	56	1	24	160	55.9	21.8359	0	0	0		1	1	3	0	0	0	1	0	0	0	0			69	205	82		109		9.7		25	15	27		0.9	68.6	3.3						217	16.8	36
S - 778	浦舟金沢内科クリニック	U385	2	77	1	10	158	57.1	22.8729	20	43	860	1	0	0	0	0	0	0	1	0	0	0	0			66	189	75		100		6.2		23	26	28		0.73	78.7	2.4						91	30.2
S - 779	浦舟金沢内科クリニック	U503723	2	68	2	11	171.6	67.3	22.855	40	30	1200	2	0	0	0	1	0	1	0	0	0	0	0			151	178	72		75		7.1		34	44	104		0.82	78.4	6.5				9.4	3.2	153	31.9	61
S - 780	浦舟金沢内科クリニック	U500971	2	60	2	11	154.2	60.5	25.4441	0	0	0		1	0	1	0	0	0	1	0	0	0	0			237	185	42		95		6.8		18	15	18		1	44.3	5.2						193	5.9	74
S - 781	浦舟金沢内科クリニック	U505181	2	67	1	3	166.5	55.1	19.8757	0	0	0		1	0	0	0	0	1	0	0	0	0	0			89	186	47		121		7.1		15	21	22		0.96	60.7	4.8						130	7.6	67
S - 782	浦舟金沢内科クリニック	U500362	2	67	1	2	158.4	53.2	21.2032	40	47	1880	2	0	0		0	0	0	1	0	0	0	0			165	131	36		62		6.6		14	14	29		0.87	67.6	6.5						146	26.7	27
S - 783	浦舟金沢内科クリニック	U504293	2	41	1	11	181	82	25.0298	0	0	0		1	0	0	0	0	0	0	0	0	0	1			169	191	48		109		5.6		18	15	11		0.67	103.6	4.7	143	4.1	106			160	6.6	27
S - 784	浦舟金沢内科クリニック	U503161	5	67	1		172	70.2	23.729	30	30	900	1	0					1	1			1	0			297	221	48		113				35	33	44				8.1						134
S - 785	浦舟金沢内科クリニック	U301305	5	55	1		180.9	83.9	25.638	20	33	660	2	0					0	0			0	0			141	186	53		104				12	12	26				7.1	143	3.8	107			104
S - 786	浦舟金沢内科クリニック	U507272	5	61	1		158.5	79	31.4462	20	40	800	2	1					1	0			0	0			268	183	48		81		5.4		20	19	56	13	0.75	81.7	6.6						85
S - 787	浦舟金沢内科クリニック	U505801	2	66	1	2	168.6	52.2	18.3635	40	45	1800	1	0	1	0	0	0	0	1	1	0	0	0			59	133	43		78		5.8		17	16	29		0.92	63.9	4.5	142	4.9	106			109	22.3	42
S - 788	浦舟金沢内科クリニック	U503795	5	70	2		159.7	47.2	18.5068	0	0	0		0					1	0			0	0			68	204	66		124				20	16	19				4.8						124
S - 789	浦舟金沢内科クリニック	U503667	2	61	1	4	161.6	55.2	21.1376	40	25	1000	1	0	0	0	0	0	0	1	0	0	0	0			93	196	57		120		6.1		20	19	47	7	0.71	86.7	6						95	4.4	35
S - 790	浦舟金沢内科クリニック	U505216	5	76	1		156.7	71.6	29.1592	0	0	0		0					0	1			1	0			216	205	38		123		5.7		23	18	23	19	1.23	44.6	4.9						123
S - 791	浦舟金沢内科クリニック	U504533	2	83	2	30	144.8	48.3	23.0362	0	0	0		0	0		1	0	1	1	0	0	0	0			82	187	63		107		6.8		16	11	11		0.67	62.5	4.3				9.3	4.2	218	25	68
S - 792	浦舟金沢内科クリニック	U506636	2	53	1	2	167.3	56.9	20.3292	0	0	0		0	0	0	0	0	1	0	0	0	0	0			200	240	57		143		6		16	13	18	10	0.86	73.2	7.8						128	21.7	58
S - 793	浦舟金沢内科クリニック	U505748	2	82	2	4	147.3	54.1	24.934	0	0	0		0	1	0	0	0	1	1	0	0	0	0		4.2	163	181	53		95		7.1		22	20	24		0.79	52.4	5.3						219	17.4	33
S - 794	浦舟金沢内科クリニック	U503567	5	43	1		171.2	98.2	33.5046	20	23	460	2	1					1	1			0	1	7.4	4.6	385	252	34		141				115	168	45				6.5
S - 795	浦舟金沢内科クリニック	U502344	5	76	1		157	62.5	25.356	0	0	0		0					1	1			0	0			65	135	43		79				14	15	16	13	0.89	63.6	6.6						86
S - 796	浦舟金沢内科クリニック	U504340	2	37	1	3	173.9	93	30.7527	0	0	0		0	0	0	0	0	0	1	0	0	0	0		4.9	311	200	42		95		7.1		22	26	18		1.14	59.6	3.8						119	22	62
S - 797	浦舟金沢内科クリニック	U503353	2	73	2	11	149.8	63.2	28.1639	0	0	0		0	0	0	0	0	1	1	0	0	0	0			35	168	67		94		6.2		24	21	136	20	0.64	68.2	4.9						115	24.3	54
S - 798	浦舟金沢内科クリニック	U500705	2	65	1	8	171	63.8	21.8187	20	15	300	1	1	1	0	0	0	1	0	0	0	1	0			93	241	65		157		6.1		22	19	32		0.96	61.2	7.8						106	11.3	36
S - 799	浦舟金沢内科クリニック	U505499	5	53	1		166.3	54	19.5258	25	23	575	2	1					0	1			0	0			129	174	59		89				46	67	264				6.2						89
S - 800	浦舟金沢内科クリニック	U506346	5	74	2		146.8	50.8	23.5728	0	0	0		0					0	1			0	0			81	183	68		98				27	25	18	10	0.58	75.6	3.8						88
S - 801	浦舟金沢内科クリニック	U505744	2	62	1	3	170.6	59.5	20.4437	15	42	630	2	1	0	0	0	0	0	0	0	0	0	0			321	249	46		138		5.9		15	14	40	13	0.77	79	4.8						106	10.4	29
S - 802	浦舟金沢内科クリニック	U502217	2	73	2	9	154.4	57.2	23.9939	0	0	0		0	0	0	3	0	1	1	0	0	0	0			196	192	36		116		6.2					24	1.2	34.3	7.2	141	4.7	106			121		47
S - 803	浦舟金沢内科クリニック	U500187	2	60	1	8	168	68.3	24.1993	30	40	1200	2	0	0	0	0	0	1	1	0	0	0	0			190	170	38		94		7		18	22	32		0.81	75.4	5.4						189	16.5	31
S - 804	浦舟金沢内科クリニック	U505427	2	64	1	3	162	58.8	22.4051	45	44	1980	1	0	0	1	0	0	1	1	0	0	0	0			111	161	42		96		6.1		13	16	34		0.84	71.2	5.3						128	6.2	25
S - 805	浦舟金沢内科クリニック	U504944	5	67	1		172.8	60.7	20.3283	0	0	0		0					0	1			0	0			68	177	54		109				23	25	15	14	0.59	103.4	4.8						109
S - 806	浦舟金沢内科クリニック	U506745	2	74	2	4	152.1	64.5	27.8805	0	0	0		0	0	0	0	0	1	1	0	0	0	0			107	189	63		104		6.2		20	15	11	16	0.7	64.6	3.6						174	48.1	52
S - 807	浦舟金沢内科クリニック	U507136	4	43	1		169	105.6	36.9735	0	0	0		1					0	0			1	0			247	180	44		86		5.5						0.76		7.8						105
S - 808	浦舟金沢内科クリニック	U500160	4	78	2		156	57	23.4221	8	30	240	1	1					1	1			0	1			210	203	71		90				33	39	29	19	0.96	42.9	5.8						98
S - 809	浦舟金沢内科クリニック	U503244	5	62	2		157	61.9	25.1126	20	41	820	1	1					0	1			0	0			138	168	65		75							18	0.63	72.7	4.9	143	3.9	109			116
S - 810	浦舟金沢内科クリニック	U504961	2	82	1	19	172.2	70	23.6065	20	50	1000	1	0	1		1	0	1	1	0	0	0	0		4.3	181	148	29		82		6.5		34	36	35		1.02	53.6	6.4						141	88.9	51
S - 811	浦舟金沢内科クリニック	U501437	2	71	2		146.4	62	28.9274	20	51	1020	2	1	1		3	0	1	0	0	0	0	0		3.7	151	151	34		86		6.8		41	39	49	21	1	42.2	5.2	142	4.3	107			159	ＴＰ	46
S - 812	浦舟金沢内科クリニック	U507019	2	42	2	2	152.5	62.1	26.7025	0	0	0		0	0	0	1	0	0	0	0	0	0	1			277	245	42		147		7		98	149	158		0.55	94.3	5.8				9.9	3.3	186	44.8	43
S - 813	浦舟金沢内科クリニック	U507012	2	63	2	9	155.1	50.3	20.9095	20	43	860	2	0	1	0	1	0	1	0	0	1	0	0			108	235	60		153		5.9		14	10	15		0.5	93.2	5.6				8.8	4.2	86	29.8	20
S - 814	浦舟金沢内科クリニック	U501780	2	50	1	6	171	74.5	25.4779	0	0	0		0	0	0	0	0	0	1	0	0	1	0			66	168	60		94		7		43	44	49		1.05	59.8	6.4						224	12.7	45
S - 815	浦舟金沢内科クリニック	U506404	2	81	2	16	148.5	56.7	25.7117	0	0	0		0	1	0	1	0	1	1	0	0	0	0			304	184	47		76		7.1		17	19	22		0.69	61	6.3						108	31.7	51
S - 816	浦舟金沢内科クリニック	U301871	2	45	1	17	164.6	78.3	28.9003					0	0	0	2	0	1	1	0	0	0	0			167	183	63		86		6.4		17	16	22		1.54	40.6	3.6						87	7.7
S - 817	横浜市立大学附属市民総合医療センター	04973096	2	69	1	11	172	70	23.6614	20	45	900	2	1	0	0	0	0	1	1	0	0	0	0	7.4	4	278	175	38	105	81	137	7.1		20	21	25	12	0.92	63	6.2	141	4.1	104			247	8.1	30
S - 818	横浜市立大学附属市民総合医療センター	03643383	2	69	1	18	168	67	23.7387	40	30	1200	1	1	0	1	0	0	0	1	0	0	0	0	6.9	4.4	94	178	64	97	95	114	6.6		23	22		18	0.92	63	6.4	142	5.2	106			112	1	20
S - 819	横浜市立大学附属市民総合医療センター	00683629	2	61	1	15	166	84	30.4834	40	42	1680	2	1	1	0	0	0	1	1	0	1	1	0			157	175	48	106	96	127	8.8		27	43	33	17	0.83	73.1	3.5						145	5.9	66
S - 820	横浜市立大学附属市民総合医療センター	05283114	4	65	2		160	52	20.3125	0	0	0		0					0	1			0	0		4.8	124	223	65		133	158			22	15	34	10	0.66	68.2	4.6	144	4.2	107	11.3	2.6	94
S - 821	横浜市立大学附属市民総合医療センター	01480873	5	63	2		141	47	23.6407	0	0	0		0					0	1			0	0	6.9	5	100	223	52		151	171			50	50	142	16	0.67	67.7	3.7	144	4.4	106	9.3	3.8	84
S - 822	横浜市立大学附属市民総合医療センター	04729351	5	39	2		150	41	18.2222	20	10	200	1	0					0	0			0	0			92	215	67	130	130	148			13	7	14	9	0.62	84.5							78
S - 823	横浜市立大学附属市民総合医療センター	05329995	2	56	2	5	155.9	76	31.2695	0	0	0		0	1	2	1	0	1	0	0	0	0	0	8.3	4.4	186	208	43		128	165	10		45	53	93	14	0.47	103.1	3.5	138	41	101			324	97	65
S - 824	横浜市立大学附属市民総合医療センター	04321148	2	66	1	22	166	63.2	22.9351	30	38	1140	1	1	0	0	0	0	1	1	0	0	0	0		4.5	94	136	41		76	95	6.4		18	14	24	12	0.83	71.5	6.4	142	4.7	105			114	11.8	22
S - 825	横浜市立大学附属市民総合医療センター	5503074	2	67	1	17	166	78	28.306	40	45	1800	1	1	0	1	2	0	1	1	0	0	0	0	7.1	3.8	376	242	44	121	123	198	8		13	6	21	17	1.04	55.6	6.1	142	4.1	104			198	ＴＰ	50
S - 826	横浜市立大学附属市民総合医療センター	03501561	2	60	1		168.5	60.5	21.3086	30	40	1200	2	0	0	0	1	0	0	1	0	0	0	0	7.5	4.7	163	129	39	69	57	90	6.7		29	42	32	8	0.88	68.9	6.7	141	4.4	104			97	31.7	42
S - 827	横浜市立大学附属市民総合医療センター	60175156	2	66	1	5	159.7	58	22.7415	25	46	1150	2	0	0	1	0	0	0	0	0	0	0	0	7	3.5	130	199	38	142	135	161		16.1	9	7	28	12	0.72	83.5	5.2	142	3.7	106			170	1	23
S - 828	横浜市立大学附属市民総合医療センター	03047955	2	66	1		175.1	73	23.8095	0	0	0		1	1	1	3	1	1	0	0	0	1	0	7.7	4.1	216		33	53				19.1	27	14	123	44	3.75	13.7	11.9	141	4.6	111	9	3.8	130	ＴＰ	34
S - 829	横浜市立大学附属市民総合医療センター	60008033	5	39	2		162	73	27.8159	0	0	0		0					0	0			0	0	6.7	4.6	40	173	74	79	91	99			18	11	13	15	0.77	66.7		144	4	108			95
S - 830	横浜市立大学附属市民総合医療センター	03186509	2	50	2	15	151	55	24.1217	0	0	0		0	1	0	2	0	1	1	0	0	1	0			438	209	61	103		148	7.3		26	21	101		1.05	44.5	6.6	146	4.1				71	TP	28
S - 831	横浜市立大学附属市民総合医療センター	80224921	2	65	2	9	149.2	41	18.4182	0	0	0		0	0	1	3	0	1	1	0	1	1	0	7.1	4.8	98	190	78	78	92	112	5.7		22	13	35	28	1.32	32.1	4.6	137	4.8	103	10	4.5	102	TP	62
S - 832	横浜市立大学附属市民総合医療センター	60020135	3	73	1	2	170.7	52	17.8458	40	50	2000	1	1	0	0	0	0	1	0	1	0	1	0	7	4.3	123	131		76			5.6		14	12	24	22	1.19	46.8	5.6	144	4.2	108	9.3	3.2	109	ＴＰ	22
S - 833	横浜市立大学附属市民総合医療センター	04053008	2	67	1	10	175	78.5	25.6327	0	0	0		0	1	1	1	0	1	1	1	0	0	0			127	144	41	83	78	103	7.5		12	13	19	14	0.82	72.1	3.3	141	4.7	104			225	399.1	26
S - 834	横浜市立大学附属市民総合医療センター	04885798	2	50	1		174	73	24.1115	15	30	450	2	0	0		0	0	0	1	0	0	1	0			128	178	49	107	103	129	6.4		15	17	20	13	0.89	72.1	7.8						113	8.2	56
S - 835	横浜市立大学附属市民総合医療センター	05100035	2	62	1	18	170	70	24.2215	2	42	84	2	1	1	3	2	0	1	1	0	0	0	0			86	141	50	77	74	91	7.3		23	22		18	1.07	55.4	6	142	4.5	105			121	44.9	86
S - 836	横浜市立大学附属市民総合医療センター	60014179	2	66	2	11	154	46	19.3962	10	40	400	2	0	1	0	1	1	0	1	0	0	0	0		4.8	162	271	86	149	153	185	7.5		16	10	20	9	0.62	72.7	2.9	143	3.7	105			79	183.3	70
S - 837	横浜市立大学附属市民総合医療センター	05409186	2	78	2	6	154.7	58	24.2352	0	0	0		0	1	1	0	0	0	0	0	0	0	0			147	167	50	88	88	117	7.1		25	18	26	16	0.54	80.6	4.6	146	4.6	107			128	9.3	64
S - 838	横浜市立大学附属市民総合医療センター	60018433	2	69	2		149.1	53.3	23.9757	0	0	0		0	1	0	0	0	0	0	0	0	0	0	6.1	4							6.8		30	59	35	20	0.68	64.9		143	4	107			147	1	37
S - 839	横浜市立大学附属市民総合医療センター	01175622	2	77	2	28	151.7	64	27.8105	0	0	0		0	1	3	3	0	1	1	1	0	1	0	7.6	4.3	266	145	29	65	63	116	7		18	10	38	50	1.78	21.9	5.5	137	5.3	102			151	54.6	36
S - 840	横浜市立大学附属市民総合医療センター	05118286	2	44	1	9	166.9	77	27.6425	20	25	500	2	1	1	0	0	0	0	1	0	0	0	1	7.4	4.7	121	216	46	156	146	170	7.6		18	29	23	10	0.96	68.5	5.6	144	4.4	107			118	3.7	86
S - 841	横浜市立大学附属市民総合医療センター	02686132	2	83	2	16	141	46	23.1377	0	0	0		0	0	0	1	1	0	0	0	0	0	0		3.9	120		43	96			7.7		33	31	38	11	0.52	82.5	5.4	143	4.5	105			195	70	28
S - 842	横浜市立大学附属市民総合医療センター	04089783	2	70	1	13	157	57	23.1247	20	50	1000	2	1		0	1	0	1	0	0	0	1	0			154		19	59			6.5		31	21			0.91	47	5.6	141	4.3	103			78	160.2	30
S - 843	浦舟金沢内科クリニック	U505551	2	48	1	3	166.5	73.7	26.5851	40	25	1000	1	0	0	0	0	0	0	1	0	0	0	0			225	235	42	162	148		7.1		41	73	40		0.89	72.6	6.4						114	16.4	42
S - 844	浦舟金沢内科クリニック	U502656	5	65	1		166.6	76.7	27.6341	0	0	0		1					1	0			1	0	7.6	4.5	120	192	77		91				32	24	43				4.3						91
S - 845	浦舟金沢内科クリニック	U501830	2	60	2	6	155.4	48.2	19.9593	10	40	400	2	0	1	1	1	0	0	1	0	0	0	0			77	145	70		59		6.2		17	12	11		0.58	80.3	4.5				9.3	4.1	99	55.7	64
S - 846	浦舟金沢内科クリニック	U504765	2	62	2	4	156.3	48.2	19.7301	0	0	0		1	0	0	0	0	1	1	0	0	0	0			74	225	82		128		5.8		29	20	23		0.56	82.7	4.6	138	4.1	101			94	14.2	31
S - 847	浦舟金沢内科クリニック	U506395	2	39	2	14	159.2	89.9	35.471	10	8	80	1	1	1	0	0	0	1	0	0	0	0	1			132		65		117		6.6		28	50	116		0.59	89.2	6						108	20.2	68
S - 848	浦舟金沢内科クリニック	U503320	1	70	2	1	149	42.6	19.1883	0	0	0		0	0	0	0	0	0	1	0	0	0	0			85	201	94		90		6		29	24	16		0.6	74.1	4	140	4.2	106			126	8.4	32
S - 849	浦舟金沢内科クリニック	U502382	5	65	2		151.9	50.8	22.0165	10	45	450	2	0					0	1			0	0			233	210	50		113				16	12	31					141	3.9	107	10.1	3.2	113
S - 850	浦舟金沢内科クリニック	U504177	5	76	1		160.8	49.5	19.144	0	0	0		1					1	0			0	0			72		71	117					18	8	13	21	0.76		4.5	143	4.2	105			104
S - 851	浦舟金沢内科クリニック	U500388	2	78	2	7	148.5	46.6	21.1316	0	0	0		0	0		0	0	1	0	0	1	0	0			117	146	35		87		6.3		69	56	35		0.82	51	6.8	125	4.8	93	8.4	2.9	122	5.9	72
S - 852	浦舟金沢内科クリニック	U506407	2	60	1	4	174.6	70.7	23.1916	30	40	1200	2	0	0	0	1	0	1	1	0	0	0	0		4.1	99	211	38		153		6.2		14	12	15		1.1	54	5.1						165	41.6	30
S - 853	浦舟金沢内科クリニック	U507138	2	74	1	1	173.3	63.6	21.1768	0	0	0		0	1	0	0	0	0	0	0	0	0	0			96	195	47		128		6		18	19	15		0.82	70.1	5.1						100	6.7	24
S - 854	浦舟金沢内科クリニック	U507180	5	71	2		160	56	21.875	0	0	0		0	0	0	1	0	0	0	0	0	0	0			233	219	56		116				18	14		12	0.65	67.6	5.4	143	4.1	108			151
S - 855	浦舟金沢内科クリニック	U500580	2	69	1	8	168	78.3	27.7423	20	25	500	1	0	0	0	0	0	0	0	0	1	0	0		4.5	84	192	56		119		6.4		27	34	54		0.73	81.2	6.9						113	26.4	55
S - 856	浦舟金沢内科クリニック	U505107	5	48	1		167	71	25.4581	10	28	280	2	1					1	1			0	1			168	283	57		192				20	21	26				8.3						192
S - 857	浦舟金沢内科クリニック	U500464	5	49	1		182	77.7	23.4573	20	21	420	2	0					0	1			0	0			184	169	37		95				18	22	20				6						95
S - 858	浦舟金沢内科クリニック	U502132	5	56	2		157.8	57	22.8908	0	0	0		0					0	1			0	0			116	191	41		126				19	12	19					143	3.8	107	9.1	3.9	126
S - 859	浦舟金沢内科クリニック	U501481	2	63	2	4	156.3	60.6	24.8059	0	0	0		1	0		1	0	1	1	0	0	0	0			415	188	31			157	8		58	40	257	17	0.55	84	4.8	143		105			212	43.7	53
S - 860	藤沢市民病院	F4324340	2	65	1		170	63.9	22.1107	30	42	1260	1	0	1	1	2	0	1	1	0	0	0	0	7.3	4.5	191	205	39	142			9.1		15	17	16	15	0.65	94	6	139	4.3	105	9.4	3.9	150		30
S - 861	横浜市立大学附属市民総合医療センター	05320011	2	58	1	12	177	92	29.3658	0	0	0		1	1	0	1	0	0	1	0	0	0	0			184	198	59	114	102	139	6.7		29	44	35	7	0.81	76.2	6.5						128	48.5	28
S - 862	横浜市立大学附属市民総合医療センター	02497925	2	74	2	9	152.7	63.2	27.1044	0	0	0		0	1	0	0	0	1	1	0	0	0	0	7.1	4.5	259	216	80	88	84	136	6.6		13	9	23	13	0.59	74.2	5	144	4.1	106			162	7.5	64
S - 863	横浜市立大学附属市民総合医療センター	209606	2	80	2		149	56	25.2241	0	0	0		0	0	0	0	0	1	1	0	0	0	0		4.3	158	166	51	84	83	115	7.9		21	14	28		0.75	55.8	3.4	140	4.6	105			134	25.1	20
S - 864	横浜市立大学附属市民総合医療センター	5546386	2	67	2		154	52.4	22.0948	20	40	800	2	1	0	0	1	0	0	0	0	0	0	0	8.1	5							7.6		19	19	40	19	0.65	69	3.5	142	4.6	103	10.2	4.5	176		60
S - 865	横浜市立大学附属市民総合医療センター	5007459	2	84	1	27	168	63	22.3214	20	40	800	1	0	1	0	2	0	1	1	0	0	0	0	9.5	4.2	129	138	30	62	82	108	7.5		38	33	13	15	0.98	55.6	5.4	133	4.6	98			151	437	21
S - 866	横浜市立大学附属市民総合医療センター	3555316	2	71	2	17	154	40	16.8663	0	0	0		0	0	0	0	0	0	1	0	0	0	0		4.3	83	197	82	93	98	115	8.1		26	20	14	23	0.77	56.1	5	142	4.7	104			167	1	74
S - 867	横浜市立大学附属市民総合医療センター	4399804	5	39	2		161	77	29.7056	10	17	170	1	0					0	1				0		4.8	232	247	46		155	201			15	15	21	7	0.61	86							90
S - 868	横浜市立大学附属市民総合医療センター	60183352	2	50	1		177.1	84	26.7819	60	28	1680	1	1	1		0	0	1	1	0	0	1		7	4.5	261	259	50	156	157	209	7.2		25	24	123	18	1	8	143	4	105	9.7	4.4	0.151	144	13.7
S - 869	横浜市立大学附属市民総合医療センター	3321435	5	77	2		155	50.5	21.0198	0	0	0		0					1	1			0	0			58	151	71	63	68	80			24	13	15
S - 870	横浜市立大学附属市民総合医療センター	01735750	5	64	2		151.8	50	21.6983	10	36	360	1	0					1	0			0	0											26	16	20	17	0.86	51.5	6.3	144	4.3	107	10.2	3.6	87
S - 871	横浜市立大学附属市民総合医療センター	04882023	2	50	2	14	160	85	33.2031	20	30	600	2	0	1	3	0	0	1	1	0	0	0	0			198	218	58	126	120	160	9.5		31	42	98	10	0.78	61.2	5.3	139	4.7	98			171	20	63
S - 872	横浜市立大学附属市民総合医療センター	3545097	5	53	2		162	60	22.8624	0	0	0		0					0	0			0	0			87	216		95					20	17		11	0.85	54.8	4.8	143	4.5	106
S - 873	横浜市立大学附属市民総合医療センター	3492250	2	76	1		173	81	27.0641	0	0	0		1	0	0	1	0	1	1	0	0	0	0	6.6	4.1	152	26	41		155	185	7.6		20	26	58	23	1.91	27.6	6.6	145	4.1	108	9	2.8	132	TP	24
S - 874	横浜市立大学附属市民総合医療センター	04920063	5	78	2		163	45	16.937	0	0	0		0					0	0			0	0		4.1									23	12		23	0.79	53.1		145	4.3	107	9.2		88
S - 875	横浜市立大学附属市民総合医療センター	60173452	2	59	1		163	66	24.841	40	35	1400	1	1	1	3	1	0	0	1	0	0	0	0		4.5	117	186	48	114	115	138	7		15	12	168	10	0.77	80.1	4.6	144	4.6	105			158	31.8	24
S - 876	横浜市立大学附属市民総合医療センター	5040911	2	42	2	26	164	103.5	38.4816	0	0	0		0	1	3	4	0	1	0	0	0	1	0		3.8								25.2				58.3	9.02		5.6	134	5.2	98	8.7	7.6	193	HD	41
S - 877	横浜市立大学附属市民総合医療センター	01016082	5	63	2		159	65	25.711	0	0	0		0					0	1			1	0			240	228	53	134	127	175			42	42	66	10	0.62	73.6	6.6						111
S - 878	横浜市立大学附属市民総合医療センター	04731767	2	67	2	10	141	55	27.6646	0	0	0		0	1	1		0	1	1	0	1	0	0	7.7	4.3	211	176					10.2		44	31	45	15	0.59	76.4	3.7	139	4.5	103	9.6	3	247		48
S - 879	横浜市立大学附属市民総合医療センター	3291431	2	42	2	16	155	98	40.7908	0	0	0		1	1		2	0	1	1	0	0	0	0		2.9	309	275	62	169	151	213	12.2		17	16	37		0.99	49.6	5.5						122	TP	72
S - 880	横浜市立大学附属市民総合医療センター	01739667	2	59	2	17	155	57.8	24.0583	0	0	0		0	1	0	2	0	1	1	0	0	0	0			82	172	63	89	93	109	7.8		43	39	43	11	0.63	73.7							114	381.7	21
S - 881	横浜市立大学附属市民総合医療センター	80294098	2	53	1	5	169	75.5	26.4346	0	0	0		0	1	0	2	0	1	1	0	1	0	0			153	108	32	59	45	76	6.9		24	28	36	13	1.26	48.5	7	142	4.5	102			120	61.8	53
S - 882	横浜市立大学附属市民総合医療センター	00204763	2	76	2	13	158	60	24.0346	20	35	700	1	1	1	0	0	0	1	1	0	0	0	0			126	156	39	100	92	117	7.6		16	16	17	9	0.67	64.1							122	8.1	20
S - 883	横浜市立大学附属市民総合医療センター	04284009	5	82	2		147	38.8	17.9555	0	0	0		0					0	0			1	0		4.8	83	231	71		143	160			21	10	13	18	0.93	43.8	5.3	141	3.5	102			131
S - 884	横浜市立大学附属市民総合医療センター	05383505	2	42	1	6	179	85	26.5285	20	20	400	2	1	0	0	0	0	1	1	0	0	1	0			378	145	33	69	36	112	6.6		22	44	28	6	0.89	75.4	7.7						192	1	24
S - 885	横浜市立大学附属市民総合医療センター	80198558	2	63	1	8	172	92	31.0979	25	36	900	2	0	0	0	0	0	1	1	0	1	0	0	7.5	4.5	126	189	43	129	121	146	9.3		59	72	42	11	0.97	61.1	5.3	140	3.5	97			315	126.3	66
S - 886	横浜市立大学附属市民総合医療センター	5179068	4	65	1		169	55	19.257	0	0	0		0	0	0	0	0	0	0	0	0	0	0	6	4.3	66	224	98	98			6.3		17	11	16	18	0.84	70.8	5	142	4.4	104			94
S - 887	横浜市立大学附属市民総合医療センター	3137475	2	64	1	11	166.5	64	23.0861	0	0	0		0	1	1	0	0	1	1	0	0	0	0			403	233	39	140		194	7.8		14	20	18	10	0.76	79.8	5	136	4.2	100			290	20.5	37
S - 888	横浜市立大学附属市民総合医療センター	03779931	2	68	2	19	150	46	20.4444	0	0	0		0	1	1	0	0	0	1	0	0	1	0			119	153	37	88	92	116	6.2		17	18	11	16	0.6	74.7	5.4						89	1	35
S - 889	横浜市立大学附属市民総合医療センター	03685426	2	54	1	29	174.2	87	28.6697	80	18	1440	1	1	1	3	4	0	1	1	1	1	1	0	6.9	4.1	218	161	37	86	80	124		21.8	8	10	20	49	9.27	5.5	4.2	141	4.4	102			166	HD	38
S - 890	横浜市立大学附属市民総合医療センター	05433097	2	39	2	2	160.7	80	30.9783	20	20	400	2	0	0	0	0	0	1	1	0	0	0	0			209	198	45	125	111	153	6.4		17	18	24	10	0.52	102.4	4.8	142	4.5	106			109	11.2	41
S - 891	横浜市立大学附属市民総合医療センター	02228716	5	70	1		160	63	24.6094	0	0	0		0					0	1			1	0	7.2	4.6	88	205	64	123	123	141	5.9		26	21	26	17	1.07	53.2	6.2	142	4.1	106			108
S - 892	横浜市立大学附属市民総合医療センター	01158623	5	59	1		155	42	17.4818	0	0	0		1					0	1			0	0			134	182	52	109	103	130	5.7		21	21	84	10	0.78	79	7						101
S - 893	横浜市立大学附属市民総合医療センター	00210195	2	63	2	28	145.6	55	25.9442	15	45	675	2	0	1		0	0	1	1	0	0	0	0			185	154	48	77	69	106	10.2		54	83	59	14	0.48	97.4	4.2						272	1	70
S - 894	横浜市立大学附属市民総合医療センター	03228493	5	82	1		163	56	21.0772	0	0	0		0					0	1			0	0			93	216	90	106	107	126			18	11	12	15	0.89	62.4	5.6						95
S - 895	横浜市立大学附属市民総合医療センター	03954830	5	41	2		148	69	31.5011	0	0	0		1					0	1			1	0			101	221	58	147	143	163			39	54	38	9	0.62	83.3	6.8						95
S - 896	横浜市立大学附属市民総合医療センター	60183147	2	52	1	1.5	184	90	26.5832	15	32	480	2	1	1		0	0	0	1	0	0	0	0	6.8	4.6	356	215	39	91	105	176	8.5		45	86	55	13	0.53	125	4.2	143	4	105			188	15.1	45
S - 897	横浜市立大学附属市民総合医療センター	04564359	2	76	1	8	151.5	64.4	28.0583	10	56	560	2	1	1		1	0	0	0	0	0	0	0	7.1	3.2	160	130					8.7		40	33	129	22	1.25	43.9	6.4	140	4.3	107					30
S - 898	横浜市立大学附属市民総合医療センター	03515244	2	60	2	4	167	63	22.5896	10	10	100	2	1	0	0	0	0	0	1	0	0	0	0			173	208	58	119	115	150	6.3		26	29	40		0.84	53.6	7.5						156	1	22
S - 899	横浜市立大学附属市民総合医療センター	02461080	5	55	1		174	68	22.46	20	15	300	1	1					0	1			0	0
S - 900	横浜市立大学附属市民総合医療センター	04508321	2	71	1	9	161	54	20.8325	20	43	860	1	1	1	0	0	0	0	1	0	0	0	0	7.1	4.5	144	220	67	132	124	153	6.8		18	15	40	13	0.94	61.1		141	4.7	104			215	18.7	28
S - 901	横浜市立大学附属市民総合医療センター	05088497	2	57	1	25	163	59	22.2063	0	0	0		1	0	3	2	0	1	1	0	0	1	0	7.1	4.4	89	178	64	90	96	114	5.9		21	18	26	17	1.32	44.9	7	139	4.8	103	9.2	4.4	112	TP	23
S - 902	横浜市立大学附属市民総合医療センター	03871457	1	50	2	14	155	43	17.898	20	30	600	2	0	0		0	0	0	1	0	0	0	0			192	240	81	122	121	159	6.4		14	12		9	0.64	76	1.7	137	4.3	101			182	1	35
S - 903	浦舟金沢内科クリニック	U506476	2	83	2	24	147	47.6	22.0279	0	0	0		0	1	1	1	0	1	1	0	1	0	0		3.8	139	243	52		163		8.1		26	21	36	21	0.84	48.8	3.6	142	5.2	105	9.1	4.1	236	34.9	78
S - 904	浦舟金沢内科クリニック	U507110	1	72	1	6	168	63	22.3214	0	0	0		0	0		0	0	0	0	0	0	0	0			58	159	67		80		7		18	22	23	19	0.93	61.5	5.8						218	81.2	62
S - 905	浦舟金沢内科クリニック	U500520	1	59	1	22	168	77	27.2817	30	39	1170	2	0	1	1	0	0	1	1	0	0	0	0			335	182	30		85		8.7		18	21	13		0.71	87.6	3.8						285	4.9	62
S - 906	浦舟金沢内科クリニック	U500794	1	52	1	32	167	63.3	22.6971	20	35	700	2	1	1	0	0	0	1	1	0	0	0	0			111	188	54		111		8.9		42	46	81		0.79	80.8	6.3				9.3	3.7	121	8	24
S - 907	浦舟金沢内科クリニック	U501577	2	56	1	15	176.5	80.2	25.7445	20	34	680	2	0	0	3	1	0	1	0	0	0	0	0		4.3	101	168	55		92		6.9		23	25	35		1.31	45.5	7.2						139	186.2	44
S - 908	浦舟金沢内科クリニック	U506592	2	57	2	5	149.9	68.9	30.6631	10	26	260	2	0	1	0	0	0	1	1	0	0	0	0			110	197	53		122		6.3		25	40	29		0.66	70.8	5.9	144	4.3	108			85	12.9	29
S - 909	浦舟金沢内科クリニック	U505102	2	57	2	7	163.8	80	29.8169	15	37	555	2	1	0	0	0	0	1	1	0	0	0	0			106	163	57		84		6.2		17	18	43		0.57	83.1	5.6	143	4	107			94	17.1	48
S - 910	浦舟金沢内科クリニック	U506013	2	48	1	3	174.8	88.6	28.9969	20	28	560	2	1	0	0	0	0	1	0	0	0	0	0			77	161	66		79		7.3		33	71	39		0.79	82.7	6.4				9.3	3	143	8.8	36
S - 911	浦舟金沢内科クリニック	U500153	2	73	2	8	160	61.2	23.9062	0	0	0		1	0	0	0	0	1	1	0	0	0	0			98	176	75		81		6.5		20	15	14		1.03	40.5	5.5						92	5.3	41
S - 912	浦舟金沢内科クリニック	U503037	2	70	1		176	60.3	19.4667	0	0	0		0	0	0	0	0	0	0	0	0	0	0		4.5	62	164	47		104		6.2		17	14	17		1	57.3	4.2						123	4.9	25
S - 913	浦舟金沢内科クリニック	U506125	2	56	1	10	171	94.6	32.3518	40	31	1240	1	0	0	0	0	0	1	1	1	0	0	0			158	160	46		82		7.3		22	44	35	13	0.99	61.8	6.1						196	11.4	63
S - 914	浦舟金沢内科クリニック	U505785	5	52	2		162.5	63.6	24.0852	20	30	600	2	1					1	0			0	0			76	190	45		129				14	12	12	10	0.54	90.5		144	4.2	108			83
S - 915	浦舟金沢内科クリニック	U500391	5	48	1		170	66.8	23.1142	20	24	480	1	1					0	1			0	0			194	178	39		100				40	67	40				5.6						100
S - 916	浦舟金沢内科クリニック	U500359	5	69	2		152.5	49.1	21.1126	0	0	0		0					1	1			0	0			164	205	64		108				24	23	40				4.9						108
S - 917	浦舟金沢内科クリニック	U501219	4	76	2		153.5	39.6	16.8065	0	0	0		0					0	0			0	0		4.2	5	211	80		105		6.5		18	10	15		0.67	64.1	5.4				9.3	3.8	126
S - 918	浦舟金沢内科クリニック	U505133	5	44	2		150.4	79.7	35.2341	10	20	200	1	1					1	1			0	0			153	213	74		108				26	41	24					137	3.9	104	9.4	2.7	108
S - 919	浦舟金沢内科クリニック	U503379	5	58	1		169.5	75.4	26.2441	0	0	0		0					1	0			0	0			95	229	50		160				28	46	45	11	0.84	73.2		143	3.3	106			97
S - 920	浦舟金沢内科クリニック	U503095	5	78	1		166.5	70.1	25.2865	0	0	0		0					1	1			0	0	6.9	4.1	109	140	38		80		5.8		18	17	17	15	0.94	59.5	5.9	144	3.5	109			121
S - 921	浦舟金沢内科クリニック	U500931	5	61	1		165	63.5	23.3242	20	34	680	1	1					1	0			1	0			106	177	53		102		5.5		24	22	64	24	1.06	55.9	7.6	143	4.3	110			109
S - 922	浦舟金沢内科クリニック	U505501	2	46	1	2	169.8	84.4	29.273	20	26	520	2	1	0		0	0	0	1	0	0	0	0		4.4	119	153	38		91		6.8		79	146	127		0.97	66.8	6.9						160	7	40
S - 923	浦舟金沢内科クリニック	U507546	2	56	2	1	154.8	43.4	18.1112	0	0	0		1	1	3	0	0	0	1	0	0	0	0			84	172	73		82		8.2		41	50	30		0.48	100.8	3.4	144	4	105			135		51
S - 924	浦舟金沢内科クリニック	U503031	2	74	1	4	160	55	21.4844	0	0	0		0	0		0	0	0	1	0	0	0	0		4	48	165	75		80		5.8		33	22	75		0.71	82	3.1						151	6.1	41
S - 925	浦舟金沢内科クリニック	U504187	2	37	1	4	168.8	79.1	27.7608	20	13	260	1	1	0	0	0	0	0	0	0	0	0	0			346	190	34		86		6.6		16	13	39		0.87	80.1	6.3	140	4.2	105			174	2.7	41
S - 926	横浜市立大学附属市民総合医療センター	05438270
S - 927	横浜市立大学附属市民総合医療センター	03628774	2	64	2	13	160	89	34.7656						1	0	1	0	1	0	0	0	1	0			90	223	94	99	111	129	7		24	28	26	19	0.91	48.4	6.8	143	4.1	105	9	2.8	145	45.3	43
S - 928	横浜市立大学附属市民総合医療センター	04952634	2	61	2	2	158	56	22.4323	20	40	800	2	0	0		1	0	0	0	0	0	0	0	6.8	4.4	155	209	73	109			6.8		23	18	48	12	0.73	62.2	3.7	145	4	107			91	34.3	43
S - 929	横浜市立大学附属市民総合医療センター	05520661	5	47	2		152	65	28.1337	0	0	0		0					0	1			1	0			147	220	53	139	138	167			21	28	35	10	0.66	75.3	5.5	142	3.9	106			90
S - 930	横浜市立大学附属市民総合医療センター	03246767	1	53	2	13	159	54.4	21.5181	10	14	140	1	1	0	0	0	0	0	0	0	0	0	0		4.7	59	210	68	128	130	142	8.6		22	13	18	18	0.65	73.5	3.3	142	4	103			85	8.2	39
S - 931	横浜市立大学附属市民総合医療センター	04994180	2	65	2	16	143.5	51	24.7666	0	0	0		1	1		3	0	1	1	0	0	1	0	7.6	4.2	423	221	42	102				29.1	19	13		70	7.43	4.8	5.9	140	5	97	10.1	4.9	153	HD	57
S - 932	横浜市立大学附属市民総合医療センター	02560213	2	61	1	10	169.6	69.5	24.162	30	38	1140	1	1	1	0	1	0	1	1	0	1	0	0	7.1	4.6	142	156	49	91	79	107	7.2		19	22	103	14	0.71	86.7	4	143	4.7	104			180	33.3	64
S - 933	横浜市立大学附属市民総合医療センター	05428566	2	62	1	11	160.6	65.4	25.3563	30	30	900	1	1	1	0	0	0	0	1	0	0	0	0			336	172	43	70	62	129	7		59	112	91	14	0.9	66.9		141	4.4	103			130	29	37
S - 934	横浜市立大学附属市民総合医療センター	05437583	2	77	1	26	164.7	58.8	21.6765	8	57	456	2	1	1	1	1	0	1	0	0	0	0	0			124	151	38	85	88	113	7		23	24	25	19	1.17	47	4.6	143	4.6	107			105	43.2	59
S - 935	横浜市立大学附属市民総合医療センター	05478299	2	60	2	11	153.5	59	25.0401	0	0	0		0	1	0	0	0	0	1	0	0	0	0			227	220	54	125	121	166	6.3		19	15	16	13	0.78	58.1							120	9.2	24
S - 936	横浜市立大学附属市民総合医療センター	60152885	2	56	1	2	162.4	68	25.7832	30	38	1140	2	1	0	0	2	0	1	1	0	0	1	0			125	172	44	112	103	128	6		31	37	72	11	0.88	70.3	6	143	4.1	106			127	989.5	32
S - 937	横浜市立大学附属市民総合医療センター	80085359	2	70	1	21	164.5	71	26.2377	60	40	2400	1	1	0	0	1	0	1	1	0	1	1	0			250		43	60			6.9		43	56	212		1.16	48.7	7.1						119	24.8	51
S - 938	横浜市立大学附属市民総合医療センター	05491167	1	46	2	16	153.8	51.4	21.7295	10	25	250	2	0	0	1	0	0	0	0	0	0	0	1	7	4.8	126	238	75	136	138	163	7.9		22	20	17	12	0.73	67.8	3.7	138	3.8	101			286	5.7	79
S - 939	横浜市立大学附属市民総合医療センター	80306263	1	56	1	2	172	58	19.6052	12	34	408	1	0	1	0	0	0	1	1	0	1	0	0			71	125	57	44	54	68	6.1		24	22	21	28	0.9	68.9	5.1	141	3.9	103			76	5.6	34
S - 940	横浜市立大学附属市民総合医療センター	05498080	2	49	2		147.4	41	18.8707	0	0	0		0	1	3	2	0	1	1	0	0	0	0			179	198	66	96	96	132	5.5		20	15	42	22	1.73	25.9	5.2	142	4.8	108			105	ＴＰ	64
S - 941	横浜市立大学附属市民総合医療センター	03317716	2	79	2	23	150	60.5	26.8889	0	0	0		0	1	1	1	0	1	1	0	0	1	1			208	156	52	76	62	104	8.2		24	16	20	20	0.96	42.8	5.1						209	66.1	33
S - 942	横浜市立大学附属市民総合医療センター	00045819	2	65	1	19	163	61	22.9591	40	30	1200		1	1	0	1	0	1	1	0	1	1	0			149	167	63	81	74	104	6.6		23	27	73		0.77	78.3	6.8						112	50.7	24
S - 943	横浜市立大学附属市民総合医療センター	80263273	2	45	1	8	169.8	77.3	26.8105	8	25	200	2	0	0	0	0	0	0	0	0	0	0	0	6.8	4.2	103	158	32	110	105	126	8.1	18.6	33	64	47	12	0.96	68	3.3	141	4	104	8.7	3.1	151	5.5	60
S - 944	横浜市立大学附属市民総合医療センター	60078993	2	67	1	13	167.1	77	27.5764	10	40	400	2	1	1	0	2	0	1	1	0	0	0	0			297	212	53	101	100	159	7.8		39	61	68	15	1.06	54.5	6.9						114	TP	41
S - 945	横浜市立大学附属市民総合医療センター	03876381	2	78	2	12	140	55	28.0612	0	0	0		0	0	1	0	0	1	1	0	0	1	0	8.5	4.6	147	209	48	136	132	161	8.7	22.6	109	87	28	26	1	41.1	7.7	138	4.6	100	10.2	3.3	266	9.3	60
S - 946	横浜市立大学附属市民総合医療センター	05494235	1	59	1	17	173	66	22.0522	30	39	1170	2	0	1	0	0	0	0	0	0	0	0	0	6.8	4.7	130	147	46	58	75	101	9.8	31	19	19	39	20	0.71	87.6	3	141	4.3	104	9.6	3	376	5.1	27
S - 947	横浜市立大学附属市民総合医療センター	60178572	3	82	2		141	50	25.1496	0	0	0		0	1	0	0	0	0	1	0	0	0	0	6.4			208	58	127	132	150		39.2	23	22	15	17	0.79	52.4		140	5.1	105	9.7		243		81
S - 948	横浜市立大学附属市民総合医療センター	04105541	3	59	2		146.2	57	26.6674	20	29	580	1	1	0	0	2	0	1	1	0	0	1	0	6.3	3.6				73			6.9		45	51	46		0.66	70.4	8						96		32
S - 949	横浜市立大学附属市民総合医療センター	04840042	3	64	2		149	68	30.6293	5	36	180	2	0	1	0	1	0	0	1	0	0	0	0	6.4	3.2	89	125	35	65	72	90		36.9	36	18	39	11	0.35	137	4.2	145	3.6	111			134
S - 950	横浜市立大学附属市民総合医療センター	01166428	2	66	1		173	70	23.3887	30	40	1200	1	1	1	3	1	0	1	1	0	0	1	0	7.9	4.3	132	158	33	98	99	125	8.2		15	12	15	19	1.32	43	6.3	141	4.9	105	9.2	3.2	193	26.2	64
S - 951	横浜市立大学附属市民総合医療センター	60183307	2	79	2	12	153	69	29.4758	0	0	0		0	1	1	1	0	1	1	0	1	0	0	7.1	4.1	83	182					7.4		14	9	12	21	1.05	38.8	4.9	142	4.2	104			193	30.2	60
S - 952	横浜市立大学附属市民総合医療センター	60063464	1	59	2	11	153	44	18.7962	0	0	0		0	0	0	0	0	0	0	0	0	0	0			57	237	81	141	145	156	7.9		32	37	24	18	0.76	60.1	3.2						228	1	43
S - 953	横浜市立大学附属市民総合医療センター	01293745	2	73	2	15	156	62	25.4767	0	0	0		0	1	0	0	0	1	1	0	0	0	0	7.6	5	146	245	68	134	148	177	7.7		26	27	18	18	0.63	69.4	6.7	140	4	101			196	1	44
S - 954	横浜市立大学附属市民総合医療センター	04753699	5	66	1		163	63	23.7118	0	0	0		1					1	1			1	0			207	165	45	89	79	120			39	43	32	18	1.17	49.1	5.5						103
S - 955	横浜市立大学附属市民総合医療センター	03062786	5	66	2		150	47	20.8889	0	0	0		1					1	1			0	0			142		48	105					21	18		19	0.74	59.9		144	4.8	106			142
S - 956	横浜市立大学附属市民総合医療センター	00251462	1	55	2	45	157	62	25.1532	0	0	0		1	1	3	0	0	1	1	0	0	0	0			76		88	68			8.2		33	33			0.73	64	5.3	141	4.2				79	1	46
S - 957	横浜市立大学附属市民総合医療センター	04886092	1	52	1	6	167	68	24.3824	0	0	0		1	0	0	0	0	0	1	0	0	0	0			246	255	79	142	127	176	7.5		22	17	35	23	0.87	72.7	6.4						96	1	45
S - 958	横浜市立大学附属市民総合医療センター	05173509	5	61	2		154	50	21.0828	10	40	400	2	0					0	0			0	0			64	167							25	22	10	8	0.7	65.4	3.9	143	4.2	109
S - 959	横浜市立大学附属市民総合医療センター	03613101	2	81	1	5	173	80	26.7299	30	30	900	1	1	0	0	1	0	1	1	0	0	0	0	7.6	4.3	245	198	58	105	91	140	6.9		21	19	22	18	0.93	59.5	6.6	141	4.3	105			144	31.2	40
S - 960	横浜市立大学附属市民総合医療センター	03201993	2	58	1		157	50	20.2848	0	0	0		1	1	0	0	0	1	1	0	0	1	0			194	188	47	100	101	140	9		28	42	47	16	0.87	70.4	5.5						216	19.8	62
S - 961	横浜市立大学附属市民総合医療センター	04253998	2	70	1	23	170	80	27.6817	30	20	600	1	1	1	0	0	0	0	1	0	0	0	0			302	172	49	84	63	123	7.6		19	14	43	19	0.95	60.6	5.9	141	4.5	105			129	1	65
S - 962	横浜市立大学附属市民総合医療センター	05109759	2	50	1	16	172	82	27.7177	20	15	300	1	1		3	2	0	1	1	0	0	1	0			188	171	30	104	103	141	6.6		15	17		14	1.19	52.2	7.5	144	4.2	109			104	481	46
S - 963	横浜市立大学附属市民総合医療センター	02713077	2	64	2	20	155	67	27.8876	15	40	600	2	1	0	1	3	0	1	1	0	0	1	0	6.2	3.3	473	206	33	70		173		16.3	10	9	64	36	3.24	12	8.1	143	3.9	109	8.7	4.1	81	TP	54
S - 964	横浜市立大学附属市民総合医療センター	03855527	1	48	1		169	62	21.7079	20	15	300	1	1	0	0	2	0	1	1	0	0	1	0	5.5	3.3	79	210	84	100	110	126	6.6		19	20	65	20	1.39	44.5	66	144	4.5	108	9.1	4.6	194	TP	39
S - 965	横浜市立大学附属市民総合医療センター	00268597	2	48	1		170	97.5	33.737	20	28	560	2	1	1	1	2	0	1	1	0	0	1	0			133	145	40	93	78	105	7.7		41	72	134	9	0.87	74.4	8						148	449.3	35
S - 966	横浜市立大学附属市民総合医療センター	05553046	5	40	2		154	50	21.0828	10	15	150	1	0					0	1			0	0	7.1	4.3	162	228							14	14	14	9	0.59	88.6	3	142	4	107			91
S - 967	横浜市立大学附属市民総合医療センター	03591385	2	42	1	7	169.9	72	24.9428	20	25	500	1	1			1	0	0	1	0	0	0	0			215	192	42	119	101	144	10.8		28	30	70	16	0.56	125.1	4.9						308	86.8	62
S - 968	横浜市立大学附属市民総合医療センター	03204099	4	80	2		153	62	26.4855	0	0	0		0					0	0			0	0									6.4		17	12	26	16	0.48	91		146	4	108			75
S - 969	横浜市立大学附属市民総合医療センター	04077509	2	63	2	12	148.1	47.3	21.5651	0	0	0		0	1	0	0	0	0	0	0	0	0	0	6.4	4							6.8		16	16	48	23	0.61	75	5.3	144	3.8	106			119	7.8	36
S - 970	横浜市立大学附属市民総合医療センター	02300290	2	73	1	25	157	42	17.0392	0	0	0		1	1	0	0	0	1	1	0	1	0	0			111	151	56	75	73	95	6.5		20	14	15		0.82	70.4	4						75	1	25
S - 971	横浜市立大学附属市民総合医療センター	05249643	1	54	1	3	168	63	22.3214	15	34	510	2	1	0	0	0	0	0	0	0	0	1	0	6.7	4.5	152	179	59	94	90	120	6.6		18	15	16	17	0.85	73.8	4.7	143	3.8	109			213	6.9	53
S - 972	藤沢市民病院	F0404055	2	50	1		176	73	23.5666	0	0	0		0	1	1	0	0	1	1	0	0	0	1			210	159	36	97			6.2		25	26	22	14	1.23	50	5.5						134		38
S - 973	藤沢市民病院	F5205549	2	56	1		168	89.2	31.6043	20	30	600	1	0	1	3	3	0	1	1	1	1	1	0	6.7	3.4	166	202	32	148			10.1		19	24	25	55	3.49	16	9.9	133	4.5	99	8.3	3.3	230		75
S - 974	浦舟金沢内科クリニック	U507286	5	72	2		160	56	21.875	0	0	0		1					0	0			0	0			98	202	57		125				21	22	23					142	4.2	107	9	4.3
S - 975	浦舟金沢内科クリニック	U503560	2	76	1	4	165	63	23.1405	0	0	0		1	0	0	1	0	1	1	0	0	0	0			224	156	62		49		6.8		21	25	111		0.71	81.4	5.8						220	15.4	21
S - 976	横浜市立大学附属市民総合医療センター	4541678	2	60	1	6	176	83	26.7949	20			1	0	0	0	0	0	1	1	0	0	0	0	6.7	4.3	103	156	40	106	95	116	6.4		17	18	19	16	0.74	83.3							202	1	20
S - 977	横浜市立大学附属市民総合医療センター	4406002	2	59	1	20	169.5	62	21.58	10	35	350	1	1	1	0	0	0	0	1	0	0	0	0	6.5		45	167	68	84	90	99	8.3		18	12		22	0.93	65.5	6.1	147	4.3	108			65	45.6	69
S - 978	横浜市立大学附属市民総合医療センター	80181628	2	62	2	13	155	70.5	29.3444	60	37	2220	1	1	1	0	0	0	1	1	1	1	1	0			552	218	41	109		177		36.8	50	52	155	16	0.8	56	5.1	139	4.5	101	10.1	3.3	336	5.7	76
S - 979	横浜市立大学附属市民総合医療センター	80188998
S - 980	横浜市立大学附属市民総合医療センター	04341876	2	80	2	15	150	63.2	28.0889	0	0	0		0	0	0	0	0	0	0	0	0	0	0		4.4	74	181	76	90	90	105	7.6		20	13	19	19	0.95	43.3	6.6	141	4.8	102	10.1	3.7	148	6.4	63
S - 981	横浜市立大学附属市民総合医療センター	3496844	2	48	2	6	160	80	31.25	0	0	0		0	1	0	2	0	1	1	0	0	1	0			627	177	47	59		130	7.1		64	108	120	14	0.72	67.6	7.9	144	4.2	104			123	TP	46
S - 982	横浜市立大学附属市民総合医療センター	60149444	2	76	2		130	39	23.0769	0	0	0		0	1	0	0	0	1	1	0	0	0	0			115	160	41	88	96	119	6.1		21	22	15	27	0.6	72.3	6.3	145	4.4	105			128	19.7	84
S - 983	横浜市立大学附属市民総合医療センター	4158725	2	72	2	20	145	54	25.6837	0	0	0		0	0	0	0	0	0	1	0	0	0	0	7.4	4.3	231	185	36	107	103	149	8		17	13	16	14	0.64	68.7	4	143	4.5	107			137	13.1	72
S - 984	横浜市立大学附属市民総合医療センター	60170507	5	24	1		173.9	78.7	26.0241	20	4	80	2	0					0	0			0	0			77	165	57	88	93	108			34	98	49	11	0.78	102.3	5	142	4.1	106			93
S - 985	横浜市立大学附属市民総合医療センター	5275132	4	67	2		151.6	45	19.5801	0	0	0		0					1	1			0	0			160	237	610		144	176	5.8		21	29	20	13	0.75	58.8	3.6	145	3.9	108			100
S - 986	横浜市立大学附属市民総合医療センター	3826444	5	53	2		154	48	20.2395	0	0	0		0					0	1			0	0		4.6	58		75	149					14	10	14		0.56	87		141	4.2		9	3.5	92
S - 987	横浜市立大学附属市民総合医療センター	3829290	5	81	2		145	50	23.7812	0	0	0		0					1	0			0	0			83	168							13	7			0.67	62.9		145	4.3				98
S - 988	横浜市立大学附属市民総合医療センター	3840357	1	44	2	2	160.9	42.6	16.455	0	0	0		1	0	0	0	0	0	0	0	0	0	0	6.5	4.3	67	178	74	74	88	101	8.2		33	66	24	14	0.74	67.3	2.7	138	3.5	103	8.7	2.5	281	8.4	69
S - 989	横浜市立大学附属市民総合医療センター	5523953	5	63	2		158	48.7	19.5081	20	42	840	1	1					0	1			0	0	7.7	4.4	92	285	84	163	183	201					23	20	0.74	61		144	4.4	105			100
S - 990	横浜市立大学附属市民総合医療センター	1369012	2	63	2		165.9	56.1	20.3831	0	0	0		1	1	0	0	0	0	1	0	0	0	0	6.4	4.3	80	187	82	79	89	105	7		22	16	9	29	0.91	48.4	4	145	3.9	108	9.2	4.4	75	13.6	31
S - 991	横浜市立大学附属市民総合医療センター	2292236	5	78	1		160	56.2	21.9531	20	40	800		1					1	1			0	0			104		62	84					23	23		11	1.02	54.4		147	3.7	109			106
S - 992	横浜市立大学附属市民総合医療センター	03104198	2	71	2	17	154	45	18.9745	0	0	0		0	1	0	0	0	1	1	0	0	0	1	7.9	4.8	62	187	61		114	126	7		24	12	14	19	0.66	66.5	4	138	4	102	10.2		85	1	47
S - 993	横浜市立大学附属市民総合医療センター	60078369	2	77	1	11	168	86	30.4705	40	54	2160	1	1	1	1	2	0	1	1	0	0	1	0	7.1	4.4	318	153	41	64	48	112	9.1		52	59	185	25	1.58	33.58	6.4	139	5.2	103			237	TP	67
S - 994	横浜市立大学附属市民総合医療センター	3048099	2	70	1	18	168	77	27.2817	40	17	680	1	1	1	3	2	0	1	1	0	0	1	0	6.8	4.2	131	150	42	73	82	108	5.9		40	40	131	16	1.32	42.3	4.7	146	3.7	110	9.2	2.7	111	TP	24
S - 995	横浜市立大学附属市民総合医療センター	5438485	3	71	1	2	162	49.4	18.8234	20	15	300	1	1	1	0	0	0	0	0	0	0	0	0	5.2	3.3	91	236	59		159	177	10.2	31.4	17	26	33	16	0.73	80.9	4.3	135	4.9	102	8.5	2.9	519		61
S - 996	横浜市立大学附属市民総合医療センター	05564436	3	61	1	23	173	65	21.7181	40	40	1600		1	1	0	1	0	1	0	0	0	0	0	5.9	3.2	127	176	38		113	138	13	35.7	17	15	67	17	1	59.6	4.9	133	4	97	8.9	1.9	429		60
S - 997	横浜市立大学附属市民総合医療センター	2805245	2	68	1	14	151	53	23.2446	15	45	675	2	0	1	0	0	0	1	1	0	0	1	0			239	137	19	63	70	118	6.7		40	28	43	27	1.12	51.1	7.1	138	4.5	104			146	75.1	36
S - 998	横浜市立大学附属市民総合医療センター	02065026	1	71	1	21	167	76	27.2509	30	40	1200	1	1	1	1	0	0	1	1	0	1	1	0	7.5	4.5	130	155	47		82	108	7.5		21	12	23	16	1.21	46.5	7.6	138	3.8	100			95	51	43
S - 999	横浜市立大学附属市民総合医療センター	4320292	4	52	2		159.4	45.2	17.7894	3	20	60	2	0					0	0			0	0			65	96	87				6.6	17
S - 1000	横浜市立大学附属市民総合医療センター	4150411	5	48	1		180	63	19.4444	10	29	290	2	1					1	1			0	0			81	214	48	149	150	166	5.7		17	11		13	0.85	76.3		147	4.3	108			99
S - 1001	横浜市立大学附属市民総合医療センター	5201239	5	81	2		148.5	51	23.1269	0	0	0		0					0	0			0	0				229							37	16	16	12	0.94	43.5		142	4.5	104			100
S - 1002	横浜市立大学附属市民総合医療センター	4580117	3	41	2			64		0	0	0		0					0	0			0	0			159		50	88					32	24	14	16	0.6	86.4	5						87
S - 1003	横浜市立大学附属市民総合医療センター	60150823	2	46	1	4	173	97	32.41	0	0	0		1	0	0	0	0	0	1	0	0	0	0			670	196	36	77		160	9.3		36	64		20	0.91	72.1		142	4.2	102			186	22.8	35
S - 1004	浦舟金沢内科クリニック	U501036	2	47	1	8	171	68.1	23.2892	20	27	540	2	1	0	0	1	0	1	0	0	0	0	0			45	153	60		84		6.9		13	9	29	17	0.54	126.1	4.1						128	8.5	28
S - 1005	浦舟金沢内科クリニック	U501021	2	48	1		167	72.3	25.9242	10	28	280	2	1	0	0	0	0	1	1	0	0	0	0			219	168	38		86		5.8		23	17	37		0.95	67.6	6.8						95	16.1	31
S - 1006	浦舟金沢内科クリニック	U500641	2	66	2	8	144	54.2	26.1381	0	0	0		0	1	0	0	0	0	1	0	0	0	0			149	222	75		117		6.5		17	16	11		0.66	67.9	5.5	140	4.2	104			137	10.4	34
S - 1007	浦舟金沢内科クリニック	U502580	2	62	2	8	152	68.5	29.6485	35	43	1505	2	0		0	0	0	0	1	0	0	0	0			161	186	51		102		7.5		72	64	41	17	0.54	86.1	4.3						102	15.2	44
S - 1008	浦舟金沢内科クリニック	U506850	2	56	2	9	154	59	24.8777	10	36	360	2	0	1	0	0	0	1	1	0	0	0	0			137	164	55		81		7.5		13	10	14	17	0.71	65.7	5.7						141	21.1	23
S - 1009	浦舟金沢内科クリニック	U504965	2	57	1	10	174.8	62.2	20.3567	30	29	870	1	1	0	0	0	0	1	0	0	0	0	0			86	145	72		55		7.3		26	30	171		0.71	88.4	7.1				9.2	2.7	150	11.4	36
S - 1010	浦舟金沢内科クリニック	U505078	5	66	2		155.5	53	21.9187	0	0	0		0					1	0			0	0			78	196	56		124		5.8		17	12	11	13	0.67	66.8		141	3.8	106			110
S - 1011	浦舟金沢内科クリニック	U505079	2	66	1	12	169.3	55.6	19.3982	0	0	0		1	0	0	0	0	0	1	0	0	0	0			60	152	54		86		7.4		23	20	21		0.92	63.9	4.9						150	8.4	25
S - 1012	浦舟金沢内科クリニック	U507565	2	66	1		168.8	99.3	34.8501	0	0	0		0			0	0	1	1	0	1	1	0	7.4	4.7	67	143	51	74	79	92	6.5		28	43	33	25	1.07	54.1	3.8	139	5.1	102			130	7.1	26
S - 1013	浦舟金沢内科クリニック	U503740	5	70	2		144	51.2	24.6914	0	0	0		0					0	0			0	0			127	221	78		117				24	16		15	0.66	66.7	3.3
S - 1014	浦舟金沢内科クリニック	U506783	2	74	1	6	160	74.1	28.9453	10	53	530	2	1	1		2	0	0	1	0	0	0	0			436	169	47			122	7.9		46	61	261	18	0.75	77.3	4.9						216	1881.4	23
S - 1015	浦舟金沢内科クリニック	U506741	5	46	1		166	97	35.201	20	15	300	1	1					0	1			0	0	7.3	4.4	334	222	52		103				28	38	65				6.5
S - 1016	浦舟金沢内科クリニック	U507433	5	51	2		159	50.6	20.015	0	0	0		0					1	0			0	0			163	186	63		90				16	12	17					139	3.9	106	9.1	2.5
S - 1017	浦舟金沢内科クリニック	U504777	2	41	1	8	166.9	70	25.1296	0	0	0		0	0	1	1	0	1	0	0	0	0	0			160	202	49		121		6.2		16	23	18	23	0.78	87.7	5.1						108	16.5	36
S - 1018	浦舟金沢内科クリニック	U500725	2	82	2	5	152	45	19.4771	0	0	0		0	0	0	0	0	1	1	0	0	0	0			159	231	81		118		7.2		23	19	21		0.61	69.5	4.9				10	2.9	173	20.6	24
S - 1019	浦舟金沢内科クリニック	U506543	2	60	2	1	156	40	16.4366	0	0	0		1	0	0	0	0	0	1	0	0	0	0			52	227	82		134		6.5		20	12	18		0.71	64.4	3.6						103	12.2	27
S - 1020	浦舟金沢内科クリニック	U507733	2	66	1		160	68	26.5625	20	46	920	2	0		0	0	0	0	1	0	0	0	0			79	201	82		103		6.8		21	23	24	16	0.71	84.8	4.1	142	4.1	109			116	8.3	41
S - 1021	浦舟金沢内科クリニック	U503519	2	70	1	14	166	76.5	27.7616	0	0	0		1	1	0	3	0	1	1	0	1	0	0			287	228	50		120		6.6					19	1.17	48.3	5.1	141	4.2	108			221	492.9	33
S - 1022	浦舟金沢内科クリニック	U501730	2	73	2	14	153	42.3	18.07	0	0	0		0	1	0	3	0	1	1	0	0	0	0		3.8	87	18	62		100		7.3		34	18	22		1.19	34.6	4.6						211	373	50
S - 1023	浦舟金沢内科クリニック	U507601	2	55	2	1	146	63	29.5553	15	34	510	2	0	1	0	0	0	0	1	0	0	0	0			135	204	62		115		7.1		45	47	62		0.54	89.1	5						184	143.2	67
S - 1024	浦舟金沢内科クリニック	U507378	2	63	2		145	62	29.4887	0	0	0		0	1	0	1	0	1	1	1	0	0	0			51	246	90		145		5.2		22	15	15		0.65	69.9	7						104	80.8	26
S - 1025	浦舟金沢内科クリニック	U501326	2	63	1	8	163	50.5	19.0071	40	42	1680	2	0	1	0	0	0	0	1	0	0	0	0			69	167	54		99		5.7		18	16	11	15	0.78	77.9	5.4						110	7.7	40
S - 1026	浦舟金沢内科クリニック	U500756	2	72	1	11	168	62	21.9671	0	0	0		1	0	1	2	0	1	1	0	0	0	0			435	245	40			205	6.5		21	16	18		0.88	65.4	3.2	139	4.1	104			178	255	46
S - 1027	浦舟金沢内科クリニック	U506296	2	77	1	14	162	60.6	23.091	10	57	570	2	1	1	0	1	1	1	1	0	1	1	0			75	143	40		88		6.5		24	14	33		1.76	30	7.2				9.1	2.9	116	62	24
S - 1028	浦舟金沢内科クリニック	U501147	2	67	2	7	143	62	30.3193	0	0	0		0	0	0	0	0	0	1	0	0	0	0			196	185	56		89		6.5			0.76	58		0.76	57.9	4.6	145	4.5	108			141	6.9	41
S - 1029	浦舟金沢内科クリニック	U503332	2	66	2	13	158	64.2	25.717	0	0	0		0	1		2	0	1	1	0	0	0	0			80	196	76		104		7					18	0.75	59	5.1	142	4.4	111			117		55
S - 1030	浦舟金沢内科クリニック	U504344	2	59	2	7	153	81	34.6021	0	0	0		1	1		1	0	1	1	0	0	0	0			83	214	80		117		6.7		17	19	36		0.63	73.7	4.1						155	112.4	33
S - 1031	浦舟金沢内科クリニック	U505051	2	73	1	5	165	53.9	19.798	0	0	0		0	1		0	0	1	0	0	0	0	0			108	183	43		118		6.6		20	17	23		0.78	74.3	6.5	141	4.4	107			108	7.3	21
S - 1032	浦舟金沢内科クリニック	U505658	5	76	1		159	45	17.7999	25	55	1375	1	0					0	1			0	0			100	178	57		101				18	13	15	14	0.84	67.7	5.1						101
S - 1033	浦舟金沢内科クリニック	U507202	2	59	2	4	154.8	46.7	19.4883	0	0	0		0	0	0	0	0	0	0	0	0	0	0			67	222	83		125		6.5		19	15	16		0.63	73.7	4.6						140	31.9	33
S - 1034	浦舟金沢内科クリニック	U506266	2	66	2	17	146	48.6	22.7998	40	46	1840	2	0	0	0	0	0	1	1	0	1	0	0			138	155	41		86		7.3		35	23	35		0.52	88.1	8						110	46	68
S - 1035	浦舟金沢内科クリニック	U501715	2	56	1	7	177	80.6	25.727	15	36	540	2	0	0	0	0	0	0	1	0	0	0	0			191	213	57		117		6.5		33	42	33		0.82	75.9	5.7	140	4.1	104			125	5.8	54
S - 1036	浦舟金沢内科クリニック	U506005	2	67	1	8	166.2	38.3	13.8655	0	0	0		1	0	0	0	0	1	0	0	0	0	0			35	165	70		88		6.3		24	17	22		1.01	6	141	4	107				103	3.7	23
S - 1037	藤沢市民病院	F3663434	2	76	1		152.5	54.7	23.5206	15	57	855	2	0	0	0	0	0	1	1	0	0	1	0																							96
S - 1038	藤沢市民病院	F4562364	2	56	1		161.5	82	31.439	0	0	0		1	0	0	3	0	1	1	0	0	0	0			243		44	99			7		14	13	29	20	1.74	33	9.3	144	4.2	111	9	3.4	122		39
S - 1039	藤沢市民病院	F4092554	5	63	2		146	48	22.5183	20	40	800	1	0	0	0	0	0	1	1	0	0	0	0		4.4	189	213	60						23	13		31	1.41	30	5.4	138	4.6	108	9	3.6	89
S - 1040	横浜市立大学附属市民総合医療センター	03334957	2	67	1	15	170	78	26.9896	40	30	1200	1	1	0	0	0	0	1	1	0	0	1	0																								1	28
S - 1041	横浜市立大学附属市民総合医療センター	3180612	2	83	1	2	159	53.4	21.1226	20	40	800	1	1	0	0	1	0	1	0	0	0	0	0			169	165	43		88	122	6.1		19	14	37	15	0.6	95.8	4.7						307	47.6	21
S - 1042	横浜市立大学附属市民総合医療センター	80327918	2	67	1	6	155	43	17.898	7	50	350	2	1	0	0	1	0	1	0	0	1	0	0	7.6		17	236	86		115	150	5.7		39	19		13	0.75	79.5	5.7	142	4.1	105			128	TP	26
S - 1043	横浜市立大学附属市民総合医療センター	03315068	2	82	2	21	142	48	23.8048	0	0	0		0	1	0	0	0	1	1	0	1	0	0	7.3	4.8	196	239	40		160	199	10.5		16	16	26	20	0.73	57.1	3.4	142	4.4	105			207	25.4	71
S - 1044	横浜市立大学附属市民総合医療センター	04917326	2	67	2		159.7	70.4	27.6034	10	50	500	2	0	1	0	0	0	0	1	0	0	0	0	7.3	4.8	188	212	70		104	142			40	51	30	15	0.56	80.9	4.7	143	4	107			106	15.2	26
S - 1045	横浜市立大学附属市民総合医療センター	05526077	2	68	1	4	165.3	63.1	23.0932	0	0	0		1	1	0	0	0	0	1	0	0	0	0			161	276	72		172	204	7.5					13	0.73	81.5	4.5	144	3.7	107			200	1	36
S - 1046	横浜市立大学附属市民総合医療センター	04017566	5	74	1		160	63	24.6094	0	0	0		0					0	1			0	0			182	174	40		98	134			26	23		21	0.81	71
S - 1047	横浜市立大学附属市民総合医療センター	05444058	2	80	1	11	165	75	27.5482	20	55	1100	1	0	1	0	1	1	0	1	0	0	0	0	6.4	4.1	83	174	45		112	129	6.8		22	20	27	14	1.06	51.8	6.7	147	4.8	108			123	349.5	24
S - 1048	横浜市立大学附属市民総合医療センター	60118682	2	70	1	6	161	61	23.533	20	50	1000	1	1	1	1	1	0	1	1	0	0	1	0	7.4	4.6	268	261	45		162	216	9.9		35	40	130	9	0.69	86.4	5.4	142	3.7	102			162	62.6	60
S - 1049	横浜市立大学附属市民総合医療センター	02414916	2	78	2	25	144	42.2	20.3511	0	0	0		0	1	0	0	0	1	1	0	1	1	0	7.2	4.3							7.2		21	14		56	1.52	26.1	8	146	5.1	111	9.4	4.3	107		32
S - 1050	横浜市立大学附属市民総合医療センター	03522325	5	65	2		153	45	19.2234	0	0	0		0					0	1			0	0	7.9	4.3	132	158	33	98	99	125	8.2		15	12	15	19	1.32	43	6.3	141	4.9	105	9.2	3.2	193
S - 1051	藤沢市民病院	F5379652	2	62	1		164.5	55	20.325	18	38	684	1	1	0	0	0	0	1	1	0	0	0	0			85	182	70	133			6.4		24	17	29	22	0.86	70	6.9	138	4.2				179		25
S - 1052	藤沢市民病院	F1864874	2	52	2		161	66.5	25.6549	0	0	0		1	0	0	0	0	0	1	0	0	0	0			138	220	72				6.6		21	25			0.6	81	4.2						141		57
S - 1053	藤沢市民病院	F1803468	2	63	1		174	91	30.0568	10	3	30	1	1	0	0	0	0	1	1	0	0	0	0			208		72	113		177	7		32	53	57	11	0.78	78	6.6						180		68
S - 1054	藤沢市民病院	F3888789	2	78	1		168	63.6	22.534	15	59	885	2	1	1	1	3	0	1	1	1	1	0	0		2.2	87		49	77			5.1		17	12	35	30	2.14	24	6.3						139		22
S - 1055	藤沢市民病院	F3935477	2	63	1		171	85	29.0688	20	44	880	2	1	1	1	0	0	1	1	0	0	0	0			60		53	66			7.5		17	17	27	14	0.71	86	6.2						141		42
S - 1056	藤沢市民病院	F5995582	2	41	1		166.4	73.1	26.4004	0	0	0		0	0	0	0	0	0	0	0	0	0	0	7.3	4.6	140	195	47	130			9		22	32	31	17	0.61	115	5.7	136	4.3	102	9.4	3.1	187		48
S - 1057	浦舟金沢内科クリニック	U501224	2	59	1	8	167	73	26.1752	50	39	1950	2	1	1		0	0	0	1	0	0	0	0			57	201	64		125		7.4		19	15	51		0.87	70.1	6.9	144	4.6	110			50	10.5	53
S - 1058	浦舟金沢内科クリニック	U504180	2	66	2	6	160	56	21.875	0	0	0		0	0	0	0	0	0	0	0	0	0	0			225	226	55				7		17	19	27		0.55	82.8	4.2						109	21.7	34
S - 1059	浦舟金沢内科クリニック	U502285	2	62	1	27	174	84	27.7447					1	1	1	0	0	1	1	0	0	0	0			111	164	61		80		7.1		19	17	18		0.72	85							168	17.3	53
S - 1060	浦舟金沢内科クリニック	U507345	2	71	1	11	164	68	25.2826	20	51	1020	2	1		1	0	0	0	1	0	0	1	0			97	154	39		95		6.6		22	24	28		0.8	72.9	6.5						121	3.3	39
S - 1061	浦舟金沢内科クリニック	U506103	2	70	2	16	143	66	32.2754	0	0	0		0	1	2	1	0	0	1	0	0	0	0			222	196	44		107		7.1		15	15	14		0.68	64.6	3.4	140	4.7	105	9.1	3.4	204	75.9	31
S - 1062	浦舟金沢内科クリニック	U505595	2	73	2	3	151	60	26.3146	0	0	0		0	1	1	2	0	1	1	0	0	0	0			68	174	52		108		8.6					18	0.54	82.1	6.6	141	3.9	104			251		65
S - 1063	浦舟金沢内科クリニック	U501186	2	55	1	17	151	81	35.5248	20	35	700	2	1	1	0	0	0	1	1	0	0	0	0			87	151	46		87		6.1		12	11	18		0.54	120.5	3.8	144	4	112			116	12.8	28
S - 1064	浦舟金沢内科クリニック	U501337	2	67	2	17	150	41.5	18.4444	20	47	940	2	1	1	0	0	0	1	1	0	0	0	0			81	199	88		94		5.7		16	11	14	9	0.68	65.4	3.2	142	3.3	104			97	11.5	84
S - 1065	浦舟金沢内科クリニック	U504454	2	72	1	4	175.4	55.9	18.1699	0	0	0		0	0	1	0	0	0	0	0	0	0	0			88	152	41		93		5.9		17	13	11		0.72	81.4	5.3	137	5	101			93	15.9	46
S - 1066	浦舟金沢内科クリニック	U500104	2	80	1	9	156	55.4	22.7646	15	57	855	2	1	1	3	3	0	1	0	0	0	0	0			97	146	50		76		6.1					13	1.1	49.7	7.3	140	4.3	107			157		20
S - 1067	浦舟金沢内科クリニック	U506194	5	79	2		151.6	43.4	18.8839	0	0	0		1					0	0			0	0			108	210	83		105				27	12	22					140	4.5	105	9.3	4.2
S - 1068	浦舟金沢内科クリニック	U505587	5	47	2		159	76.3	30.1808	2	26	52	2	1					1	1			0	1			126	248	65		157				25	32	167					140	3.5	98	10.3	4.3
S - 1069	浦舟金沢内科クリニック	U507677	2	57	1	10	166	81	29.3947	30	29	870	1	1		0	0	0	1	1	0	1	0	0			280	180	52		72		9		36	26	119	14	0.63	100.8	5.9	141	4.4	106			150		30
S - 1070	浦舟金沢内科クリニック	U507708	2	62	2	2	159.5	60	23.5847	0	0	0		1	0	0	0	0	1	1	0	0	0	0			104	257	64		172		6.3		21	17	17	17	0.59	78.1	4.8	142	3.9	104			110	10.5	21
S - 1071	浦舟金沢内科クリニック	U502003	2	58	1	19	168	72	25.5102	30	20	600	1	1	0	0	1	0	1	1	1	0	0	0			138	195	78		89		7.4		31	33	149	20	1.13	52.9	6.8						177	93	37
S - 1072	浦舟金沢内科クリニック	U507728	2	43	1	1	181	83.6	25.5181	10	23	230	2	0	1		0	0	0	1	0	0	0	0			357	242	46		124		6.9		22	33	127	14	1	65.9	6.4	143	3.9	104			120	4.3	49
S - 1073	浦舟金沢内科クリニック	U506075	5	80	2		142.2	54	26.7051	0	0	0		0					1	1			1	0			139	179	62		89				25	21	24				3.8
S - 1074	浦舟金沢内科クリニック	U503643	5	67	2		158	54	21.6311	0	0	0		1					1	1			1	0				225	72		95				22	17	26				7.5
S - 1075	浦舟金沢内科クリニック	U500140	5	51	2		152	49	21.2084	10			1	1					0	0			0	0		4.5	102	192	60		111				19	13	27	9	0.56	88	3.9	141	4.1	107	9.8	3.4	79
S - 1076	浦舟金沢内科クリニック	U507598	4	41	2		158	63.5	25.4366	0	0	0		0					0	1			0	0			151	299	62		206				58	72	67				6.4
S - 1077	浦舟金沢内科クリニック	U500541	5	62	2		156	69	28.3531	0	0	0		0					1	1			0	0	7.5	4.8	80	227	64		147				28	21	15		0.99		4.4
S - 1078	浦舟金沢内科クリニック	U500787	5	69	2		152	49	21.2084	10	31	310	1	0					1	0			0	1
S - 1079	浦舟金沢内科クリニック	U504041	2	50	2	15	144.2	73.7	35.4435	10	40	400	2	0	1	1	0	0	1	1	0	0	0	0			203	171	34		96		7.1		36	47	35		0.56	88	6.4						127	26.1	28
S - 1080	浦舟金沢内科クリニック	U506425	2	73	2	2	144.5	39.1	18.7258	0	0	0		0	1	0	1	0	1	1	0	0	0	0			171	176	72		69		5.7		21	10	11		0.79	54.2	5.9				8.5	3.9	100	16.1	20
S - 1081	浦舟金沢内科クリニック	U504537	2	79	2	13	159.5	58.3	22.9164	0	0	0		0	1	1	1	0	1	1	0	0	0	0			136	143	44		71		6.5		14	11	12		0.91	45.4	6.3				9.2	4.1	213	77.8	20
S - 1082	浦舟金沢内科クリニック	U506998	2	72	2	5	144.6	53.5	25.5869	0	0	0		0	1		0	0	0	1	0	0	0	0		4.4	105	170	44		105		6.9		17	12	17		0.7	62.1	6.1						84	9.3	52
S - 1083	浦舟金沢内科クリニック	U504683	5	51	2		158.2	49.1	19.6186	0	0	0		1					0	0			0	0			56	200	93		95				21	15	21					142	3.9	107
S - 1084	浦舟金沢内科クリニック	U507582	5	57	2		153.1	61	26.0243	0	0	0		1					0	1			0	0			91	203	43		141				21	17	23				5.9
S - 1085	浦舟金沢内科クリニック	U507430	2	69	2	19	157.3	90	36.3735	0	0	0		1	1		0	0	1	0	0	0	0	0			178	174	50		88		6.7		42	35	52		0.7	62.8	8.4						100	4	78
S - 1086	浦舟金沢内科クリニック	U506282	2	65	1	2	166.8	60.9	21.889	20	45	900	2	1	0	0	0	0	1	1	0	1	1	0		3.7	338	157	46		43		5.6		56	39	70		0.7	60.5	6.8						89	7.6	63
S - 1087	浦舟金沢内科クリニック	U502413	2	64	1	19	159.5	66.9	26.2969	0	0	0		1	0	0	1	0	1	0	0	0	0	0			50	172	77		85		5.8		27	19	63	16	0.9	66	6.6						103	45.1	65
S - 1088	浦舟金沢内科クリニック	U503605	2	63	1	25	163.6	67.4	25.1822	20	43	860	2	0	0	2	3	0	1	0	0	0	0	0			125	213	43		145		7					22	1.53	37.1	6.4	142	3.7	104			297		56
S - 1089	浦舟金沢内科クリニック	U505546	2	64	2	14	145	51.5	24.4946	0	0	0		1	1	0	0	0	1	1	0	0	0	0			71	156	57		84		6.5		17	15	15	20	0.65	69.6	4.9						109	13.6	53
S - 1090	浦舟金沢内科クリニック	U506456	5	80	1		163	73	27.4756	20	60	1200	2	0					1	0			0	0			114	189	52		114		5.4		14	11	29	16	1.02	54		140	4.6	107			78
S - 1091	浦舟金沢内科クリニック	U506816	2	74	1		155	54	22.4766	2	0.5	1	1	0	1	1	3	0	1	1	0	0	0	0			114	218	77		118		7.3					16	2.15	24.4	7.6	144	4.3	110			69	ＴＰ	65
S - 1092	浦舟金沢内科クリニック	U504830	2	65	2	3	152.5	73	31.3894	0	0	0		0	0	0	1	0	1	1	0	0	0	0			146	153	54		69		6.7		19	17	15		0.61	74.3	5.2						127	111.9	56
S - 1093	浦舟金沢内科クリニック	U500752	1	49	2	6	149	52	23.4224	0	0	0		0	0	0	0	0	1	0	0	0	0	0			40	171	70		93		6.7		13	8	9		0.56	88.5	2.8				8.7	3.4	107	11.8	76
S - 1094	浦舟金沢内科クリニック	U504372	2	60	1	3	168	54	19.1327	30	40	1200	2	1	0		0	0	0	1	0	0	0	0			41	200	102		89		5.4		20	12	20		0.66	94.4	6.3						95	7.2	43
S - 1095	浦舟金沢内科クリニック	U507349	1	69	2		146	42	19.7035	20	48	960	1	0	1	0	0	0	0	1	0	0	0	0		4.1	157	154	52		70		7		28	41	14		0.66	67	4.6						142	6.5	45
S - 1096	藤沢市民病院	F3172937	5	25	2		157.5	42	16.9312	0	0	0		0	0	0	0	0	0	0	0	0	0	0			133	178	54						15	9			0.59	101							76
S - 1097	横浜市立大学附属市民総合医療センター	02722664	2	77	2	19	147	43	19.8991	0	0	0		0	1	0	1	0	1	1	0	0	0	0			63	149	66	68	70	83	6.9		25	21	11		0.71	60.2	4.7						237	33.9	33
S - 1098	横浜市立大学附属市民総合医療センター	03228545	5	67	2		152	64	27.7008	20	44	880	1	1					1	1			0	0			287	217	46	120	114	171	5.6		14	9	20	19	0.76	58.2	5.7						81
S - 1099	横浜市立大学附属市民総合医療センター	05559371	5	54	2		150.5	53.8	23.7525	10	34	340	1	1					1	1			0	0			95	349	105	211	225	244			50	46	21	12	0.99	46.1	4.4	136	4.3	97			107
S - 1100	横浜市立大学附属市民総合医療センター	03311428	2	43	2	6	155	57	23.7253	10	3	30	1	1	1	0	0	0	0	0	0	0	0	0	7.2	4.4	184	202	60	114	105	142	6.7		17	12	23	15	0.74	67.7	6.1	139	4.2	102			98	1	24
S - 1101	横浜市立大学附属市民総合医療センター	03143379	2	50	1		177	65	20.7476	0	0	0		0	0	0	0	0	0	1	0	0	0	1	8.1	4.8	182	225	54	144	135	171	6.3		26	34	37	17	1.02	61.8	5.9	143	4.2	104			144	TP	56
S - 1102	横浜市立大学附属市民総合医療センター	04879037	5	41	2		157.3	63.2	25.5423	0	0	0		0					0	0			0	0		4.4									18	24	15	16	0.52	101			3.8				90
S - 1103	横浜市立大学附属市民総合医療センター	01793223	2	83	1	25	161	56	21.6041	40	40	1600	1	0	1	0	1	0	1	1	1	0	0	0			158	192	42	111	118	150	7.5		35	34	15	18	1.41	37.6							158	49.7	27
S - 1104	横浜市立大学附属市民総合医療センター	03238473	2	55	1	30	155	70	29.1363	0	0	0		0	1	0	3	0	0	1	0	0	1	0	4.3	1.6	1062	258	21	7			7.1		63	33	67	17	2.43	23.4	3.5	145	2.4	106	7.9	3.8	128	ＴＰ	72
S - 1105	横浜市立大学附属市民総合医療センター	0476
S - 1106	横浜市立大学附属市民総合医療センター	03815786	3	68	2		158	60	24.0346	20	38	780	1	1	0	0		0	1	1	0	0	0	0		4.6	128	192	73	88	93	119	6.8		23	20	13	13	0.57	79		143	4.9	105	10.1	2.9	128		27
S - 1107	横浜市立大学附属市民総合医療センター	04741168	3	65	1		170.2	68	23.4741	0	0	0		0	0	0	0	0	0	1	0	0	0	0			114	326	69	223	234	257	5.7		26	45	22				5.2	143	4	106			79		36
S - 1108	横浜市立大学附属市民総合医療センター	03540966	5	73	2		151	50.4	22.1043	15	30	450	1	0					0	1			0	0			77	200	61	125	124	139			17	10	11	19	0.83	51.5	4.3						90
S - 1109	横浜市立大学附属市民総合医療センター	00425533	2	75	1	60	160.5	50.5	19.6038	20	55	1100	1	1	1	3	2	1	1	1	0	1	0	0			27	187	88	85	94	99	6.2		17	13	16	19	1.06	52.7	4.1						78	ＴＰ	84
S - 1110	横浜市立大学附属市民総合医療センター	05387271	2	61	2		160	79	30.8594	0	0	0		0	1	0	0	0	1	1	0	0	0	1			175	180	37		108	143	7.2		20	28	53	8	0.6	69.7	6.5	144	4.4	105			147	21.7	33
S - 1111	横浜市立大学附属市民総合医療センター	05661484
S - 1112	横浜市立大学附属市民総合医療センター	02495473	5	73	1		173	56	18.7109	20	33	660	1	1					1	1			0	0		4	186	208	52	129	119	156	5.5		18	21	32	19	0.75	77.6	4.4	144	4.4	106			105
S - 1113	藤沢市民病院	F4043821	2	38	2		147	56.6	26.1928	0	0	0		0	1	0	0	0	1	1	0	0	0	1						121			10.3				34				3.4	132	4.5	100			378		68
S - 1114	浦舟金沢内科クリニック	U502071	2	59	1		171	53.2	18.1936	15	18	270	1	1	0	0	0	0	0	0	0	0	0	0			48	197	85		102		6.6		20	19	31		0.8	76.8	4.6						120	4.7	32
S - 1115	横浜市立大学附属市民総合医療センター	05038032	5	44	2		153	47	20.0777	0	0	0		1					0	0			0	0			46		50	92					21	23	23	11	0.54	95	5	145	4.4	109			85
S - 1116	横浜市立大学附属市民総合医療センター	03551258	1	59	1	13	160	56	21.875	10	40	400	2	1	0	0	0	0	0	0	0	0	0	0			204	217	67	117	109	150	6.2		18	16	22	15	1	60.5	5.7						196	3.3	58
S - 1117	横浜市立大学附属市民総合医療センター	03458822	2	67	1	7	166	81.9	29.7213		47		1	1	1	1	1	0	1	1	0	0	1	1	7.1	4.9	92	123	35	70	70	88	9.6	27.9	27	13	30	8	0.62	97.9	3.1	141	3.5	103	9.2	3.3	188	ＴＰ	84
S - 1118	横浜市立大学附属市民総合医療センター	60182692	2	58	1	10	163.7	60.1	22.4273	0	0	0		1	1	1	0	0	0	0	0	0	0	0	7.4	4.5	60	164	47	105	105	117	10.2		21	36	18	8	0.6	105.8	4.7	139	4	101	9.4	3.8	232	9.1	37
S - 1119	横浜市立大学附属市民総合医療センター	05554376	2	53	1	5	182.6	107	32.0909	20	33	660	2	1	1	0	1	0	1	1	0	0	0	0	6.8	4.1	212	198	36	133	120	162	9.9		30	36	58	21	1.06	58.2	5.3	138	4.6	106	9.5	2.9	236	133.2	51
S - 1120	横浜市立大学附属市民総合医療センター	05564481	2	49	2	2	154.1	70.5	29.6882	15	30	450	1	1	0	0	0	0	1	0	0	0	0	0	7.2	4	65	176	57	102	106	119	10.6	26.2	31	39	28	12	0.5	100.2	3.5	139	4.2	102	9.2	3.4	255	8.3	55
S - 1121	横浜医療センター	K3488166	2	44	2		162	64.9	24.7295	20	24	480	1	1	1	0	1	1	0	1	0	0	0	0	6.8	3.5	146	237	42	193			8.7		22	24	200	4.4	0.58	87.8	4.5	135.9	4.4	100			170		62
S - 1122	横浜医療センター	K2303879	2	68	2	10	155	62	25.8065	0	0	0		0	1	1	1	0	1	1	1	0	0	0			226	204	42	137			8.5		49	73	73	5.3	0.76	57.7	5.3	138.7	4.5	103			146	46.9	88
S - 1123	横浜医療センター	K2271864	2	60	1	16	179.6	80.5	24.9565	20	23	460	1	1	1	1	1	0	1	0	0	0	0	0			74	209	56	121			8.1		13	12	49	21.4	0.98	61.2	5.2	138.2	4.3	104			195	213.4	46
S - 1124	横浜医療センター	K3224263	5	64	2		145	41	19.5006	0	0	0		0					0	1			0	0											17	13	15	16.1	0.7	64.2	4.6	143.2	4.4	107
S - 1125	横浜医療センター	K3254790	2	64	1	20	170	98	33.91	40	25	1000	1	1	1	2	2	0	1	1	0	0	0	0	7.6	4.2	117		37	63			7.2		30	22	18	15.5	1.32	43.4	4.4	142.3	3	104	9.1		134	TP	54
S - 1126	横浜医療センター	K3188734	1	40	1	1	169	56	19.6072	20	40	800	2	1	0	0	0	0	0	0	0	0	0	0			59	158	70	72			7.5		11	4	14	17.2	0.82	83.6	5.2	141.5	3.9	105			56	2.2	48
S - 1127	横浜医療センター	K1615438	2	51	2	18	161	58.8	22.6843	0	0	0		0	1	0	1	0	1	1	0	0	0	0		4.2	117	163	44	89			7.6		21	19		10.4	0.95	49.1	5.8						120	130.8	72
S - 1128	横浜医療センター	K3394768	5	61	2		161	59.5	22.9544	0	0	0		0					0	0			0	0	6.7	4.4	96			122					16	15		16.4	0.68	67.2	3	142.3	4.1	106	9.8		107
S - 1129	横浜医療センター	K691840	4	63	2		163	53	19.9481	0	0	0		0					1	1			0	0			221	199	40	123			5.5		13	11		22.2	0.71	63.5	5.7	143.8	4	110	9.4	2.8	94
S - 1130	横浜医療センター	K2586481	5	37	1		167.5	60.8	21.6708	20	20	400	2	1					0	0			0	0		4.8	60			87					17	17	24	16.6	1.03	66.6	6.2	142	4.2	103	8.9	4.6	138
S - 1131	横浜医療センター	K3179736	2	57	1	3	170	88	30.4498	40	40	1600	2	1	1	0	0	0	1	0	0	0	0	0	7.4	4.5	61	211	85	101			5.8		27	30	68	11.7	0.76	82.1	6.7						147	4.8	46
S - 1132	横浜医療センター	K1093533	2	81	1	35	164	71	26.398	40	25	1000	1	1	1	2	3	1	1	1	1	1	1	0			81	127	38	58			7		13	12	23	34.9	2.16	23.7	7.5	142.7	4.6	110			118	39.6	49
S - 1133	横浜医療センター	K3036075	2	48	1	31	171.8	95	32.1868	0	0	0		1	1	0	0	0	1	1	0	0	0	1			111	192	56	119			9.2		24	25	21	15.1	1.1	57.5	5.6	130.4	4.5	95			97	15.3	30
S - 1134	横浜医療センター	K3159398	2	37	2	3	164	81	30.116				2	0	1	0	2	0	1	1	0	0	0	0			352	218	46	116			12.3		20	22	23	9	0.61	87.3	5.3	137	4.2	102			244	177	66
S - 1135	横浜医療センター	K1617333	2	52	1	12	171.2	94.2	32.1398	0	0	0		0	1	0	1	1	1	1	0	0	1	0	7.7	4.8	152	177	45	112			8.4		70	120	62	15.1	0.8	79.7	5.2	139.1	4.5	103			194	220.8	58
S - 1136	横浜医療センター	K3210592	2	54	2	5	155	77.75	32.3621	0	0	0		0	1	0	0	0	1	1	0	0	0	0			62	144	67	59			6.3		24	26	21	15.2	0.75	62.5	5.4	142.2	4.1	105			111	9.2	34
S - 1137	横浜医療センター	K2709622	2	72	1		165	58.2	21.3774	20	30	600	1	1	1	0	0	0	1	0	1	0	0	0	7.3	4.2	147	161	51	89			6.7		12	10	17	10.8	0.61	97.6	5.7	142.7	4.4	105			118	25.4	73
S - 1138	横浜医療センター	K3301757	1	46	2	2	155	49.5	20.6035	0	0	0		0	0	0	0	0	0	0	0	0	0	0			42		69	61			7.6		27	29	12	13.8	0.65	76.5	5.5	138.9	4.5	106			107	5.2	52
S - 1139	横浜医療センター	K3478716	5	71	1		167.5	61	21.742	0	0	0		0					0	0			0	0	6.8	3.9									31	33	184	18	0.94	61.1	6	140.4	4.4	106			111
S - 1140	横浜医療センター	K2930695	5	69	2		156.4	45.6	18.642	0	0	0		0					0	1			0	0			103	213								10			0.98	43.5	4.8	142.3	4.2	108			89
S - 1141	横浜医療センター	K2407757	2	65	1	34	162	67.7	25.7964	30	27	810	2	0	1	0	1	0	1	1	0	1	1	0			179		34	88			7.7		43	75	37	15.5	0.83	71.8	5.9	137.3	5.1	105			158	54.6	45
S - 1142	横浜医療センター	K3283989	5	41	1		176	67.5	21.7911	30	21	630	2	1					0	0			0	0	7	4.3									18	13		14.9	0.89	75.9		139.5	4.7	108
S - 1143	横浜医療センター	K3043921	2	43	1	10	163.5	73	27.3078	40	23	920	2	0	1	0	0	0	0	0	0	0	0	0			113	159	50	92			8.8		17	23	16	9.3	0.76	89	4.2	140.1	4.1	106			190	53.9	55
S - 1144	横浜医療センター	K3379442	2	79	2	9	156.5	37.2	15.1885	0	0	0		0	1	1	1	0	1	1	0	1	0	0	6.8	2.9	56		68	41			5.9		22	17	159	16.9	0.97	42.3	5.1	142.2	5.1	111			119	100.7	33
S - 1145	横浜医療センター	K2191892	2	72	2	17	153	55.75	23.8156	0	0	0		0	1	0	0	0	1	1	0	1	1	0			130	147	34	89			7.4		17	14	17	7.9	0.65	67.3	3.3	138	4.7	102			157	12.3	33
S - 1146	横浜医療センター	K2060112	2	39	2	2	157	70	28.3987	20	20	400	2	1	0	0	1	0	1	1	0	0	0	0			184	203	33	153			9.6		34	56	35	15	0.52	102.4	5.5	138.4	4.4	105			185	4.8	51
S - 1147	横浜医療センター	K3453100	5	27	2		158	48	19.2277	0	0	0		1	0	0	0	0	0	1	0	0	0	0		4.7	65		57	147			5.3		13	8	14		0.73	78.6	4.1						79
S - 1148	横浜医療センター	K2691305	2	69	1	8	168	62.35	22.0911	60	40	2400	1	0	1	0	0	0	1	1	0	0	0	0		4.1	418	229	38	122			7.1		34	52	66		0.87	67	5.5	138.6	5.2	103	10		124	12.2	49
S - 1149	横浜医療センター	K2230926	1	64	2	14	141.5	31.15	15.5577	0	0	0		0	1	0	1	0	1	1	0	0	0	0			76	166	81	59			6.2		19	27	14	21.7	0.92	47.6	5.7						103	90.4	23
S - 1150	横浜医療センター	K3080551	2	69	1	22	165.5	97.5	35.5966	60	30	1800	1	1	1	1	3	0	1	1	0	0	1	0	7.3	4.2	129		39	58			6.4		28	27	47	80.8	3.08	16.8	6.7	142.5	6.1	115	9.7	4.1	83	ＴＰ	45
S - 1151	横浜医療センター	K3256754	2	44	1	10	165	82.7	30.3765	35	25	875	2	1	1	1	1	0	1	1	0	0	1	0		4.4	120	130	40	74			9.2		32	44	34	16.3	0.76	88.4	6.3	138.3	4.7	102			168	112.4	64
S - 1152	横浜医療センター	K1336333	2	55	2	11	156.5	68.25	27.866	0	0	0		1	1	1	0	0	0	1	0	0	0	0			238	141	43	71			8.6		33	24	80	11.2	0.6	79.4	7						229	28.5	69
S - 1153	横浜医療センター	K3497122	2	53	1	9	169	78.3	27.415	15	33	495	2	1	1	3	1	1	1	1	0	0	0	0	7.5	4.5	216	206	37	148			10.7		55	38	64	21.2	0.9	69.7	6.5	131.8	3.7	93			294	59.4	53
S - 1154	横浜医療センター	K2405722	2	60	2		158.5	73.4	29.2171	0	0	0		0	1	0	0	1	0	1	0	0	0	0	7.5								6.8		13	13	23	10.2				142.1	4.6	104			176	124	57
S - 1155	横浜医療センター	K3443835	1	65	2	0.5	143	43	21.0279	0	0	0		0	1	0	0	0	0	1	0	0	0	0			225	258	75	173			6.7		20	18	13	14	0.48	96.6	3.4	138.9	4.2	106			213	34.9	45
S - 1156	横浜医療センター	K3487495	2	48	2		156	69.2	28.4352	15	25	375	1	0	1	0	0	0	0	1	0	0	0	0	7	4.3	171	252	53	185			10		13	14	32	7.6	0.45	113.1	2.3	139.5	4.4	104			146	7.7	49
S - 1157	横浜医療センター	K2662480	2	67	1		168	74.5	26.396	30	46	1380	2	1	1	0	2	0	1	0	1	0	0	0			109	185	70	95			8.4		33	58	62	22.2	0.88	66.8	5.3	137.9	4.7	105			278	875.5	72
S - 1158	横浜医療センター	K3171022	5	71	2		152	38	16.4474	20	20	400	1	1					1	0			0	0		3.8	126		44	93					34	25			0.61	72.4		139.4	3.1	108			81
S - 1159	横浜医療センター	K1374429	2	72	2	3	153	53.9	23.0253	0	0	0		0	0	1	0	0	0	0	0	0	0	0	7.3	4.2									17	23	16	9.8	0.62	70.9		140.6	4.8	104			161	12	50
S - 1160	横浜医療センター	K1021282	2	44	1	5	156	103.55	42.5501	30	24	720	2	1	1	0	0	0	1	1	0	1	1	0			229	186	47	107			7.2		24	27	64	12.4	0.7	96.7	7.4	140.5	4.6	104			133	13.7	51
S - 1161	横浜医療センター	K2405618	3	35	1		159	61.3	24.2475	1	1	1	1	1	0	0	1	0	0	1	0	0	1	0			1234		32	49			12.6		22	33	103	18.3	1.14	60.6	8.7	136.3	4.5	98			332		27
S - 1162	横浜医療センター	K2296379	2	73	1	19	172.5	86.3	29.0023	10	53	530	2	0	1	1	0	0	1	0	1	0	0	0			101		51	117			7.2		14	10	12	19.2	0.77	75.4	5.1	142.4	4.4	107			210	19.2	22
S - 1163	横浜医療センター	K1929430	2	70	1	30	165	54	19.8347	0	0	0		1	1	1	2	0	0	1	0	0	0	0		4	108		45	104			7.7		20	15	29	16	1.31	42.7	5.3	142	4.3	108			117	10	20
S - 1164	横浜医療センター	K1087130	2	70	1	3	169	70.8	24.789	30	50	1500		1	1	0	2	0	0	0	0	0	1	0	5.3	2.9	222		49	43				13.5	96	60	273	33.8	2.13	25.1	7	145	3.9	113	8.5	3.5	119	ＴＰ	56
S - 1165	横浜医療センター	K477589	2	65	2	5	154	61.4	25.8897	0	0	0		0	1	0	0	0	1	1	0	0	0	0	7.6	4.2	292	309	58	187			8.4		14	18	26		0.59	77.1	5.1	137.5	4.1	100			142	18.1	54
S - 1166	横浜医療センター	K3009215	2	82	2	14	148	46.6	21.2747	0	0	0		0	1	1	0	0	1	1	0	1	0	0	6.8	3.9	62		87	92			8.5		18	15	20	18.7	0.82	50.3	4.3	140.2	5.2	102			230	9.1
S - 1167	横浜医療センター	K2229762	2	51	2		169	68.4	23.9487	0	0	0		1	1		1	0	1	0	0	0	0	0	6.8	4.2	106		68	114			10.4		11	16		14.4	0.67	71.9	3.1	136.1	4.7	103			252	22.8	66
S - 1168	横浜医療センター	K2215088	2	59	1	5	166	78.9	28.6326	20	40	800	2	1	1	0	0	0	1	1	0	0	0	1		4.2	757		49	66			13.1			26	54		1.16	51.2	6.3	135.9	4.5	101			496	6	70
S - 1169	横浜医療センター	K607201	2	58	2	18	152	64.45	27.8956	0	0	0		0	1	1	0	1	1	1	0	0		0	7.9	4.1	239	131	38	65			7.9		23	22	36	16.7	0.69	67.1		140.3	4.1	104			309		84
S - 1170	横浜医療センター	K3499476	2	82	1	20	157	50.4	20.4471	20	60	1200	1	1	1	0	0	0	1	0	0	1	0	0	7	4.2	99	218	116	79			12.2		14	8	18	13.2	1.8	50.3		134.9	4.4	99			332	27.5	25
S - 1171	横浜医療センター	K95509	5	63	2		161	51	19.6752	0	0	0		0					0	1			0	0	7.4		124	195	70						32	33						141.1	3.7	103
S - 1172	横浜医療センター	K2494568	2	77	2		145	58.35	27.7527	0	0	0		1	1	0	1	0	1	0	0	1	0	0			116	179	49	110			7.4		22	16	43	27.7	0.71	59.9	4.4	140.4	4.8	105			111	53.1	60
S - 1173	横浜医療センター	K3305889	2	53	2		169	54.05	18.9244	2	33	66	2	0	1	1	1	0	0	1	0	0	0	0			84	198	83	102			6		29	40	16	7.4	0.41	121.7	2.4	137.6	4.6	102	9.5	4	189	96.2	31
S - 1174	横浜医療センター	K2512772	2	56	1	6	167.7	71	25.246	10	5	50	1	1	1	3	1	0	1	1	0	1	0	0			305	139	46	59			8		22	18	276	13.3	0.93	66.2	3.5	139.8	3.8	105			257	174	64
S - 1175	横浜医療センター	K2381158	2	74	1		154	60	25.2994	40	35	1400	1	1	1	1	2	0	1	1	0	1	0	0			128	119	30	72			6.1		19	15	19	17.9	1.11	50.3	6.4						175	459	37
S - 1176	横浜医療センター	K3394638	2	47	1		175	99.8	32.5878	0	0	0		1	1	3	1	0	1	1	0	0	1	0			179	217	65	124			7.6		17	14	32	13.6	0.79	83.2	5.8	143.2	4.4	107			100	39.6	30
S - 1177	横浜医療センター	K3400092	5	38	1		179.5	92	28.5535	20	18	360	2	1					0	0			1	0			78	122	51	58					18	23		12	0.7	100.9	8.2
S - 1178	横浜医療センター	K3421941	2	53	1		170.5	93.4	32.1291	0	0	0		1	1	3	3	0	1	1	0	1	1	0	6.1	2.8	58	112	26	70			7.3		27	23	18	19.1	2.48	23	9.4	141.6	4.1	111	8.1	2.7	146	ＴＰ	22
S - 1179	横浜医療センター	K3280078	5	50	2		160	80	31.25	20	19	380	1	0					0	1			0	0			213	242							37	52	24	12.7	0.65	74.7	6.7	139.4	4.3	106			106
S - 1180	横浜市立大学附属市民総合医療センター	80177456	2	83	2	27	149	37.5	16.8911	0	0	0		0	1	1	1	1	0	0	0	0	0	0	6.1	4	106	179	95		63	84		23.9	46	32	8	20	0.95	42.8	6.2	149	3.8	113			219	41.4	36
S - 1181	横浜市立大学附属市民総合医療センター	60055534	1	80	1		156.5	52	21.2312	40	30	1200	1	1	1	0	0	0	1	1	0	0	0	0			62	184	68	94	104	116	7.8		24	17	18	16	0.92	60.4	6.7						93	26	59
S - 1182	横浜市立大学附属市民総合医療センター	00653359	2	63	2	1	156	70.2	28.8462	0	0	0		0	0	0	1	0	0	1	0	0	0	0	7.1	4.2	73	226	56	153	155	170	6.3		21	26	29	25	0.58	79.2	3.5	145	4.2	105			118	30.3	30
S - 1183	横浜市立大学附属市民総合医療センター	03571030	2	49	1	5	172	90	30.4218	20	22	440	1	0	0	0	0	0	0	1	0	0	0	0		4.7	158	194	42	129	120	152	6		20	24	42	17	1.02	62.5	7						124	77.9	43
S - 1184	横浜市立大学附属市民総合医療センター	04135910	3	74	2	7	164.8	78	28.7197	0	0	0		0	1	0		0	1	1	0	0	1	0			174	110	40	39	35	70	7		36	35	98	18	0.9	47	6.6	142	3.9	104			265		28
S - 1185	横浜市立大学附属市民総合医療センター	04750399	2	72	1	10	168	56	19.8413	15	50	750	1	1	0	0	0	0	1	1	0	0	0	0	6.4	3.3							6.4		13	8	26	15	0.81	71.6		143	4.3	106			166	10.1	58
S - 1186	横浜市立大学附属市民総合医療センター	03469124	1	57	2	16	159	50	19.7777	0	0	0		0	1	0	0	0	0	1	0	0	0	0			46	247	89	134	149	158	6.5		35	29	13	17	0.73	63.4	4	143	4.1	102			90	4.2	73
S - 1187	横浜市立大学附属市民総合医療センター	05561670	2	68	1	8	165	63	23.1405	0	0	0		1	1	3	1	0	1	0	0	0	0	0	6.4	4.3	58	179	53	105	114	126	9.1	25.1	19	17	23	21	0.92	63.6	6.9	141	4.2	103	9.5	3.1	215	31	59
S - 1188	横浜市立大学附属市民総合医療センター	4439717	5	62	1		168	60	21.2585	20	40	800	2	1					0	1			1	0			175	182	32	117	115	150			16	18		18	0.85	71.2	6.3						101
S - 1189	横浜市立大学附属市民総合医療センター	02573593	2	83	1	11	160	82	32.0312	0	0	0		0	1	0	0	0	1	1	0	0	0	0			86	184	70	92	97	114	6.3		62	48	82	12	0.89	62	5.9						190	13.4	39
S - 1190	横浜市立大学附属市民総合医療センター	60046028	2	64	1		163	64	24.0882	0	0	0		0	0	0	0	0	0	1	0	0	1	0			84	90	26	46	47	64	7.5		53	52		11	0.82	73.4	5.4	141	4.3	103			151	4.8	76
S - 1191	横浜市立大学附属市民総合医療センター	03399628	5	39	1		164.5	55	20.325					1					1	1			0	0			74	215	71	122	129	144	5.7		22	29	21	15	1.01	67.1	4.7						88
S - 1192	横浜市立大学附属市民総合医療センター	00043777	5	62	2	14	152	55	23.8054	0	0	0		0					0	1			0	0			176	217	73	115	109	144	5.7		24	21	61		0.55	84.7	6						81
S - 1193	横浜市立大学附属市民総合医療センター	01093765	5	67	2		155	50.5	21.0198	0	0	0		0					1	1			0	0			226	238	58	151	135	180			30	19		16	0.66	67.6		143	3.9	107
S - 1194	横浜市立大学附属市民総合医療センター	02209942	2	80	2	35	152	55	23.8054	0	0	0		0	0	1	1	0	1	1	0	1	1	0			202	116	40	42	36	76	7		33	34		17	0.68	62.2	4.7	138	4.5	100			118	76.6	24
S - 1195	横浜市立大学附属市民総合医療センター	05341374	2	52	1	1	177	79.1	25.2482	20	31	620	1	0	1	0	0	0	1	1	0	0	1	0	7.4	4.7	152	168	33	115	105	135	11.2		50	104	77	19	0.82	78	5.9	142	4.3	105	9.7	3.8	139	15.5	38
S - 1196	横浜市立大学附属市民総合医療センター	5569306	2	77	2	20	149	51	22.9719	0	0	0		0	0	1	1	0	0	0	0	0	0	0	7	4.5	114	191	39	126	129	152	9.5		16	13	12	18	0.64	67.2	3.6	142	3.9	102	9.8	3.4	259	39.8	65
S - 1197	横浜市立大学附属市民総合医療センター	05564427	2	47	1	1	172	79	26.7036	40	26	1040	2	0	1	0	2	0	0	1	0	0	1	0	6	3.9	249	156	39	94	67	117	7.8		10	15	19	23	0.61	111	7.4	145	3.8	110	8.7	3.7	148	48.1	56
S - 1198	藤沢市民病院	F4272200	5	36	2		160	63	24.6094	0	0	0		0					0	0			0	0																							91
S - 1199	藤沢市民病院	F0752282	2	64	2		158	73	29.2421											0			0	0			61		111	87			11.4		30	24	27	18	0.7	64	5.1						145		66
S - 1200	浦舟金沢内科クリニック	U506437	2	79	2	36	145.2	57.7	27.368	0	0	0		0	0	0	1	1	1	1	0	0	0	0			335	208	41		100		6.4		17	12	13		0.73	57.9	4.2				8.9	3.5	115	139.9	33
S - 1201	浦舟金沢内科クリニック	U501075	2	76	2	7	151.8	69.2	30.0305	0	0	0		0	0	0	1	0	1	1	0	0	0	0			105	200	76		103		7.6		20	14	21		0.89	47	5.9						200	20.2	42
S - 1202	浦舟金沢内科クリニック	U505112	2	65	1		171.1	74	25.2774	0	0	0		1	0		0	0	0	1	1	0	0	0			81	169	51		101		7.1		34	40	61	16	0.91	65.2	8.5						170	29.6	29
S - 1203	浦舟金沢内科クリニック	U501684	2	82	1	29	159	57.8	22.863	60	20	1200	1	1	0		3	0	0	0	0	1	0	0			198	233	52		141		6.9					19	1.25	42.9	6.8	141	4.3	106			156		20
S - 1204	浦舟金沢内科クリニック	U502021	2	61	1	26	169	90.8	31.7916	20	35	700	1	1	0	0	3	0	1	0	0	0	0	0			98	186	89		77		6.1					14	0.85	71.2	7.2	141	4.4	107			138		58
S - 1205	浦舟金沢内科クリニック	U505746	2	63	1	27	172.7	66.3	22.2295	20	43	860	2	0	0	0	1	0	1	0	0	0	0	0			60	160	47		101		6.7					20	1.3	44.3	6.9	142	4.3	108			149		51
S - 1206	浦舟金沢内科クリニック	U304677	4	48	1		159.9	72.4	28.3166	0	0	0		1					1	1			0	0			69	160	54		92		6.6		22	24	37		0.72	92	5.1	143	4.3	108			123
S - 1207	浦舟金沢内科クリニック	U500002	2	78	2	8	151	68.5	30.0425	0	0	0		0	0	0	0	0	1	1	0	0	0	0			409	195	37			158	6		25	27	21		0.73	57.9	6.5						165	9.9	58
S - 1208	浦舟金沢内科クリニック	U506429	5	74	2		145.5	43.6	20.5949	20	54	1080	2	0					0	0			0	1		4.6	138	193	61		104				22	11	23	16	0.81	52.5	6.6	143	4	108	10.1	4.1	95
S - 1209	浦舟金沢内科クリニック	U504754	2	60	1		168.7	71	24.9476	60	34	2040	1	0	0	0	1	0	0	1	0	0	0	0			183	244	46		161		6.6		29	39	29	11	0.85	71.6	6.9						110	45.6	27
S - 1210	浦舟金沢内科クリニック	U501472	2	49	1	11	184	154.9	45.7526	20	39	780	2	0	0	0	0	0	1	1	0	0	0	0			101	169	45		103		7.7		47	79	53		0.53	127.2	5.1						153	4.9	37
S - 1211	浦舟金沢内科クリニック	U502916	2	64	1	7	168.5	80.4	28.3176	20	44	880	2	0	0	0	0	0	0	1	0	0	0	1			223	174	48		81		5.8		19	21	12		0.68	89.7	6.2						132	3.1	39
S - 1212	浦舟金沢内科クリニック	U500020	2	81	2	9	145	36.6	17.4078	0	0	0		0	0	0	0	0	0	1	0	1	0	0			106	234	108		104		5.6		20	14	21	18	0.5	86.7	2.6						184	23.5	20
S - 1213	浦舟金沢内科クリニック	U501755	2	53	1	5	169.6	85	29.5507	0	0	0		1	1		1	0	1	0	0	0	1	1									6.3								4.8						123		48
S - 1214	浦舟金沢内科クリニック	U500109	5	67	2		162	41	15.6226	15	40	600	1	0					0	1			0	0			58	186	58		94				17	11	10	13	0.53	86.3	4.5	143	3.7	106	9	3.8	88
S - 1215	浦舟金沢内科クリニック	U507408	4	53	1		163	83	31.2394	0	0	0		1					1	1			1	0			269	251	48		149		6.6		24	39	107	14	0.53	125	8.2	144	3.4	106			115
S - 1216	浦舟金沢内科クリニック	U502491	5	65	1		179	94	29.3374	20	45	900	2	0					1	1			1	0	7.2	4	80	135	40		79		5.8		24	28	41	19	1.46	38.1	5.5						78
S - 1217	浦舟金沢内科クリニック	U501409	2	49	2	9	153	90.6	38.7031	20	30	600	2	1	1	0	1	0	0	1	0	0	0	0			110	184	42		120		6		13	14	30		0.5	100.2	3.5	138	4.4	103			123	115.2	45
S - 1218	浦舟金沢内科クリニック	U500097	2	65	1	15	163	63.5	23.9	15	32	480	1	1	0	3	0	0	1	1	0	0	0	0			123	175	73		77		6.2		17	14	34	12	0.87	68.2	6.6						96	13.8	28
S - 1219	浦舟金沢内科クリニック	U502216	5	54	1		177.6	62	19.6565	0	0	0		1					0	1			0	0			95	183	64		100		6.1		22	36	84		0.87	72.3	7.1				9.4	3.1	111
S - 1220	浦舟金沢内科クリニック	U505487	2	65	2		154	53	22.3478	0	0	0		0	1	0	0	0	1	1	0	0	0	0			78	176	72		88		7.4		18	17	16		0.51	90.4	4.1						133	17.7	38
S - 1221	浦舟金沢内科クリニック	U507481	2	72	2	5	146	66.5	31.1972	0	0	0		0	1	0	0	0	1	1	0	0	0	0		4.7	92	151	47		85		6.4		23	22	37		0.5	89.7	5.5						121	18	34
S - 1222	浦舟金沢内科クリニック	U506112	2	69	1	6	159	51	20.1733	0	0	0		0	1		0	0	0	0	0	0	0	0			149	176	53		93		6.6		15	16	21		0.73	81.2	2.6	141	4.6	105			199	8.5	20
S - 1223	浦舟金沢内科クリニック	U503251	2	84	1	27	159.5	52	20.4401	10	60	600	2	1	0	0	1	0	1	1	0	0	0	0			217	143	34		65		7.1		12	8	13	20	1.37	38.5	4.3						196	48.8	26
S - 1224	浦舟金沢内科クリニック	U502127	2	73	2	7	147	55	25.4524	0	0	0		1	1	0	0	0	0	1	0	0	0	0		4.2	222	192	43		104		6.8		22	18	26		0.73	59	4.4						124	3.7	60
S - 1225	浦舟金沢内科クリニック	U507640	5	44	2		162.5	50.7	19.2	15	23	345	2	1					0	1			0	0			53	258	81		166				16	11	13	19	0.7	72	3.3	142	3.9	106	9.3	3.4	83
S - 1226	浦舟金沢内科クリニック	U501293	5	74	1		151	52	22.806	20	50	1000	2	1					1	0			1	0		3.8	107	143	33		88				15	7	26	11	0.95	59.7	6.7	141	4.3	108			102
S - 1227	浦舟金沢内科クリニック	U504203	5	64	2		152.5	48	20.6396	10				1					1	0			0	0
S - 1228	浦舟金沢内科クリニック	U500163	5	72	2		164.5	66	24.39	0	0	0		0					0	1			0	0		4.3	102	197	61		115		5.4		21	16	13	10	0.68	64.1	6	142	4.2	107			100
S - 1229	浦舟金沢内科クリニック	U500164	5	59	2		140	38	19.3878	0	0	0		0					0	0			0	0		4.5	86	169	78		73				30	20	16	9	0.5	92.9	4.8	140	4.1	106	10	4	92
S - 1230	浦舟金沢内科クリニック	U506414	2	76	2	22	156.7	50.5	20.5662	0	0	0		0	1	0	2	0	1	1	1	0	0	0			199	189	62		87		6.6		25	34	44		0.49	90.3	4				9.4	2.8	128	132.6	28
S - 1231	浦舟金沢内科クリニック	U500658	2	79	1	19	158	74	29.6427	0	0	0		1	1	0	1	0	1	1	1	0	0	0			140	167	36		103		7.5		25	36	24		0.75	75.8	4				9.8	3.2	201	41.6	41
S - 1232	浦舟金沢内科クリニック	U501791	2	72	1	18	166.8	51	18.3307	20	50	1000	2	1	1	0	0	0	0	0	0	0	0	0		4.4	164	153	44		76		6.5		20	15	24		0.69	85.3	5.1						112	7.8	34
S - 1233	浦舟金沢内科クリニック	U507095	2	74	1		163.7	56.8	21.1959	20	50	1000	2	1	0	0	2	0	1	1	0	0	0	0			106	128	37		69		6.6		21	22	75		1.17	47.5	6.6	143	4.6	109			212	1351.8	27
S - 1234	浦舟金沢内科クリニック	U504963	2	52	1	3	174	84	27.7447	20	32	640	2	0	0	0	1	0	1	0	0	0	0	0			136	192	47		117		6.5		20	31	55		0.78	81.9	6.2						185	133.5	37
S - 1235	浦舟金沢内科クリニック	U502107	5	52	1		168	70	24.8016	6	30	180	2	0					0	1			0	0
S - 1236	浦舟金沢内科クリニック	U501341	2	42	1	12	181.5	73	22.16	0	0	0		1	0	0	0	0	0	0	0	0	0	0			70	182	57		111		6.8		19	23	111		0.97	68.6	3.7	145	4.2	106			139	7.8	25
S - 1237	浦舟金沢内科クリニック	U506563	2	77	1	5	155	52.5	21.8522		40			0	1	3	0	0	0	0	0	0	0	0			61	170	51		106		5.7		18	19	33		0.68	85.4	3.2	141	4.2	104			96	12.5	45
S - 1238	浦舟金沢内科クリニック	U504566	5	71	2		150	43	19.1111	6	50	300	2	0					1	0			0	0											15	16	60	11	0.75		5.3	141	4.6	108			120
S - 1239	浦舟金沢内科クリニック	U503004	2	68	2	6	153	46.8	19.9923	0	0	0		0	1	0	4	0	1	0	0	1	1	0	6.9	4	127	129	48	54				20.8	17	11	17	60	5.89		4.7	141	5	104	8.7	4.4	206	HD	43
S - 1240	浦舟金沢内科クリニック	U507633	2	57	1	11	176	85	27.4406	13	37	481	2	0	0	0	0	0	0	1	0	0	1	0			252	184	42		91		6.2		15	18	31		0.79	78.7	4.4	144	3.9	105			128	49.3	63
S - 1241	浦舟金沢内科クリニック	U507557	2	68	2		150	59	26.2222	0	0	0		0	0	0		0	1	1	0	0	0	0			96	196	55		121		7		18	18	19		1.16	36.3	6.9	146	3.7	108			123		40
S - 1242	浦舟金沢内科クリニック	U507721	2	70	1		169.4	82.7	28.819	20	50	1000	2	1	0			0	0	1	0	0	0	0			144	230	45		156		6.8		25	33	41	22	0.81	72.2	5	142	4.7	107			115		38
S - 1243	浦舟金沢内科クリニック	U507720	2	69	1	30	169	72	25.2092	40	40	1600	2	0	0	0		0	1	1	0	1	0	0			288	196	34		104		7		26	15	24	15	0.91	63.8	6.7	143	4.6	107			113		68
S - 1244	浦舟金沢内科クリニック	U507595	5	27	2		148	41	18.718	0	0	0		0					0	0			0	0			49	170	89		71				16	12	10	10	0.57	103	4	140	4	104			94
S - 1245	浦舟金沢内科クリニック	U502466	2	69	1	5	167	81	29.0437	0	0	0		0	1	0	0	0	1	1	0	1	0	0			142	129	33		67		6.4		20	13	11		1.03	55.7	4.2				9.1	2.5	109	9.4	71
S - 1246	浦舟金沢内科クリニック	U501160	2	74	2	6	158	62.2	24.9159	60	35	2100	1	1	1	0	1	0	1	1	0	0	0	0		4.6	84	156	55		84		6		18	16	10		0.77	55.5	5.4						93	31	20
S - 1247	浦舟金沢内科クリニック	U504161	2	58	1	23	162.2	83	31.5483	0	0	0		0	1	3	4	0	1	1	0	0	1			3.5	112	177	36		118		4.8		12	9	28	64	7.27		6.6	138	4.3	102			97	ＨＤ	68
S - 1248	浦舟金沢内科クリニック	U501982	5	65	2		163.5	60	22.4448	0	0	0		1					1	0			0	0			173	242	48		159		5.3		22	24	58		0.69	64.9	4.7						82
S - 1249	浦舟金沢内科クリニック	U502451	2	72	1	5	158	64	25.6369	0	0	0		0	1	0	1	0	0	0	0	0	0	0		3.9	51	175	46		118		6.4		18	20	14	23	1.05	53.9	6.9	142	4.3	105	9.1	2.5	98	321.7	20
S - 1250	浦舟金沢内科クリニック	U505599	2	64	1	12	163.1	71.9	27.0284	20	44	880	2	1	1	0	2	0	1	1	0	0	0	0			411	221	38			183	8		43	33	69	15	0.92	64.4	4.3						151	159.9	25
S - 1251	横浜市立大学附属市民総合医療センター	5015280	2	57	2	14	148	49	22.3703	10	10	100	1	1	1	3	0	0	1	1	0	0	0	0	7.6	4.5	69	184	72	93	98	112	6.9		34	29	26	19	0.75	61.5	3.8	140	4.5	102			77	1	84
S - 1252	横浜市立大学附属市民総合医療センター	4016291	5	65	1		170	65	22.4913	15	46	690	2	1					0	1			0	0			123	166	52	93	89	114			15	14		14	0.78	76.8							98
S - 1253	横浜市立大学附属市民総合医療センター	60164220	2	73	1	1	153.9	38.6	16.2971	10	12	120	1	0	0	0	0	0	0	0	0	0	0	0	6	3.6	89	187	44		125	143	6.6		27	21	70	12	0.69	85.3	5.9	143	4.5	107			98	10.1	25
S - 1254	横浜市立大学附属市民総合医療センター	4900771	2	66	2		163	67	25.2174	0	0	0		0	1	3	4	0	1	1	0	1	1	0	7.4	3.8							6.1		16	10	6	71	3.13	12.4	4.2	143	4.4	104	9.6	3.3	98	TP	20
S - 1255	横浜市立大学附属市民総合医療センター	3588095	5	46	2		156	60	24.6548	0	0	0		1					1	1			0	0			121	233	63	151	146	170	5.4		19	15	15	11	0.63	79.7	4.5	141	4	101			97
S - 1256	横浜市立大学附属市民総合医療センター	4721812	2	65	2	7	163	66	24.841	0	0	0		0	1	0	0	0	1	1	0	0	0	0	7.9	4.8	224		50	95			6.4		17	13	19	21	0.57	80	4.9	145	4.4	106			153		45
S - 1257	横浜市立大学附属市民総合医療センター	1930478	2	84	2	24	148	50	22.8269	0	0	0		0	0	0	3	0	1	0	0	0	1	0		4	83	169	61	77	91	108		20.4	32	20	20	33	1.32	29.7	5.8	136	4.7	101	9.5	3.6	141	377.5	55
S - 1258	横浜市立大学附属市民総合医療センター	705589	5	66	2		150.3	56.5	25.011	10	45	450	2	0					0	0			0	0			201	242							27	23		20	1.11	38.4	6.6	146	4.1	108			84
S - 1259	横浜市立大学附属市民総合医療センター	4352827	5	34	2		154	47	19.8178	0	0	0		0					0	0			0	0			72	127							16	18		8	0.45	124.8							99
S - 1260	横浜市立大学附属市民総合医療センター	3969557	2	74	2	27	148	54	24.653	0	0	0		0	1	3	1	0	1	1	0	1	0	0		4.4	147		51	144			7.3		20	12	12	20	0.9	47	4.6	146	4.2	107			120	695.2	70
S - 1261	横浜市立大学附属市民総合医療センター	4172246	3	29	2		148	37.7	17.2115	0	0	0		0	0	0	4	0	1	1	0	0	0	0	6.7	4.5	91	168	59		91	109	7		12	9	11	24	1.05	51.7	7.1	138	4.1	103			128		67
S - 1262	横浜市立大学附属市民総合医療センター	4327197	5	36	2		155.4	65.1	26.9575	0	0	0		0					1	0			0	0			77	192	55	119	122	137	5.4		14	7		11	0.57	95.6	4.1	144	4.1	105	9.5	4	75
S - 1263	横浜市立大学附属市民総合医療センター	633906	2	66	2	3	149	39	17.5668	15	45	675	2	1	0	0	0	0	1	1	0	0	0	0		4.9	79	212	68	120	128	144	5.5		22	18	96		0.65	69	5.4						114	10.9	47
S - 1264	横浜市立大学附属市民総合医療センター	3449183	5	50	2		162	54	20.5761	0	0	0		1					0	1			0	0			58	236		150					21	16	10		0.84	56.5	4.7						75
S - 1265	横浜市立大学附属市民総合医療センター	5574345	2	56	1	28	169	66	23.1084	0	0	0		0	1	1	0	0	1	0	0	0	0	0	8.1	4.6	64	139	35	93	91	104	7.4		56	60	53	14	0.88	70.3	6.4	141	4	101	9.9	3.8	232	3.5	21
S - 1266	横浜市立大学附属市民総合医療センター	80123488	2	50	1		169.5	74.3	25.8612	10	30	300	2	1	1	0	0	0	1	1	0	1	0	0	6.9	4.9	84	173	42	111	114	131	6		19	31	30	12	0.69	94.7	6	141	4.2	105			158	23.2	22
S - 1267	横浜市立大学附属市民総合医療センター	60185350	2	73	1	10	174	71.8	23.7152	60	45	2700	1	1	1	1	0	0	0	0	0	0	0	0	7.3	4.1	143	125	47	36	49	78	5.5		24	14	23	12	0.65	90.7	7	143	4	105			87	11.8	21
S - 1268	横浜市立大学附属市民総合医療センター	5476022	2	71	1		164.2	65	24.1083	0	0	0		1	1	3	3	0	1	0	0	0	1	0	7.8	4.2	153	209	41	137	137	168	5.2		39	45	51	42	1.43	38.6	8.3	145	4.5	106	9.9	4.1	108	79.9	66
S - 1269	横浜市立大学附属市民総合医療センター	4892904	2	41	1		176	75	24.2123	0	0	0		0	1	3	2	0	1	1	0	0	0	0			77	127	53	56	59	74	7.2		19	16	11	11	0.89	75.9	4.7	142	4	103			169	330.4	64
S - 1270	藤沢市民病院	F5243271	2	61	1		178	85	26.8274	20	17	340	1	1	1	1	1	0	1	0	0	0	1	0			145		44	118			6.9		26	29	29	24	0.95	63	8.3						187		37
S - 1271	藤沢市民病院	F5947405	1	72	2		150	59.2	26.3111	0	0	0		0	1	0	1	0	1	0	0	0	0	0	6.1	3.4	123	188	42	123			9.9		31	18	20	17	0.94	45	5.9	145	3.4	108	8.8	4.2	82		26
S - 1272	藤沢市民病院	F3517403	2	69	2		156.3	53.8	22.0224	0	0	0		1	1	2	0	0	1	1	0	0	1	0	5.3	2.5	315	286	41	198			14.4		8	8	20	12	0.76	57	7	141	5.7	109	9	3.2	119		42
S - 1273	藤沢市民病院	F1418459	2	71	1		163	54.5	20.5126	15	35	525	1	1	1	1	0	0	1	1	0	0	0	0			209		54	78			7.2		22	23	15	19	0.93	62	5.1	138	5.5				177		60
S - 1274	藤沢市民病院	F4457692	2	63	1		172	65	21.9713	20	42	840	2	0	1	2	0	0	1	1	0	0	0	0			67		39	98			6.9		24	21	29	13	0.61	102	2.9	139	4.7				121		59
S - 1275	横浜市立大学附属市民総合医療センター	00482329	2	74	1	26	155	63	26.2227	20	60	1200	2	1	1	0	1	0	1	1	0	0	0	0		4.7	87	176	102	51	57	74	6.7		22	27	220	17	1.02	55.2	6.2	138	4.4	101			176	54.8
S - 1276	横浜市立大学附属市民総合医療センター	5342667	2	73	1	25	176	76	24.5351	20	20	400	1	1	1	3	0	0	0	1	0	1	0	0			363	233	40	152	120	193	8.3		26	25	49	13	0.9	63.5	4.6	142	4.4	104	0.162		211	3.4	59
S - 1277	横浜市立大学附属市民総合医療センター	3816945	2	66	2	17	145	93	44.2331	0	0	0		0	0	0	0	0	1	0	0	0	0	0	6.9	3.9	124	153	47	80	81	106	9.3		29	59	61	10	0.61	74.3	5.2	143	4.3	104			151	TP	66
S - 1278	横浜市立大学附属市民総合医療センター	60093280	2	71	1	3	163.5	78	29.1782	30	46	1380	1	0	0	0	1	0	1	1	0	1	0	0	7.8	5	401	196	36	105		160	8.2		99	86	59	17	0.81	71.9	6.2	141	4.3	102	10.5	3.3	184	46.1	79
S - 1279	横浜市立大学附属市民総合医療センター	60135912	2	53	1		164	63	23.4236	20	33	660	2	1	1	3	2	0	1	0	0	0	0	0	7	4.2	52	204	111	64	83	93	7.1		30	30	372	14	0.87	72.3	6.5	141	4.1	102			131	38.7	51
S - 1280	横浜市立大学附属市民総合医療センター	05029541	1	42	1		171	72	24.623	20	10	200	1	0	0	0	0	0	0	0	0	0	0	0		4.5	45	203	87		107	116	5.9		14	11	24	12	0.9	75	5.3	145	4.1	107			135	1	20
S - 1281	横浜市立大学附属市民総合医療センター	5567371	4	43	1		173	73.3	24.4913	20	19	380	1	0					0	0			0	0			66	206	49		144	157	5.9		12	11	18	17	0.93	71.4	6.2	144	4.5	107			102
S - 1282	横浜市立大学附属市民総合医療センター	03600758	2	45	1	7	170.9	110	37.6624	0	0	0		0	1	3	1	0	1	1	0	0	1	0	7.7	4.9	349	168	37		61	131	8.4		126	460	292	10	0.4	177.3	6						182	261.9	32
S - 1283	横浜市立大学附属市民総合医療センター	4171078	2	41	2	5	167	71	25.4581	0	0	0		0	0	0	0	0	0	0	0	0	0	0			64	188	76	96	99	112	8.2		11	9	11	9	0.6	86.4	3.5	138	4	101			245	3.8	62
S - 1284	横浜市立大学附属市民総合医療センター	3951995	2	80	1		162.7	74	27.9548	40	42	1680	1	0	1	0	0	0	0	1	0	0	0	0			318	112	40	44	8	72	8.4		54	51	73	15	0.73	78.1	5	143	4	105			207	5.1	52
S - 1285	浦舟金沢内科クリニック	U502506	5	81	2		146.1	47	22.019	20	55	1100	1	0					1	1			0	0		4.2	194	255	65		151				46	59	75	18	0.68	61.9	3.8	144	4.1	108	9.7	3.7	95
S - 1286	横浜医療センター	K3493638	1	37	2	2	161	54.4	20.9868	20	15	300	1	1	0	0	0	0	0	0	0	0	0	0	7.2	4.3	72	181	62	105			7.5		10	10	14	14.3	0.66	80.1	3.6	140.5	4.1	104			122	4.9	63
S - 1287	横浜医療センター	K3495416	2	45	1		170	73.1	25.2941	30	25	750	2	0	1	3	2	0	1	1	0	0	0	0	7.1	4.4	1553	336	32	39			9.9		15	28	60	9.6	0.67	100.8	6.1	138.5	4.1	102			208	785.5	51
S - 1288	横浜医療センター	K1279535	2	69	1	2	162	75	28.578	20	46	920	1	0	1	0	1	0	1	1	0	0	0	0			178	137	53	63			6.6		23	27	50	14	0.77	76.6	4.4						130	37.2	49
S - 1289	横浜医療センター	K3389919	2	68	1	30	164	67.6	25.1338	8	48	384	2	0	1	1	2	0	1	0	0	1	0	0	7.3	3.8							7.1		38	19	157	9.5	0.65	92.6		139.6	3.9	105			186	1023.8	45
S - 1290	横浜医療センター	K2218814	2	72	2	14	152.2	54.2	23.3975	15	20	300	1	0	1	0	0	0	1	1	0	0	0	0	7.5	4.5							8.7		47	77	28	22.2	0.59	74.8		141.2	4.6	104			150	18.7	62
S - 1291	横浜医療センター	K1282362	2	47	1	10	172	108	36.5062	26	27	702	2	1	1	0	1	0	1	1	0	0	1	0	6.8	4.3	168		28	99			6.4		24	32	37	18.1	1.04	61.6	8.3	143	4.2	107	8.9	3.2	162	TP	65
S - 1292	横浜医療センター	K1366408	2	66	2		153	53.8	22.9826	20	28	560	1	0	1	1	1	0	1	1	0	1	0	0			140	161	46	95			7.4		20	14	16	10.1	0.61	74	4.4	140.4	4.8	108			106	38.7	65
S - 1293	横浜医療センター	K815723	2	69	1	7	171.5	64.9	22.0656	40	45	1800	1	0	1	0	0	0	0	1	0	0	0	1			70	161	57	81			6.9		39	34	21	17	0.91	63.8	5.5	139.9	5.9	105			146	14.6	64
S - 1294	横浜医療センター	K2509020	2	72	1	9	161.5	68.4	26.2247	15	37	555	1	1	1	0	2	0	1	0	0	0	0	0			125	161	36	105			6		27	34	25	16.5	1.1	51.2	6.6	141.6	4.7	109	9		232	458.9	31
S - 1295	横浜医療センター	K3455252	2	63	1	3	163.5	48.5	18.1429	10	38	380	1	0	1	0	1	0	0	0	0	0	0	0			115	181	54	102			7.1		24	25	13	21.3	0.71	85.9	6.3	140.5	4.5	106			183	8.7	21
S - 1296	横浜医療センター	K3497148	5	33	2		171	62	21.2031	0	0	0		1					0	1			0	0	6.4	3.9	418	154	50	69					14	24	45	8	0.55	101.1	3.5	140.6	3.9	107
S - 1297	横浜医療センター	K3404371	2	50	1	5	173	91	30.4053	18	30	540	2	1	1	0	0	0	1	1	0	0	0	0			89	198	54	121			7.1		29	27	103	12.7	0.71	91.8	5	140.7	4.2	106			150	9.9	43
S - 1298	横浜医療センター	K3434143	2	50	1	21	165.5	88	32.1282	0	0	0		1	1	1	2	0	1	1	0	0	1	0	6.4	3.5	331		58	142			11.6		25	15	73	20.9	1.33	46.2	6.4	138	4.6	103	9.7	3.5	221	TP	75
S - 1299	横浜医療センター	K3176740	2	75	1	10	173	69.7	23.2884	15	54	810	1	1	1	1	0	0	1	1	0	0	0	0			65	152	59	69			7		23	19	64	16.8	0.64	91.6	6.4	139.3	4.6	104			111	14	20
S - 1300	横浜医療センター	K2620145	5	40	2		163	57	21.4536	0	0	0		0					0	0			0	0			48	181	70	93					22	13	12	17.4	0.7	73.5	3.6	141	4.1	106
S - 1301	横浜医療センター	K2729480	5	76	1		165	55.6	20.4224	30	50	1500	2	1					0	0			0	0			112	216	67	130					34	24	16	14.6	1.04	53.6	5.2	142	4.4	104			90
S - 1302	横浜医療センター	K3042003	3	78	2		151	41.7	18.2887	0	0	0		1	1	0	1	0	0	0	0	1	0	0			43	144	57	68			6.7		16	9	10	8.9	0.45	98.4		140.4	4.3	110			160		37
S - 1303	横浜医療センター	K3433948	5	76	2		152	58.3	25.2337	7	56	392	2	0					0	1			0	1											26	19		13.7	0.84	50.1		142.7	4.6	108			103
S - 1304	横浜医療センター	K3497786	2	62	2		145.6	39.5	18.6326	20	30	600	1	0	0	0	0	0	0	0	0	0	0	0	7	4.1	75		67	81			11.6		15	12	20	15.5	0.57	81.1	2.8	139.5	4	104			213	15.9	63
S - 1305	横浜医療センター	K3499913	2	70	1		164	43.4	16.1362	10	25	250	1	1	1	0	0	0	0	0	0	0	0	0	7.3	4.6	54		122	110			13.8		43	13	30	19.3	0.61	98.4	3.6	138.3	4.7	102			379	21.1	53
S - 1306	横浜医療センター	K3394960	2	42	1	3	175	103.5	33.7959	20	20	40	1	1	0	1	2	0	1	1	0	0	0	0	5.1	2.1	263		42	100			6.7		16	15	33	20.5	2.16	28.6	5	139.1	4.4	109	7.9	3.4	93	TP	38
S - 1307	横浜医療センター	K3246447	2	65	1	3	157.8	108.2	43.4523	0	0	0		0	0	0	1	0	1	1	0	0	1	0		4	162		50	131			8.1		37	36	56	23.2	1.09	53.3	5.2	140.1	4.3	103			140	61.8	32
S - 1308	横浜医療センター	K2648965	1	59	1	6	175	55.7	18.1878	20	30	600	1	1	0	0	1	0	0	0	0	1	0	0			72		40	104			7.9		12	6	24	21	1.23	48	5	140.3	4.3	106			70	43.7	37
S - 1309	横浜医療センター	K2265243	5	45	2		157	82.3	33.3888	0	0	0		1					0	0			0	0	7.1	3.9									16	19		9.6	0.6	84.1		137.8	4.2	107
S - 1310	横浜医療センター	K3244715	2	60	2	14	155	59.8	24.8907	0	0	0		0	1	0	0	0	0	1	0	0	0	0	7.9	4.4	82		65	84			7.5		15	18	18	15.1	0.54	86.9	3.2	142.8	5.1	107			145	13.9	58
S - 1311	横浜医療センター	K1578557	1	77	2	5	156	54.2	22.2715	0	0	0		0	1	1	1	0	1	0	0	0	0	0	6.9	3.8	54		64	56			8		14	11	11	13.5	0.72	59	4.7	141	4.2	106			91	12.7	59
S - 1312	横浜医療センター	K3497568	2	35	2		160.5	75.8	29.4252	0	0	0		0	0	0	1	0	1	0	0	0	0	0			209		47	120			8.3		32	48	59	10	0.47	118	5.4	138.4	3.9	103			227	284.4	80
S - 1313	横浜医療センター	K491091	1	31	2	2	158	48	19.2277	0	0	0		1	0	0	0	0	0	0	0	0	0	1			37		76	64			6.1		21	31	11	16.3	0.63	88.7	5.6	139	4.3	104			109	4.4	49
S - 1314	横浜医療センター	K3488632	2	68	1	10	163.2	72	27.0329	0	0	0		0	1	0	1	0	1	0	0	0	0	1	7.3	4.2	329		31	106			8.6		13	15	23	7.2	0.81	72.8	4.5	127.3	3.8	94			287	41.2
S - 1315	横浜医療センター	K3495836	2	67	1		169.5	52.7	18.343	20	30	600	2	0	1	1	2	0	1	1	0	0	1	0	5.6	2.9	128		36	185			9.2		17	8	16	14	0.93	62.8	7.1	143.3	4.3	107	8.8	3.6	96	TP	20
S - 1316	横浜医療センター	K3500604	2	57	2		156.5	61.1	24.9467	0	0	0		0	1	2	0	0	1	1	0	0	0	0			74		52	129					17	16	16	7.4	0.46	105.1	4.6	145.1	4.1	108			100	17	41
S - 1317	浦舟金沢内科クリニック	U502950	2	67	1	4	169.6	71.9	24.9964	10	57	570	2	1	0	0	0	0	0	0	0	0	0	0			270	114	22		38		6.8		44	57	140		0.64	94.6	5.3				8.6	2.5	199	11.7	53
S - 1318	浦舟金沢内科クリニック	U503191	2	67	1	4	166.6	65	23.4187	20	47	940	2	1	0	0	0	0	1	0	0	0	0	0			170	191	33		124		6.4		15	14	108		0.69	87.1	3.5						189	4.4	30
S - 1319	浦舟金沢内科クリニック	U306676	2	62	1	1	173	81	27.0641	20	40	800	1	1	1	1	0	0	0	1	1	0	1	0			176	139	51		52		6.3		22	16	25		1.08	54.6	6.8	142	4	103	9	2.4	139	TP	62
S - 1320	浦舟金沢内科クリニック	U507545	5	67	2		163.3	56.1	21.0373	0	0	0		0					1	0			0	0			169	185	69		82				17	15	25	12	0.81	54	5.7	144	4.4	107	9.8	4.3	85
S - 1321	浦舟金沢内科クリニック	U501570	2	72	2	6	159.8	57	22.3214	0	0	0		0	0	0	0	0	0	1	0	0	0	0			183	186	54		95		6.6		20	13	10		0.46	98.3	3.9	144	4.7	108			94	13.2	46
S - 1322	浦舟金沢内科クリニック	U505330	5	77	2		152.5	64.3	27.6485	0	0	0		0					1	1			1	0	6.8	4	118	232	79		129		6		20	20	29	29	1.93	20.2	6.2	144	4.6	108			105
S - 1323	浦舟金沢内科クリニック	U503908	2	64	2		148.3	54.8	24.9171	20	44	880	2	0	0		0	0	1	0	0	0	0	0			130	153	47		80		6.7		15	19	18		0.55	83.6	3	141	4.4	105	9.5	4	115	5.3	67
S - 1324	浦舟金沢内科クリニック	U505247	5	75	1		161.8	55.9	21.3528	0	0	0		1					1	0			0	0
S - 1325	浦舟金沢内科クリニック	U506312	5	71	2		149.2	72	32.3441	0	0	0		0					0	0			0	0		4.4	191	238	53		146		6.1		16	14	19	15	0.74	58.6	4.6	142	3.9	109	8.9	3.3	99
S - 1326	浦舟金沢内科クリニック	U506898	2	73	2		147.5	66.4	30.52	0	0	0		0	0	0	0	0	0	1	0	0	0	0		4.3	85	181	72		92		7.2		19	21	29		0.81	52.7	5.9				9.1	3.4	133		37
S - 1327	浦舟金沢内科クリニック	U503122	2	79	1		148	61.3	27.9858	0	0	0		1	1	1	3	0	1	0	0	0	0	0	6.3	3.7	92	140	41		80		8.1		15	12	54		1.43	38.6	5.4				8.5	2.4	191	827.7	60
S - 1328	浦舟金沢内科クリニック	U505193	2	68	1	23	162.9	58.4	22.0075	10	20	200	1	0	0	0	0	0	0	1	0	0	0	0			63	148	61		74		6.5		23	26	30	13	0.85	69	5.9						119	4.5	20
S - 1329	浦舟金沢内科クリニック	U304979	5	35	1		171.4	102	34.7199	0	0	0		1					1	0			0	0		4.5	113	191	50		118		5.5		25	31	113		0.85	83.5	7.2						99
S - 1330	浦舟金沢内科クリニック	U502126	4	52	1		174	78.4	25.8951	0	0	0		0					1	1			0	0	7	4.7	100	170	43		107		5.6		28	28	50	12	0.74	86.8	6.2	139	4.5	104			108
S - 1331	浦舟金沢内科クリニック	U506060	5	61	2		159.6	66	25.9106	0	0	0		0					1	1			0	0	6.5	4.3	108	214	69		123		5.7		21	20	57	11	0.71	64.4	6.2						105
S - 1332	浦舟金沢内科クリニック	U502442	2	36	1		179.8	98.9	30.5926	0	0	0		0	0	0	1	0	0	1	0	0	1	1			234	240	41		152		8.5		67	169	99	12	0.75	95	5.3	142	3.8	102			160	16.3	56
S - 1333	浦舟金沢内科クリニック	U504612	2	55	1	3	184.5	82.5	24.236	20	30	600	1	1	0	0	0	0	0	1	0	0	0	0			159	203	58		113		6.4		31	19	40	16	0.86	72.4	4.1						112	21.5	30
S - 1334	浦舟金沢内科クリニック	U504070	5	77	1		162	60	22.8624	0	0	0		0					0	1			0	0	6.7	4.4	83	174	50		107		5.4		19	17	25	15	0.89	63.3	5.2	138	4.1	104			94
S - 1335	浦舟金沢内科クリニック	U502942	5	72	2		148.4	39.8	18.0724	0	0	0		0					0	1			0	0	6.9	4.3	77	145	68		61		5.3		18	12	17	16	0.75	57.6	41	142	5.2	105			80
S - 1336	浦舟金沢内科クリニック	U500984	2	65	1	27	159.5	66	25.9431	20	35	700	1	1			0	0	1	1	0	0	0	0			114	151	51		77		6.3		21	24	26	19	0.95	61.9	5.1						283	8.7	43
S - 1337	浦舟金沢内科クリニック	U501456	2	64	1	14	169	65.5	22.9334	20	40	800		1	1	0	1	0	1	1	0	0	0	0			79	148	41		91		6.3		13	9	10		0.92	64.4	4.4	143	4.2	109			96	11.3	26
S - 1338	浦舟金沢内科クリニック	U507812	2	70	2		149	34	15.3146	0	0	0		0	0	0	0	0	0	0	0	0	0	0			57	212	68		132		6.5		18	16	17	17	0.45	101.5	2.8	140	3.7	106			142		34
S - 1339	浦舟金沢内科クリニック	U503786	1	61	2	4	152.7	40	17.1547	0	0	0		0	1	0	0	0	1	0	0	0	0	0		4.3	44	180	79		92		8.6		16	18	11		0.55	84.7	3.6						254	6	66
S - 1340	浦舟金沢内科クリニック	U500035	2	72	2	13	149	56	25.2241	0	0	0		0	1	0	0	1	1	1	0	0	0	0			122	145	51		69		7.4		18	21	29		0.88	48.3	6.6						148	9.5	86
S - 1341	横浜市立大学附属市民総合医療センター	05341285	2	72	2		148	52.5	23.9682	0	0	0		0	1	0	1	0	0	1	0	0	0	1	7.5	4.7	133	170					8.5		26	16	15	11	0.87	48.9	5.7	143	4	104	10		86	23.8	50
S - 1342	横浜市立大学附属市民総合医療センター	04567748	2	61	1	21	164.5	94	34.7373	12	35	420	2	1	1	3	3	0	1	1	0	1	1	0	6.4	3.5	205	129	38	57	50	91	10.3		38	50	108	20	2.09	26.6	6.9	142	3.9	108	8.9	2.3	139	TP	58
S - 1343	横浜市立大学附属市民総合医療センター	01893188	2	76	1	27	178	83	26.1962	30	43	1290	1	0	1	3	0	0	1	1	0	0	0	0			140	216	36	147	152	180	8.3		20	18	26	21	0.98	57.4		141	44	102			201	21.2	52
S - 1344	横浜市立大学附属市民総合医療センター	80209724	2	65	1	15	170	92	31.8339	80	40	3200	1	1	0	3	2	0	0	0	0	1	1	0	6.8	4.1	208	174	43		89	131	8.2		32	41	67	21	1.32	43.4		142	4.6	107	9.7	3.4	201	TP	30
S - 1345	横浜市立大学附属市民総合医療センター	04189586	2	43	2	12	156	68	27.9421	10	18	180	2	0	0	3	1	0	1	1	0	0	0	0	8.2		239	181	50	91	83	131	9.8		12	18		18	0.58	89	1.7	139	4.5	99			295	52	78
S - 1346	横浜市立大学附属市民総合医療センター	60069949	2	79	1	18	155.2	44.8	18.5992	25	50	1250	1	1		0	0	0	0	0	0	0	0	0	6.9	4.7	57	159	57		91	102	6.3		28	17	18	26	0.83	68.1	5	141	4.4	105			147		34
S - 1347	横浜市立大学附属市民総合医療センター	05571320	2	47	1	2	181.6	81.1	24.5917	20	27	540	2	1	1	0	0	0	1	1	0	0	0	0	6.9	4.8	171	214	41	136	139	173	11.7	21.7	29	43	90	16	0.82	79.8	6.9	140	4.1	104	9.8	3.4	188	6.2	41
S - 1348	横浜市立大学附属市民総合医療センター	02191176	3	68	2		149.7	56.9	25.3903	0	0	0		0	0	0	1	0	0	1	0	0	0	0	7.1	4.2	115	150	47	78	80	103	8.7		29	21	18	12	0.76	57.7	6.2	142	4.4	8	9.2	3.2	192		58
S - 1349	横浜市立大学附属市民総合医療センター	60077244	5	58	2		162	52	19.8141	0	0	0		1					0	1			0	0			284	223	74	83	92	149			44	11	119	17	0.81	56.3	7.2	139	4.8	108			94
S - 1350	横浜市立大学附属市民総合医療センター	00356554	2	63	2	15	154	38	16.0229	0	0	0		1	0	0		0	1	0	0	0	0	0			59	211	93	95	106	118	6.5		43	41	34	12	0.7	64.5	3.3						87		32
S - 1351	横浜市立大学附属市民総合医療センター	02634796	5	76	2		148	49	22.3703	0	0	0		0					1	1			0	0			85	172	76	74	79	96			19	14	26	23	0.8	52.8	5.7	144	5.1				86
S - 1352	横浜市立大学附属市民総合医療センター	05576799	2	63	1	10	160.2	64.6	25.1714	30	42	1260	2	0	1	1	1	0	1	1	0	0	0	0	6.8	4.3	271	306	43	223	209	263	12.2		15	20	38	7	0.69	89.1	4.5	141	4.3	103	9.6	3.5	206		44
S - 1353	金沢内科クリニック	B4506	2	66	1		168	71	25.1559	50	40	2000	1	1	1	3	1	0	1	1	0	1	1	0			89	155	45		92		6.6		30	29	14		1.2	47.7	7.2	141	4.1	106			200		58
S - 1354	金沢内科クリニック	B2274	5	64	1		170	76	26.2976	20	10	200	1	1					1	1			0	0
S - 1355	金沢内科クリニック	B4640	2	69	1		171	77	26.3329	30	30	900	1	1	0	0	0	0	1	1	1	0	0	0			77	154	55		83		5.7		21	16	71	18	0.87	67		141	3.7	105			163		20
S - 1356	金沢内科クリニック	B4334	2	50	1		173	71	23.7228	0	0	0		1	0	0	0	0	1	1	0	0	1	0			175	171	48		88		6.8		18	31	51		0.89	71.7	5.7						175		22
S - 1357	金沢内科クリニック	B1952	2	68	2		148	35	15.9788	0	0	0		0	0	0	0	0	0	0	0	0	0	0		4.7	97	214	81		113		6.8		23	15	25		0.52	87.3	3						145		39
S - 1358	金沢内科クリニック	B5680	2	68	1		165	50	18.3655	40	28	1120	1	1	0		0	0	0	0	0	0	0	0			63	192	69		110		6.7		19	22	15		0.96	60.4	5.5						142		35
S - 1359	金沢内科クリニック	B5176	2	68	2		154	37	15.6013	0	0	0		0	0	0	0	0	0	1	0	0	0	0		4.7	78	185	86		83		6.3		17	12	20		0.55	82.1	3.5						74		27
S - 1360	金沢内科クリニック	B4090	5	62	1		178	78.5	24.7759	30	8	240	1	1					1	1			0	0
S - 1361	金沢内科クリニック	B5952	2	65	1		164	98	36.4366	5	5	25	2	1	0	0	0	0	1	1	0	0	0	0		4.3	182	178	46		95		6.9		23	28	45		0.9	65.7	6.7						101		40
S - 1362	金沢内科クリニック	B5771	2	50	1		170	70	24.2215	35	30	1050	2	1	0	0	0	0	1	1	0	0	0	0			188	185	35		112		6.9		43	69	69		0.74	87.8	6	140	4.4	105			122		21
S - 1363	金沢内科クリニック	B3893	2	66	1		165	53	19.4674	0	0	0		1	1	0	0	0	0	1	0	0	0	0			82	204	71		116		7		22	27	36		0.77	77.6	4.7	141	4.2	105			169		20
S - 1364	金沢内科クリニック	B3703	2	55	1		175	77	25.1429	10	35	350	2	1	1	0	0	0	1	1	0	1	0	0			94	149	53		77		6.8		14	15	38		0.85	73.4	5.8				9.3	3.5	132		38
S - 1365	金沢内科クリニック	B2217	2	81	1		163	62	23.3355	15	60	900	1	1	1	1	0	0	1	1	0	0	0	0			108	165	47		96		6.8		25	25	18		1.03	53.2	6.9						101		35
S - 1366	金沢内科クリニック	B2145	2	84	2		148	42.4	19.3572	0	0	0		0	1	0	2	0	1	1	0	0	0	0			227	186	62		78		6.2		28	20	15		0.92	44	1.2				9.8	3.2	81		46
S - 1367	金沢内科クリニック	B6232	2	60	1		164	61.5	22.8659	20	40	800	2	1	0	0	0	0	1	1	0	0	0	0			103	189	70		98		6.2		18	20	29		0.89	68.1	3.4				9.5	2.4	143		41
S - 1368	金沢内科クリニック	B510	2	69	2		142	53	26.2845	0	0	0		0	1	0		0	1	1	0	0	1	0		4.6	214	231	58		130		6.8		31	41	21		0.63	70.5	7.1						108		46
S - 1369	金沢内科クリニック	B1945	2	60	1		165	80	29.3848	0	0	0		1	0	0	1	0	1	1	0	0	0	0			256	138	41		45		9.3		36	58	38	20	0.98	61.2	7.2						141		46
S - 1370	金沢内科クリニック	B753	2	64	1		164	71	26.398	0	0	0		1	0	0	1	0	1	1	0	1	0	0			133	161	61		73		7.4		22	13	14		0.69	88.3	5						253		34
S - 1371	金沢内科クリニック	B5829	2	71	1		170	62	21.4533	20	44	880	1	1	1	0	0	0	1	1	0	0	0	0			148	200	80		90		6.8		21	16	15		0.87	66.5	5.3	143	4.4	104			148	23	23
S - 1372	金沢内科クリニック	B3351	2	63	1		162	52.7	20.0808	5	15	65	1	1	1	0	0	0	1	1	0	0	1	0			87	156	59		79		6.5		86	109	23		0.73	83.4	6.7						114		33
S - 1373	金沢内科クリニック	B5141	2	56	2		162	58	22.1003	0	0	0		1	1	1	0	0	0	1	0	0	0	0			134	161	44		90		10.9		52	54	54	10	0.59	80.4	3.9						126		37
S - 1374	金沢内科クリニック	B1634	2	43	2		161	76.5	29.5128	0	0	0		0	1	2	1	0	1	1	0	0	1	0			310	178	42		74		7.5		27	43	30	11	0.84	58.9	6.7						99		53
S - 1375	金沢内科クリニック	B873	2	73	1		169	57	19.9573	20	50	1000	1	1	1	0	0	0	1	1	0	0	1	1			87	133	43		72		7.2		34	24	114	15	0.96	59.2	3.7						202		27
S - 1376	金沢内科クリニック	B3029	2	63	1		167	70	25.0995	20	30	600	1	1	1	2	0	0	1	1	0	0	0	0		4.5	60	148	80		56		7.2		23	31	17		0.79	76.5	6.3						97		32
S - 1377	金沢内科クリニック	B3553	2	71	1		171	68	23.255	20	51	1020	2	0	1		0	0	1	1	1	1	0	0		3.6	92	121	34		68			18.3	17	25	46		0.97	59	5.5						224	17.2	36
S - 1378	横浜市立大学附属市民総合医療センター	80011072	2	60	1		160	56	21.875	20	40	800	2	1	1				1	1	0	1	0	0	6.8	3.6	125	175	36	104	114	139	6.7		25	23	353	15	1.11	53.4	6.4	145	3.2	105	8.6		209		51
S - 1379	横浜市立大学附属市民総合医療センター	05569244	5	69	2		157.5	55.7	22.454	0	0	0		0					0	1			0	0	7.5	5.2	142	303	86	196	189	217			68	119	152	9	0.65	68.1	5.1	143	3.8	104			111
S - 1380	横浜市立大学附属市民総合医療センター	04872695	3	78	1		166	57	20.6852	20	45	900	1	1	1	0	0	1	0	0	0	0	0	0	7	4	113	142	51	59	68	91		24.4	17	8	18	15	0.79	71.9	4.8	137	4.7	100			216		65
S - 1381	横浜市立大学附属市民総合医療センター	05465098	5	61	2		152.8	50	21.4153	5	18	90	1	0					0	0			0	0										13.1	25	13	16	15	0.67	68.6		143	3.8	105			91
S - 1382	横浜市立大学附属市民総合医療センター	04853590	5	77	1		164.4	53.5	19.7948	0	0	0		1					1	0			0	0				197							23	16		16	1	55.8		145	4	108	9.4	2.7	85
S - 1383	横浜市立大学附属市民総合医療センター	4102401	2	81	1	8	170	62	21.4533	50	49	2450	1	1	1	0	1	0	1	1	0	1	1	0			122	138	46	68	68	92	6.3	16.2	52	25		25	1.83	28.5	5.9	144	4.1	110			162	2154.1	37
S - 1384	横浜市立大学附属市民総合医療センター	00654009	2	76	2	25	152.9	46.5	19.8901	0	0	0		0	1	1	1	0	1	0	0	0	0	0	7.3	3.9	138		53	191			7.6		21	19	14	38	2.27	16.9	3.8	142	5.1				158	ＴＰ	34
S - 1385	横浜市立大学附属市民総合医療センター	01077266	2	73	2	25	148	38.1	17.3941	20	45	900	1	1	1	0	0	0	0	0	0	0	0	0	6.6	4.1	102	194	42		132	152	11.9	42.6	18	8	10	15	0.56	79.2	3.9	140	4.4	103	9.6	3.4	283	11.6	77
S - 1386	横浜市立大学附属市民総合医療センター	03728960	1	67	2	7	150.1	48.5	21.5268	0	0	0		0	0	0	0	0	0	1	0	0	0	0		4.2	68		61	80			8.8		18	12	14	14	0.78	56.5	5	140	4.4	100	9.6	3.7	376	1	64
S - 1387	横浜市立大学附属市民総合医療センター	03876121	5	66	2		152	42.8	18.5249	0	0	0		0					1	1			0	0			96	239	71	139	149	168			22	23		11	0.67	67.1	3.5	146	4.6	108			91
S - 1388	横浜市立大学附属市民総合医療センター	05409373	5	53	2		157	47	19.0677	0	0	0		1					0	0			0	0	6.8	4.6	61	232	80	132	140	152			20	11	19	10	0.61	78.8		144	4.3	106
S - 1389	横浜市立大学附属市民総合医療センター	05498491	4	65	2		160.3	59.7	23.2331	0	0	0		1					1	0			0	0	6.9	4.4	80	217	79	109	122	138	6.5	15.3	20	11	13	13	0.61	74.3	3.7	142	4	104	9.2	4.1	84
S - 1390	横浜市立大学附属市民総合医療センター	4524633	5	63	2		155	52.3	21.769	15	35	525	1	0					0	1			0	0	7.7	5.1	127	177	69	75	83	108			37	33	53	14	1.19	36.1	4.4	146	4.3	105	9.7	2.5	97
S - 1391	横浜市立大学附属市民総合医療センター	4778182	5	39	2		153	46	19.6506	0	0	0		0					0	0			0	0
S - 1392	横浜市立大学附属市民総合医療センター	5557569	2	69	2	26	150.6	52.8	23.2801	0	0	0		0	1	2	1	0	1	1	0	0	0	1	7	4.4	58	205	86	91	107	119	8	20.9	21	14	19	10	0.59	75.8	2.8	143	4.1	104	9.2	2.9	89	73.8	57
S - 1393	横浜市立大学附属市民総合医療センター	03582830	2	84	1	21	178	81	25.565	20	40	800	1	1	1	0	3	0	1	1	1	1	1	0	6.9	4	129	160	37	89	97	123	7		22	16	70	28	2.39	21	5.5	144	4.5	109	9.4	3	144	ＴＰ	43
S - 1394	横浜市立大学附属市民総合医療センター	60079386	2	73	1	40	170.5	78	26.8316	35	5	175	1	1	1	3	1	0	1	1	1	0	0	0	7.2	4.4	137	158	39	97	92	119	8		18	14	39	9	0.89	64.3	6.4	146	4.1	107			319	50.9	50
S - 1395	横浜市立大学附属市民総合医療センター	00675399	5	33	2		160	73	28.5156	0	0	0		1					0	1			0	0	7	4.3	150	218	57	139	131	161			13	11	20	13	0.57	97.2	4	141	4.3	104			102
S - 1396	横浜市立大学附属市民総合医療センター	02338027	5	59	2		152	43	18.6115	3	2	6	1	0					0	1			0	0			74	160	49	88	96	111			21	15		14	0.81	56.3		148	5.1	109			79
S - 1397	横浜市立大学附属市民総合医療センター	05561484	5	43	2		165	51.5	18.9164	0	0	0		1					1	0			0	0	6.8	3.9	37	134	50		77	84			15	10	11	12	0.63	80.8	4.2	142	4	107	9.1	3.2	92
S - 1398	横浜市立大学附属市民総合医療センター	5536583	5	68	2		145	48	22.83	0	0	0		0					1	0			0	0	6.9	4.1	68	200	57	123	129	143	5.7		21	15	13	13	0.64	69.6	4.9	142	4.4	107			98
S - 1399	横浜市立大学附属市民総合医療センター	60183432	5	63	2		160.5	54	20.9625	0	0	0		0					0	0			0	0	6.2	4									25	37	80	9	0.62	74	3.9	143	4.3	106			94
S - 1400	横浜市立大学附属市民総合医療センター	04724490	5	47	1		176	79	25.5036	0	0	0		1					0	0			1	0			135	210							32	33	59	11	0.85	77.2	7.3	144	4.2	106
S - 1401	横浜市立大学附属市民総合医療センター	04859059	2	81	2	21	145	44	20.9275	0	0	0		0	0	0	1	0	0	0	0	0	0	0			81	168	69	90	83	99	6.9		14	8	13	23	0.55	78.4	4.2	144	4.4	106			77		58
S - 1402	横浜市立大学附属市民総合医療センター	3549066	5	42	2		162.6	48.3	18.2686	0	0	0		0					0	0			0	0	7.7	5	26	211	101	76	105	110			16	10	12	12	0.71	71.3	4.1	140	3.9	102			92
S - 1403	横浜市立大学附属市民総合医療センター	04761403	2	65	1		170.1	84	29.0316	40	35	1400	2	1	1		0	0	1	1	0	1	1	0			84	172	38	109	117	134	7		18	13	21	21	0.92	64.1	5.2						99		22
S - 1404	横浜市立大学附属市民総合医療センター	05292587	3	64	1		172	59	19.9432	20	30	600	1	1	0	0	0	0	1	0	0	0	0	0			32	194	71	99	117	123		15.9	25	18	20	17	0.88	67.9	6.2						91		20
S - 1405	横浜市立大学附属市民総合医療センター	60034479	2	71	1	25	164	55	20.4491	10	50	500	2	1	1	0	0	0	1	1	0	1	0	0	6.8	4.5	122	147	34	89	89	113	6.8		15	12	22	13	0.84	69.1	6.5	140	4.7	104	9.1	3.3	118	30.1	33
S - 1406	横浜市立大学附属市民総合医療センター	03793826	2	81	2	12	147	48	22.213	0	0	0		0	0	0	0	0	1	1	0	0	0	0	8.1	5.4	145	191	70	86	92	121	7.4		22	17	39	17	0.72	58.4	4.7	142	4.1	101			129	31.7	48
S - 1407	横浜市立大学附属市民総合医療センター	05437645	2	68	1		163	64.5	24.2764	50	40	2000	1	0		0	2	0	0	0	0	0	0	0	7	4.4	97	194	37	137	138	157	6.4		22	20	27	16	1.04	55.6	4.6	143	4	105			104	254	38
S - 1408	横浜市立大学附属市民総合医療センター	02562319	5	65	2		150	58	25.7778	5	2	10	1	1					0	0			0	0	6.9	4.3	284		54	135					15	14	27	15	0.74	60.1	6.1	143	4.1	105			151
S - 1409	横浜市立大学附属市民総合医療センター	03368466	2	77	2	23	155	59	24.5578	0	0	0		1		3	0	0	1	1	0	0	0	0		4.5	145	166	47	86	90	119	7.8		20	19	16	18	0.77	54.9	4.8	144	4	107			145	40.4	36
S - 1410	横浜市立大学附属市民総合医療センター	04542506	5	53	2		149.5	45.5	20.3577	20	35	700	1	1					0	0			0	0			99		83	132					17	12	16	18	0.61	78.8							87
S - 1411	横浜市立大学附属市民総合医療センター	05034465	2	70	2	4	157	59.3	24.0578	0	0	0		0	0	0	0	0	1	1	0	0	0	0	7.2	4.3	79	184	68	93	100	116	7		28	48	20	8	0.62	71.5	3.3	145	3.8	105	10.3	2.5	118	1
S - 1412	横浜市立大学附属市民総合医療センター	05399516	5	37	2		160	46	17.9688	10	10	100	1	1					0	0			0	0			58	166	83	59	71	83			17	14	23	11	0.62	85.8	5.3	141	3.9	102			100
S - 1413	横浜市立大学附属市民総合医療センター	05479127	5	67	2		168	63.5	22.4986	0	0	0		0					0	0			0	0	7.1	4.6									21	16	20	15	0.72			144	3.8	106			77
S - 1414	横浜市立大学附属市民総合医療センター	2559715	5	66	2		156	60	24.6548	0	0	0		0					1	1			0	1			150		38	129					47	46	40	21	0.62	72.7
S - 1415	横浜市立大学附属市民総合医療センター	5540364	4	70	2		145	52	24.7325	10	20	200	1	0					1	1			0	0			163	233	63	139	137	170	6.9		24	38	163	11	0.68	64.6		142	4.2	104			112
S - 1416	横浜市立大学附属市民総合医療センター	60108880	5	45	2		153	43	18.369	0	0	0		0					0	0			0	0	7.3	4.6									24	19	27	11	0.61	83.1		140	4	104			86
S - 1417	横浜市立大学附属市民総合医療センター	03300010	2	70	1	35	170.5	64.5	22.1876	30	45	1350	1	0	1	1	1	1	1	1	0	1	1	0	7.5	3.8	60	115	40	55	63	75	7.9		36	18	437	60	2.23	23.9	8.9	138	5.1	100	9.3	3.7	64	25.3
S - 1418	藤沢市民病院	F4331494	1	37	2		161.2	67.2	25.8606	0	0	0		0	1	0	0	0	0	0	0	0	0	0			182	250	64	164			9.2		21	19			0.48	114							237		40
S - 1419	藤沢市民病院	F5971896	2	82	1		160.9	59.1	22.8284	20	59	1180	1	0	1	0	0	0	1	1	0	0	0	0			186		37	106			6.8		17	11	28	14	0.91	61	4						173		21
S - 1420	浦舟金沢内科クリニック	U503604	2	64	1	16	156.2	50.5	20.698	0	0	0		0	0		0	0	0	0	0	0	0	0			31	176	60		109		7		23	22	20		0.68	89.7	4.4	141	4.4	101			120	10.7	62
S - 1421	浦舟金沢内科クリニック	U504289	1	41	1	27	171.2	55.3	18.8676	10	20	200	2	0	1	3	0	0	1	1	0	0	0	0			33	156	124		25		4.8		167	67	93		0.85	80.4	5.1						75	14.7	82
S - 1422	浦舟金沢内科クリニック	U504280	2	68	1		168.5	87	30.6422	60	40	2400	1	0	0		1	0	1	1	0	0	1	0			620	269	37			232	6.5		73	82	86		1.17	48.7	3.7				9.5	3.4	120
S - 1423	浦舟金沢内科クリニック	U500409	2	54	2	7	166	88	31.935	0	0	0		0	1	0	1	0	1	1	0	0	0	0			137	262	61		173		6.4		72	52	30		0.69	68.5	6.1						128	75.1	39
S - 1424	浦舟金沢内科クリニック	U505339	5	65	1		166	63	22.8625	20	10	200	1	1					0	1			0	0		4.7	107	179	63		94				26	20	14	14	0.78	76.5	7	141	4.1	106			87
S - 1425	浦舟金沢内科クリニック	U500578	2	59	1	10	163	49	18.4425	20	32	640	1	1	1	0	1	0	1	0	0	0	0	0			119	150	43		83		6.3		15	12	34	15	1.33	44.1	6.3						111	81.8	27
S - 1426	浦舟金沢内科クリニック	U504677	2	69	1	3	170	83.9	29.0311	20	49	980	2	0	0	0	0	0	0	1	0	0	0	0			341	174	36		69		6.9		20	16	34		0.99	58.2	5.5	140	4	107			152	3.7	48
S - 1427	浦舟金沢内科クリニック	U507444	2	65	1	20	171.5	102.5	34.8494	40	45	1800	2	0	0	0	0	0	1	0	0	0	0	0		4	100	141	42		79		6.3		36	46	41		0.81	73.7	6						122	5.9	34
S - 1428	浦舟金沢内科クリニック	U506275	5	54	1		167.5	70.1	24.9855	0	0	0		1					1	0			0	0
S - 1429	浦舟金沢内科クリニック	U503454	5	74	1		168	61.8	21.8963	0	0	0		1					0	1			0	0			115	177	43		111		5.6		21	20	56	17	0.82	70.1	5.9	141	4.2	108			100
S - 1430	浦舟金沢内科クリニック	U507295	2	59	1		168	55.5	19.6641	5	39	195	2	1	1	0	0	0	0	1	0	0	0	0			74	195	81		99		8.3		20	13	37	14	0.75	82.5	4.7						181	46.2	26
S - 1431	横浜市立大学附属市民総合医療センター	04575043	5	30	2		159.2	48.9	19.294	0	0	0		0					0	1			0	1			89	246	66	153	162	180			21	17	21
S - 1432	藤沢市民病院	F5370345	2	57	1		179	77.5	24.1878	15	30	450	1	1	1	0	0	0	0	0	0	0	0	0			62		56	78			6.5		19	21	72	13	0.74	85	5.4						126		32
S - 1433	横浜市立大学附属市民総合医療センター	03830448	5	73	2		146	59	27.6787	0	0	0		0					0	1			0	0			151	182	57	96	95	125	6.3		22	23	26	12	0.8	53.4		141	4.4	104			117
S - 1434	横浜市立大学附属市民総合医療センター	4923596	5	57	1		174.5	82	26.9292	7	41	287	2	1					1	1			0	0			47	119	45	57	65	74			22	28	48	9	0.74	84.5	6.2	146	4.2	109			82
S - 1435	横浜市立大学附属市民総合医療センター	05195503	5	36	2		164.5	63.5	23.4662	15	15	225	2	0					0	0			0	0	7.1	4.4									13	9	12	9	0.62	87.2	4.9	143	4.2	107			111
S - 1436	横浜市立大学附属市民総合医療センター	05182562	5	58	1		172	60	20.2812	15	30	450	1	1					0	1			0	1	6.1	3.8	168	219	64	122	121	155			37	39	57	11	0.7	89.4	6.4	144	3.5	106			94
S - 1437	横浜市立大学附属市民総合医療センター	04869208	5	63	1		170	90	31.1419	20	18	360	1						1	1			0	0			135	183	78	88	78	105			34	44	99	11	0.98	60.4	5.7	143	4.4	104			86
S - 1438	横浜市立大学附属市民総合医療センター	05574657	1	66	1	1	170.9	62.3	21.3306	0	0	0		0	1	0	0	0	0	0	0	0	0	0	7.1	4.1	93	152	45	85	88	107	10.4	21.5	19	18		11	0.95	61.7	5.9	143	4.3	106	9.5	2.8	95	9.7	77
S - 1439	横浜市立大学附属市民総合医療センター	04730189	2	84	2		144.6	43.4	20.7565	0	0	0		0	1	0	0	0	0	0	0	0	0	0			50		87	131			6.6		21	14	17		0.74	55.9		142	4.6				119	6.7	54
S - 1440	横浜市立大学附属市民総合医療センター	04668149	2	58	1	11	168.8	68.3	23.9704	10	15	150	1	0	1	3	1	0	0	0	0	0	0	0	6.8	4	70	149	46	86	89	103	9.3		11	11	14	12	0.86	71.3	3.8	140	4.3	103			304	29.9	83
S - 1441	藤沢市民病院	F1410300	2	61	1		167	98	35.1393	20	30	600	1	1	1	0	1	0	1	1	1	0	0	0		4.5	91		52	114			8.5		24	34	37	13	0.5	127	4	136	4.3	101			207		58
S - 1442	藤沢市民病院	F0287806	2	59	2		158.5	74	29.456	0	0	0		0	1	0	1	0	1	0	0	0	0	0		4.2	124		82	119			7		27	26	45	11	0.47	102	3.2	139	3.6	104			166		39
S - 1443	横浜市立大学附属市民総合医療センター	00161817	2	61	2	3	153	83	35.4564	0	0	0		1	0	0	0	0	1	1	0	0	0	0	7.2	4.6	187	181	46	111	98	135	7		30	42	39	10	0.54	86.5	2.5	145	4.6	106			143	52.1	46
S - 1444	横浜市立大学附属市民総合医療センター	80247586	2	67	1	23	171	61	20.8611	12	40	480	2	1	0	1	1	0	0	1	0	0	0	0			64	148	64	69	71	84	6.2		23	22		17	1.08	53.4	4.9						116		29
S - 1445	横浜市立大学附属市民総合医療センター	80259206	5	35	2		152.3	42	18.1071	0	0	0		0					0	0			0	0											36	27	12	13	0.69	77.6	4.3	143	4.3	105			90
S - 1446	横浜市立大学附属市民総合医療センター	5581890	2	32	2	13	162	95.9	36.5417	0	0	0		0	0	0	0	0	0	1	0	0	0	0	7.3	4.3	93	183	42	128	122	141	8.3		72	70	30	16	0.5	113.2	4.9	141	3.8	104	9.2	3.3	176	10.2	52
S - 1447	横浜市立大学附属市民総合医療センター	03879217	2	53	1		171.7	64	21.709	0	0	0		0	0	0	0	0	1	0	0	0	0	0	7.4	4.4	101	243	52		171	191		20.4	27	22	128	24	1.36	44.6	5.4	147	4.6	109	9.6		102	TP	44
S - 1448	横浜市立大学附属市民総合医療センター	02882697	2	65	1	25	164	63	23.4236	0	0	0		0	1	1	0	0	1	1	0	1	1	0			182	182	34	94	112	148	7		17	12	17	18	1.36	41.8	9.3	143	4.6	103			91	15.6	21
S - 1449	横浜市立大学附属市民総合医療センター	3251402	1	67	2	3	147.1	42	19.4099	0	0	0		0	1	0	0	0	0	0	0	0	0	0		4.7	87	182	50	105	115	132	5.6		28	22	23	13	0.56	81.2	4.2	144	4.1	108			93	11.8	51
S - 1450	横浜市立大学附属市民総合医療センター	05396305	2	62	1	27	171.5	74	25.1596	0	0	0		0	1	1	0	0	0	1	0	0	0	0			275	207	48	129	104	159	9.6		21	29	39	15	0.78	78.2		136	4.9	100			267	19.9	50
S - 1451	横浜市立大学附属市民総合医療センター	04222139	2	64	1	11	170	72	24.9135	50	38	1900	1	1	1	0	1	0	0	1	0	1	0	0	7.1	3.9	108	136	51	72	63	85	8		15	15	11	16	0.8	75.4	4.2	141	4.1	105			233	134.6	28
S - 1452	横浜市立大学附属市民総合医療センター	05083811	5	67	2		156.6	58	23.6507	0	0	0		0					1	1			0	0			229	159	35	96	78	124			21	19	26	11	0.81	54	5	145	4.1	107			92
S - 1453	横浜市立大学附属市民総合医療センター	2462659	3	75	1		174	56.5	18.6616	20	22	440	1	1	0	0	1	0	1	0	0	1	0	0	7.6	4.4	36	149	58	74	84	91	6		23	15	9	20	1.29	42.7	6						101		29
S - 1454	横浜市立大学附属市民総合医療センター	80201287	2	65	2		164	45	16.7311	0	0	0		0	1		0	0	0	0	0	0	0	0			174	206	52	118	119	154	5.9		21	18	22	20	0.66	68.2	4.9	143	4	107			133		59
S - 1455	横浜市立大学附属市民総合医療センター	60003485	3	66	2	1	154.6	36.8	15.3967	20	46	920	2	1	1	0	1	0	1	0	0	0	0	0	7.3	3.3	68	111	50	43	47	61	9		17	14	27	12	0.68	65.7		137	4.2	103	9.2		140	74.8	53
S - 1456	横浜市立大学附属市民総合医療センター	5160782	5	71	1		173	64.5	21.551	10	3	30	1	1					0	0			0	0	6.6	4.1	88	169					6		30	20	10									9.3	125
S - 1457	藤沢市民病院	F1617231	2	69	1		166	78	28.306				1	0	1	1	3	0	1	1	0	0	0	0		3.7	434		32	101			7.5		16	19	28	26	1.72	32	6.8	137	4.8	105	9.5	3.1	209		36
S - 1458	藤沢市民病院	F1893581	2	73	1		165	72	26.4463	30	40	1200	1	1	1	0	3	0	1	1	1	1	0	0			481		46	110			6.6		23	17	19	19	2.47	21	6.8						186		20
S - 1459	藤沢市民病院	F5378745	1	21	1		170.8	60.2	20.6358	0	0	0		0	0	0	0	0	0	0	0	0	0	0									8.1														80		62
S - 1460	藤沢市民病院	F0926698	2	80	2		148	62	28.3053	0	0	0		0	0	0	0	0	1	0	0	0	1	0	7.9	4.1	81		71	94			6.7		25	19	31	20	0.89	46	6.8	138	5.3				112		24
S - 1461	藤沢市民病院	F5861110	2	57	1		165.4	72.1	26.3551	20	36	720	1	1	1	1	0	0	1	1	1	1	0	0		4.4	166		61	99			7.2		24	27	91	11	0.79	79	4.7	140	5.3	104			161		20
S - 1462	藤沢市民病院	F3624030	2	71	1		175	56.8	18.5469	2	44	88	1	1	1	2	0	0	0	1	0	0	0	0	7.4	4.2	128		52	126			6.9		16	9	21	23	0.94	61	6.3	140	4.3	103			130		52
S - 1463	藤沢市民病院	F5969280	2	48	1		166	77.5	28.1245	0	0	0		1	0	0	0	0	1	1	0	0	0	0			89	170	42	111			6.2		16	17	22	6	0.69	96	4.9	139	4.5				163		34
S - 1464	藤沢市民病院	F0468991	1	55	2		151	45.5	19.9553	0	0	0		0	0	0	0	0	0	1	0	0	0	0			57		91	128			7.3		38	59	67	12	0.49	99	3.5						100		33
S - 1465	藤沢市民病院	F3536599	2	67	2		157	53	21.5019	0	0	0		1	1	0	0	0	1	1	0	0	0	0			124	241	99	129			6.7		25	30	14	16	0.63	71	6.1	143	4.2				109		51
S - 1466	藤沢市民病院	F5196710	2	74	1		171	70.5	24.11	10	54	540	1	1	0	0	0	0	0	0	0	0	0	0			83		50	99			7.4		24	26	42	13	0.88	65	3.5						143		54
S - 1467	藤沢市民病院	F2512505	2	64	2		148.5	50.5	22.9002	0	0	0		1	0	0	0	0	1	1	0	0	1	0			162		58	98			7.2		20	16	15	12	0.52	89	5.4						129		63
S - 1468	藤沢市民病院	F1262467	1	43	1		168	67	23.7387	0	0	0		1	0	0	0	0	0	0	0	0	0	0			138		95	111			7.3		15	10	14	20	0.78	87	4.5						267		50
S - 1469	藤沢市民病院	F2234629	5	55	2		146	58	27.2096	0	0	0		1	0	0	0	0	0	0	0	0	0	0											22	15			0.59	81		140	4				90
S - 1470	横浜市立大学附属市民総合医療センター	05035785	2	60	1	15	169.1	95.4	33.3627	0	0	0		0	1	0	1	0	1	1	0	0	0	0	7.3	4.6	75	135	38	84	82	97	7.2	16.4	26	33	34	12	0.73	84.9	5.6	142	4.5	106			181	43.3	33
S - 1471	横浜市立大学附属市民総合医療センター	05361752	2	55	1	19	169.6	91.2	31.7061	30	30	900	1	1	1	3	0	0	1	1	0	1	0	0	7.2	4.1	110	130	37	78	71	93	9.5	22.3	12	12	14	15	0.86	72.4	5.4	143	4.4	105	9.4	3.3	113	3.1	54
S - 1472	横浜市立大学附属市民総合医療センター	05251979	2	73	1	20	155.3	68.7	28.4848	0	0	0		0	1	0	2	0	1	1	0	1	0	0	6.8	3.9	279	153	52	52	45	101	7.8	14.8	27	20	136	17	1.44	38	5.9	138	4.3	104	9.7	3.5	162	TP	69
S - 1473	横浜市立大学附属市民総合医療センター	80333466	2	76	2	31	152.6	68.7	29.5017	0	0	0		0	1	1	0	0	1	1	0	1	0	0	7.6	4.4	182	145	30	69	79	115	9.5	19.8	17	11	23	17	0.98	42.3	6.2	142	4.5	106	9.4	3.5	215	31.3	67
S - 1474	浦舟金沢内科クリニック	U504332
S - 1475	浦舟金沢内科クリニック	U500585	5	62	2		145	48	22.83	20	40	800	2	1					0	1			0	0			104	176	61		94		5.5		21	18	13	13	0.57	81.5	5.4
S - 1476	横浜医療センター	K1244058	2	64	1	11	164.5	52.5	19.4012					1	1		3	0	1	1	0	0	1		6.7	3.5	123		103	63			5.3		34	19	10	36.1	3.44	15.2	5.9	144.1	4.6	107	9.2	3.8	103	TP
S - 1477	横浜医療センター	K1173778	2	63	1	22	173.5	79.8	26.5096	20	45	900	2	1	1	0	0	0	0	1	0	1	0	0			101		42	71			7.4		24	29	46	17	0.91	65.5	6	137.6	4.7	106			104	11.3	39
S - 1478	横浜医療センター	K3501564	2	71	1	5	163	74.2	27.9273	20	48	960	1	1	1	0	0	1	1	1	0	0	0	0	7.3	4.3							8.3		25	30	31	10.5	0.78	74.9		141.2	4.1	107			185	TP	68
S - 1479	横浜医療センター	K1111776	2	82	1	27	168	58.5	20.727	40	15	600	1	0	1	1	0	0	1	0	0	0	0	0	6.8	3.9							8.5		34	33		18.2	1.05	51.9	6.3	139.1	5.5	108	9.1	3.3	155	TP	63
S - 1480	横浜医療センター	K1139899	2	54	1	7	185	90	26.2966					1	1	0	0	0	1	1	0	0	1				83		42	79			6.4		27	32	26	14.7	1.23	49.2	7.4	138.8	4.4	103			175	2.7
S - 1481	横浜医療センター	K3509731	2	61	1	4	173.9	70.6	23.3456	20	35	700	1	0	1	0	0	0	1	0	0	0	1	0	7.1	4.3							7.5		13	11	21	24.4	0.68	90.9		142	3.9	106			118	25.4	62
S - 1482	横浜医療センター	K2924410	2	67	1	21	172.1	78	26.335	40	24	960	1	0	1	1	2	0	1	1	0	0	0	0	6.9	4	331		55	113			9.5		11	14	16	16.4	0.96	60.7	7.5	142.9	4.1	107			217	TP	72
S - 1483	横浜医療センター	K214559	2	78	1	21	168.7	75	26.3531	0	0	0		0	1	1	2	0	1	1	1	1	1	0	6.6	4	126		40	63			6.3		31	21	21	25	1.93	27.1	6.1	141	4.2	107	8.7		117	TP	55
S - 1484	横浜医療センター	K1087299	2	80	1	1	165	64.4	23.6547	0	0	0		1	1	0	0	0	0	0	0	0	0	0	6.6		118		41	126			6.4		18	12	14	14.3	0.66	86.9	4.3	140.3	4.4	104			102	51.1
S - 1485	横浜医療センター	K182454
S - 1486	横浜医療センター	K2689340	5	34	1		178	84.7	26.7327	0	0	0		0					0	0			0	0	7.3		115		43	133					20	21	87	14.5	0.86	83.2	7.5	141	5.2	106			78
S - 1487	横浜医療センター	K2543505	2	41	2	11	168.3	80.6	28.4555	0	0	0		1	1	0	1	0	0	1	0	0	0	0	6.8	4	333		51	96			8.4		18	18	23	7.6	0.45	118.3	3.5	136.7	3.6	104			213	9.5	56
S - 1488	横浜医療センター	K3344864	2	38	2	8	158	84.5	33.8487	20	20	400	1	1	0	0	1	0	1	0	0	0	0	0			387		44	159			7		14	19	24	10.4	0.53	101.1		139.1	4	105			221	25.4	56
S - 1489	横浜医療センター	K3505351	2	38	1	1	167.9	72	25.5406	0	0	0		1	0	0	0	0	0	1	0	0	1	0	7.8	4.8	148	277	63	192			7		39	62	157	16.1	0.67	105.8	8.2	138.8	4.2	104			128	21.9	55
S - 1490	横浜医療センター	K2386717	2	63	1	12	173	96	32.0759	0	0	0		0	1	3	3	0	1	1	0	1	1	0	6.8	3	98	141	42	68				14.6	18	13	38	44.3	3.6	14.5	7.1	141	5.3	110	8.6	4	111	TP	47
S - 1491	横浜医療センター	K3435436	5	73	1		165	64	23.5078	20	30	600	1	1					0	1			1	0			562	258	49	151			5.8		27	26	59	14.9	0.78	74.3	4.8	140.9	4.4	106			99
S - 1492	横浜医療センター	K19473	2	59	1		169.5	57	19.8397	20	22	440	1	1	1	0	0	0	1	0	0	0	0	0	7.5	4.2	63	199	59	120			6.9		16	12	15	12.5	0.62	101.6	4.9	136.7	4.3	97			234	TP	29
S - 1493	横浜医療センター	K2450083	2	74	1	4	162	63.05	24.0245	10	40	400	1	0	1	1	3	0	1	1	1	1	1	0	7.3	4.3	159	101	27	48			6		13	11	22	19.4	1.8	29.7	7.5	143.3	4.9	112	9.3	3.4	111	TP	30
S - 1494	横浜医療センター	K236661	2	77	1	30	170	69.1	23.91	60	4	240	1	1	1	0	1	0	1	1	0	0	0	0			101	188	49	116			7.3		11	23	27	17.7	0.91	61.8	6.6						168	123.3	46
S - 1495	横浜医療センター	K424859	5	32	1		172	78	26.3656	0	0	0		0					0	0			0	0			133		41	136					64	83	31	13.8	0.7	106	5.9	141.8	3.9	109	9.1	3.4	99
S - 1496	横浜医療センター	K3044692	2	70	1	30	171.5	74.65	25.3806	60	10	600	1	0	1	3	4	1	1	1	0	1	1	0	7.5	3.8	87		37	87			7.2		15	14	40	43.6	2.85	18.2	8.1	141.6	4.9	112	9.3	3.6	135	TP	50
S - 1497	横浜医療センター	K3222919	5	66	1		179	71	22.1591	20	10	200	1	1					0	0			0	0			88	200							21	21	29	21.3	0.77	77.6	6.3	141.9	5.2	105			73
S - 1498	横浜医療センター	K2286219	2	80	1	13	174.3	71.85	23.65	20	44	880	1	1	1	0	0	0	1	1	0	1	0	0			57	115	49	47			7		25	18	17	17.2	0.83	67.6	4.3						183	19.9	25
S - 1499	横浜医療センター	K2311021	2	68	1	12	172.5	80.7	27.1204	4	48	192	2	1	1	0	2	0	1	1	0	0	1	0	7.2	4	246		37	106			8.6		46	55	71	16.4	1.38	40.6	6.1	140.1	4.5	109	9.5	3.8	178	TP	26
S - 1500	横浜医療センター	K2305123	2	74	1	19	162.8	46.6	17.5824	5	44	220	1	0	1	3	1	0	0	0	0	0	0	0	7	4.5	82	242	88	118			12.3		26	26	82	24.4	0.61	96.9	2.2	139.8	4.9	102			330	82.3	66
S - 1501	横浜医療センター	K3205554	2	66	2	12	154	38	16.0229	0	0	0		1	1	3	2	1	1	1	0	0	1	1	6.6	3.1	79	234	66	141			6.4		31	32	22	27.4	0.8	55	7.1	128.4	5.4	96			119	2667.7	49
S - 1502	横浜医療センター	K2219178	2	59	2	1	161	82	31.6346	0	0	0		1	0	0	0	0	0	0	0	0	0	1	6.7	3.9	88	167	38	120			7.5		41	65	24	9	0.71	64.7	4.4	143	4.2	109			164	4.2	54
S - 1503	横浜医療センター	K3297575	5	40	2		158	60	24.0346	0	0	0		1					0	1			0	0			174	169							17	15	11		0.59	88.6
S - 1504	横浜医療センター	K3495227	2	43	2	1	157	74.5	30.2243	0	0	0		1	0	0	0	0	1	1	0	0	1	0			130	210	51	132			6.3		30	37	19	7.2	0.57	90.1	7.5						182	19.5	60
S - 1505	横浜医療センター	K3398555	5	31	2		131	42.5	24.7655	0	0	0		0					0	0			0	0		4.4	64			95			5.6			8	8		0.67	82.9		139.4	4.5	102	7.8	4.8	101
S - 1506	横浜医療センター	K3495331	2	49	2		163.5	58.5	21.8837	0	0	0		0	0	0	0	0	0	0	0	0	0	0	7.3	4.3							10.5		13	12	15	10.4	0.67	72.7		141	4.2	104			209	9.2	73
S - 1507	横浜医療センター	K2949837	5	52	2		156	62	25.4767	0	0	0		1					0	1			0	0			61	298	71	194					18	12	16	13.1	0.52	94.3	3.7	140.9	4.4	105			89
S - 1508	横浜医療センター	K202376	2	73	2	10	146	42.1	19.7504	0	0	0		0	1	1	0	0	1	1	0	0	0	0	6.5	3.9	105	141	34	81			8.3		13	13	22	13.8	0.58	75.9	5.6	141.1	4.3	105			162	28.3	29
S - 1509	横浜医療センター	K3513662	2	69	2	9	143	46.75	22.8618	0	0	0		1	1	0	1	0	0	1	1	0	0	0	6.9	4.2	83	164	54	84			6.4		46	70	19	39.9	1.23	33.9	5.4	143	4.5	108			164	39	39
S - 1510	横浜医療センター	K3469200	5	63	2		155	52	21.6441	0	0	0		1									1			3.5									23	15	29	13.1	0.72	62.5	7.3	140.7	4	107	9.4	3.3	91
S - 1511	横浜医療センター	K2323536	2	60	2	2	161.5	99.4	38.1102	20	40	800	2	0	1	0	1	0	1	1	0	0	0	0	7.4	4.2	511	210	40	143			11.3		54	77	116	15.3	0.59	78.9	4.8	138.5	4.4	103			289	23.9
S - 1512	横浜市立大学附属市民総合医療センター	05499365	5	56	2		159.5	59.6	23.4274	20	35	700	2	1					1	0			0	0		4.1	180	173	53		84	120			20	19	32	16	0.56	85.6	6.3	144	3.8	109	8.8	3.7	104
S - 1513	浦舟金沢内科クリニック	U505752	2	74	2		146.7	65	30.2032	0	0	0		0	1	0	0	0	1	0	0	0	0	0			100	188	41		127		6.3		60	44	29		0.73	58.8	7.8	141	4.2	111	9.2	3.8	105	12.1	29
S - 1514	浦舟金沢内科クリニック	U501371	2	72	2	7	152.8	47.5	20.3445	0	0	0		0	0	0	0	0	1	1	0	0	0	0			107	196	44		130		7.1		32	21	12	27	1.03	40.7	3.6						136	13.2	37
S - 1515	浦舟金沢内科クリニック	U500525	5	45	2		163	75	28.2284	0	0	0		0					0	1			0	0		4.6	455	200	32		102	168			18	19	24	10	0.62	81.1	4.3	141	4	103			89
S - 1516	浦舟金沢内科クリニック	U506755	2	81	2		145	58.7	27.9191	0	0	0		0				0	0	1	0	0	0	0	6.8	4.2	108	177	63		92		6.5		22	17	22	17	0.67	62.9	6.2	144	4.2	110			110		20
S - 1517	浦舟金沢内科クリニック	U500904	2	68	1	12	174	57	18.8268	0	0	0		0	0	1	1	0	1	0	0	0	0	0			117	140	33		83		8.7		19	12	32		1.13	50.6	4.9	142	4.4	105	9.2	3.5	167	197.2	24
S - 1518	浦舟金沢内科クリニック	U504453	2	56	2	20	160	48	18.75	10	35	350	2	0	1	0	0	0	0	0	0	0	0	0			45	178	79		90		5.6		18	14	10	10	0.61	77.9	5	140	3.9	107			85	9.3	22
S - 1519	浦舟金沢内科クリニック	U504713	2	50	1	14	161	64.3	24.8061	20	30	600	2	1	1	1	0	0	0	1	0	0	1	0		4.3	141	193	69		95		6.1		20	18	50		0.85	75.8	4.5				9.4	3.1	147	28.9	49
S - 1520	浦舟金沢内科クリニック	U505323	5	37	1		180	70	21.6049	20	17	340	2	0					0	1			0	0		4.4	357	244	46		126				18	16	22	14	0.73	97.1	5.6	146	3.8	108			85
S - 1521	浦舟金沢内科クリニック	U502195	2	74	1	13	167	55	19.721	20	25	500		0	1	0	0	0	0	1	0	0	0	0			77	185	58		111		7.2		20	28	40		0.6	98.6	4.6	142	4.3	109			131	16.2	25
S - 1522	浦舟金沢内科クリニック	U503475	2	71	1	39	165	74	27.1809	25	12	300	1	1	1	0	0	0	0	1	0	1	1	0			69	177	77		86		6.4		19	16	32		0.88	65.6	6.9						164	6.4	27
S - 1523	浦舟金沢内科クリニック	U507781	2	44	1	1	179.2	88.1	27.4347	20	24	480	2	0				0	0	1	0	0	0	0			137	144	45		71		12.1		20	20	24		0.73	92.4	5.1	138	4.7	100			140	64.4	34
S - 1524	浦舟金沢内科クリニック	U507271	5	46	2		153	60.1	25.6739	0	0	0		0					0	1			0	0	7.2	4.6	90	200	63		119				19	11	11	8	0.67	74	4.6						89
S - 1525	浦舟金沢内科クリニック	U502116	5	75	1		169	63	22.0581	0	0	0		1					1	0			0	0			56	160	57		91		5.5		23	15	27	16	0.95	59.4		140	4.4	107			99
S - 1526	浦舟金沢内科クリニック	U504211	2	66	1	6	167	68	24.3824	20	25	500	1	1	0	0	0	0	1	1	0	0	0	0			141	151	41		81		7.4		26	38	63		1.02	57	6.4	140	4.2	107			126	31.9	40
S - 1527	浦舟金沢内科クリニック	U500940	5	57	2		153	55	23.4952	0	0	0		1					1	1			0	1			115	213	54		136				27	22	70	13	0.52	91.9		142	4	103			81
S - 1528	浦舟金沢内科クリニック	U507638	5	71	2		147.4	45.1	20.7578	0	0	0		0					1	1			0	1
S - 1529	浦舟金沢内科クリニック	U501995	4	72	1		160	61.7	24.1016	20	50	1000	1	1					1	1			0	0			118	184	54		106		6.2		26	21	53.9	25	1.05	53.9	6.9						90
S - 1530	浦舟金沢内科クリニック	U507192	2	70	2	34	146	55	25.8022	0	0	0		0	1	1	0	0	1	1	0	0	0	0			113	161	37		101		5.7		16	13	12		0.51	88.5	4.5						107	15	35
S - 1531	藤沢市民病院	F5144035	2	45	2		165	75.5	27.7319	10	27	270	2	1	0	0	0	0	1	1	0	0	0	0			212	174	34	113			8.4		135	178	62	13	0.51	100	2.5						129		64
S - 1532	藤沢市民病院	F3701611	2	77	1		154.5	50.7	21.2398	40	25	1000	1	0	1	1	3	0	1	1	0	1	1	0		3.9	51		51	70			6.1		21	13	66	21	2.02	26	5.2	137	4.5	106			224		21
S - 1533	藤沢市民病院	F1548654	2	63	1		168	67	23.7387	45	34	1530	1	0	0	0	1	0	0	1	0	1	0	0		4.8	142		43	74			7		37	25	48	12	0.71	86	3.9	139	4.7	105			134		54
S - 1534	藤沢市民病院	F5264863	2	55	2		151	43.5	19.0781	0	0	0		0	0	0	0	0	0	1	0	0	0	0	6.6	4.1	145	219	75				8		26	26	26	16	0.51	95	3	138	4.5	102	10.1		248		59
S - 1535	藤沢市民病院	F3696031	2	78	1		162.2	57.5	21.8558	0	0	0		1	1	1	0	0	1	1	0	0	0	0			141		48	79			7.6		43	53	45	8	0.76	75	5.8						146		58
S - 1536	藤沢市民病院	F5215277	2	65	2		151.5	74.3	32.3716	0	0	0		0	1	0	2	0	1	0	0	0	0	1			194		59	93			9.7		23	36	25	16	0.45	104	3.7						271		69
S - 1537	藤沢市民病院	F2645777	2	79	1		172	67.4	22.7826	20	40	800	1	0	1	0	0	0	1	0	0	0	0	0		3.9	99		54	97			6.4		16	19	16	20	0.92	61	5.6	142	4.3	106			130		56
S - 1538	藤沢市民病院	F4175255	2	59	1		175	100	32.6531	40	27	1080	1	1	0	0	1	0	1	1	0	0	1	0		3.9	369		35	93			7.2		18	21	34	35	1.7	34	8	141	406	107	9.6		143		47
S - 1539	藤沢市民病院	F4506910	5	54	2		156	52	21.3675	12	25	300	1	0	0	0	0	0	0	0	0	0	0	0			151	202	46						16	13											96
S - 1540	藤沢市民病院	Ｆ4794532	2	67	1		173	76.5	25.5605	0	0	0		0	1	1	1	0	1	1	0	0	0	0			127		42	91			6.9		28	27		28	1.53	36	6.8	141	4.1	105			131		39
S - 1541	谷田池田医院	Y107274	2	62	2	21	154	62	26.1427	0	0	0		0	0	0	0	0	1	1	0	0	0	0	6.5	4.3	105	183	58	107			6.8		38	37	28	9	0.59	78.1	5.6	143	3.6	104			141	18.6	36
S - 1542	谷田池田医院	Y7912	2	58	1	14	164	56.5	21.0068	0	0	0		1	1	0	0	0	1	1	0	0	1	0	7.3	4.4	89	195	67	107			6.8		16	15	29	15	0.93	62.6	6.5	144	4.8	104			140	4.4	28
S - 1543	谷田池田医院	Y105551	2	70	1		168	64	22.6757	0	0	0		1	0	0	0	0	1	1	0	1	0	0	6.5	4.1	91	180	57	107			6.3		14	25	62	14	1.08	52.7	6.2	144	3.5	108			141	23.6	34
S - 1544	谷田池田医院	Y11421	2	67	1	4	172	75	25.3515	40	45	1800	1	1	0	0	0	0	1	1	0	0	0	0	7	4.3	126	211	61	128			6.7		27	40	31	7	0.73	81.9	6.6	142	4.3	105			338	9.8	39
S - 1545	谷田池田医院	Y105788	2	74	2	23	145	52	24.7325	0	0	0		0	0	0	0	0	1	1	0	0	0	0	7.3	4.1	91	189	46	123			6.5		19	12	18	15	0.75	57.1	5.9	142	4.4	109			168	24.3	53
S - 1546	谷田池田医院	Y107181	2	72	1	2	168.7	67	23.5421	0	0	0		1	0	0	0	0	1	1	0	0	1	0			336	221	36	137			7.2		26	32	51	19	1.1		5.3						174	28.6	24
S - 1547	谷田池田医院	Y105581	2	70	2	14	150.3	68	30.1017	0	0	0		0	1	0	1	0	1	1	1	0	0	0			257	171	34	84			7.4		50	63	56	15	0.61		5.5						219	142.4	49
S - 1548	谷田池田医院	Y105262	2	67	2	12	158.2	63.5	25.3724	0	0	0		0	0	0	0	0	1	1	0	0	0	0	7	4.3	103	186	62	105			6.4		22	26	20	18	0.72	61.4	6.3	143	4.2	103			135	14.1	41
S - 1549	谷田池田医院	Y107078	2	65	2	8	149	42	18.9181	0	0	0		1	0	0	0	0	1	1	0	0	0	0			61	242	84	145			6.1		17	15	23	16	0.6		4.1						141	9.1	54
S - 1550	谷田池田医院	Y103928	2	56	2	5	156	60	24.6548	0	0	0		1	1	0	1	0	1	1	0	0	0	0	8	4.6	174	208	41	136			6.6		25	26	27	13	0.61	77.5	5.1	140	4	99			156	136.2	49
S - 1551	谷田池田医院	Y11072	2	59	2	9	164.6	63.5	23.4376	0	0	0		0	0	0	0	0	1	1	0	0	0	0			157	218	62	132			6.9		17	18	18	19	0.71		5						183	17.6	30
S - 1552	谷田池田医院	Y103882	2	62	2	11	156	57	23.4221	0	0	0		1	0	0	0	0	1	1	0	0	0	0	6.5	4.1	61	193	55	124			7.3		13	17	16	14	0.47	100.2	3.6	143	3.9	104			190	17.5	50
S - 1553	谷田池田医院	Y101989	2	57	1	12	160	65	25.3906	0	0	0		1	0	0	1	0	1	0	0	0	1	0	7.5	4.7	85	193	52	130			7.1		23	22	22	19	1.29	46	6.4	141	4	104			85	67.6	55
S - 1554	谷田池田医院	Y9711	2	63	1	12	171.5	70	23.7996	20	28	560	2	1	1	0	1	0	1	1	0	0	1	0			135	178	41	109			7.3		32	54	60	14	0.96		6.7						216	123.9	41
S - 1555	谷田池田医院	Y106760	2	68	1	18	163	59	22.2063	20	45	900	1	1	0	0	0	0	1	1	0	0	0	0	6.9	4.5	89	157	74	67			7.2		23	31	24	16	1.06	54.2	6	140	3.8	100			136	26.4	57
S - 1556	谷田池田医院	Y9474	2	70	1	29	166.4	56	20.2247	0	0	0		1	0	0	0	0	1	1	0	0	0	0	7.3	4.6	66	200	66	122			6.4		22	20	26	17	0.72	82.1	4.6	138	6.7	102			118	22.3	24
S - 1557	谷田池田医院	Y106333	2	70	1	19	169.6	68	23.6405	0	0	0		0	0	0	1	0	0	1	0	0	0	0			131	198	46	131			6.1		41	40	39	16	1.09		6.3						132	32.8	22
S - 1558	谷田池田医院	Y105634	2	60	1	24	162	66	25.1486	0	0	0		0	1	0	1	0	1	1	0	0	0	0	7.6	4.3	128	175	53	99			7.7		20	19	23	11	0.63	99.3	3.2	143	3.8	103			168	182.5	47
S - 1559	谷田池田医院	Y103178	2	66	1		171.8	55	18.6344	20	15	300	1	1	0	0	0	0	0	0	0	0	0	0	7	4.3	64	131	62	59			6.3		16	15	17	17	0.62	98.3	5.2	140	3.9	103			153	6	22
S - 1560	谷田池田医院	Y107243	2	66	1	6	170	60	20.7612	20	20	400	1	0	0	0	0	0	1	0	0	0	0	0	7.1	4.5	154	214	40	149			7		18	26	40	15	0.81	73.4	7	140	4.3	101			158	32.7	56
S - 1561	谷田池田医院	Y105688	1	67	2		144	39	18.8079	0	0	0		1	1	1	2	0	1	1	0	1	1	0			70	189	57	115			8		40	47	32	28	0.93		8.3						223	488.7	70
S - 1562	谷田池田医院	Y105853	2	68	2	22	158.5	68	27.0676	0	0	0		0	1	0	0	0	1	1	0	0	0	0	7.9	4.4	64	187	67	104			6.6		18	16	17	11	0.63	70.8	5	143	4.7	106			196	29.9	76
S - 1563	谷田池田医院	Y200652	2	77	1	9	169.9	54	18.7071	20	55	1100	1	0	0	0	0	0	0	1	0	0	0	0			231	182	46	106			6.9		20	17	72	16	0.95		4.7						162	10.6	35
S - 1564	谷田池田医院	Y5918	2	64	1		180	73	22.5309	20	25	500	1	0	0	0	0	0	1	1	0	0	0	0			275	187	50	98			6.3		26	33	27	17	0.81		3.8						175	5.1	49
S - 1565	藤沢市民病院	F5226848	2	66	1		165	65	23.8751	20	46	920	1	1	1	0	0	0	1	1	0	0	0	0			102		86	67			6.7		17	15	29	14	0.69	87	4.6	140	4.5				146		25
S - 1566	藤沢市民病院	F2842718	2	77	1		172	53.9	18.2193	0	0	0		1	1	0	1	0	0	0	0	0	0	0	7.2	3.6	66	118	40	67					20	33	58	21	0.69	84	3.2	135	4	103	9	3.5	174		64
S - 1567	横浜市立大学附属市民総合医療センター	04739545	2	70	1	2	164.4	52.9	19.5728	30	44	1320	1	1	0	0	0	0	0	1	0	0	0	0	7	4.5	72	104	24	64	66	80	6.3	16.4	23	20	18	15	0.77	76.3	5.2	140	4.7	104	8.7	3.3	140	1
S - 1568	藤沢市民病院	F3392996	2	53	2		161.5	53	20.3203	0	0	0		1	1	0	0	0	1	1	0	0	0	0			58		78	89			5.9		16	11	4	14	0.64	75	5.6						103		28
S - 1569	藤沢市民病院	F2463989	5	55	2		155	50	20.8117				1	0					0	1			0	1			106		56	131					19	13			0.53	91							100
S - 1570	浦舟金沢内科クリニック	U507544	2	40	1	10	173.5	95.4	31.692	20	20	400	2	0		3	2	0	1	0	0	0	0	1			281	162	43		62		7.2		20	17	37	11	0.95	71.2	5.7	142	3.8	103			224		59
S - 1571	浦舟金沢内科クリニック	U506338	2	45	2	1	153.9	58	24.4879	0	0	0		0	0	0	0	0	0	1	0	0	0	0			174	190	57		98		6.3		24	25	36	11	0.47	109.8	3.9						87	4.3	64
S - 1572	浦舟金沢内科クリニック	U507488	5	73	1		166.5	71	25.6112	0	0	0		0					1	1			0	0			494	194	35			159			20	14	44				4.7
S - 1573	横浜市立大学附属市民総合医療センター	05433480	5	34	2		155	54	22.4766	15	15	225	2	1					0	0			0	0			75	235	78	140	142	157			16	13	11	11	0.62	87.9					9.8	2.9	80
S - 1574	横浜市立大学附属市民総合医療センター	80052447	2	66	1	27	170	80	27.6817	60	35	2100	1	0	1	0	3	0	1	1	0	1	1	0	7	4.2	388	180	26	80	76	154	6.7		18	13	26	85	3.25	16.1	7.2	143	4.6	107	10.5	2.9	184	1	71
S - 1575	横浜市立大学附属市民総合医療センター	05463125	2	52	1	25	180	66	20.3704	20	25	500	1	1	1	2	0	0	1	1	0	0	0	1			71	117	43	57	60	74	6.1		25	30		15	0.72	89.4		143	4.5	105			117	23.5	51
S - 1576	横浜市立大学附属市民総合医療センター	80120212	2	51	1		173.9	107	35.3822	0	0	0		0	1	0	0	0	1	1	0	1	1	0			272	219	45	136	120	174	9.1		151	136	146	9	0.92	68.8	7	141	4.6	101	10.1	3.3	186	28.3	55
S - 1577	横浜市立大学附属市民総合医療センター	05437173	2	65	2	2	155.8	66	27.19	0	0	0		1	1	0	0	0	0	0	0	0	0	0			141	152	51	84	73	101	6.8		39	30	50	11	0.54	84.9		144	4	105			112	25.7	44
S - 1578	横浜市立大学附属市民総合医療センター	02522648	2	66	1	32	163.9	60.5	22.5215	60	26	1560	1	0	0	1	0	0	1	1	0	1	0	0	6.7	4.3	239	155	35	82	72	120	10.4	24.7	17	23	40	19	0.95	61.7	5.5	138	4.3	102	8.9	2.8	341	13.9	35
S - 1579	横浜市立大学附属市民総合医療センター	05567889	2	57	1		172	84	28.3937	10	20	200	1	1	1	0	0	0	0	0	0	0	0	0	6.6	4.2	89	182	59	94	105	123	9.3	17.6	20	20	10	14	1.06	57.3	7.8	146	4.4	108	9.2	3.9	100	12	51
S - 1580	横浜市立大学附属市民総合医療センター	05580819	2	56	2	6	154.9	50.3	20.9636	0	0	0		0	0	0	0	0	0	1	0	0	0	0	7.9	5	115	130	36	75	71	94	8	15.5	23	19	19	19	0.79	58.7	5.7	142	4.2	105	10.2	4.4	91	1	79
S - 1581	横浜市立大学附属市民総合医療センター	05576904	4	47	2		152	51.5	22.2905	0	0	0		0			1	0	1	0	0	0	0	0		4.3	130	239	68		145	171			18	17	28	12	0.64	77.4	5.5	142	3.8	104	9.2	3	112
S - 1582	横浜市立大学附属市民総合医療センター	05109296	2	77	2	35	141	45	22.6347	25	40	1000	1	0	1	0	2	0	1	0	0	0	0	0	7.9	4.2	114	175	44	94	108	131	8.1		31	18	34	20	0.92	45.1	6.2	142	4.8	105	9.7	3	119	TP	61
S - 1583	横浜市立大学附属市民総合医療センター	60148043	3	55	2		157	58	23.5304	5	38	190	2	1	0		0	0	1	1	0	0	0	0		5.2	355	281	66	158			5.7		23	12	27	20	1.05	43.3		144	4.5	106	0.081		103		30
S - 1584	横浜市立大学附属市民総合医療センター	60047116	2	64	1	20	168	84	29.7619	0	0	0		1	1	0	1	0	1	1	0	0	0	0			207	174	48	92	85	126	7.3		46	65	76	9	0.97	61.1	6.5	142	4.2	104			170	8.4	55
S - 1585	横浜市立大学附属市民総合医療センター	03524779	2	54	1	15	171	78	26.6749	10	35	350	2	1	0	0	0	0	1	1	0	0	0	0			181	152	36	86	80	116	7.1		16	17	39	9	0.71	90.3	5.6	142	4.4	105			133	3.8	56
S - 1586	横浜市立大学附属市民総合医療センター	04809559	2	35	2	17	153	84	35.8836	0	0	0		1	1	0	0	0	0	0	0	0	0	0			87		62	160			7.5		30	39	24		0.44	126.9	5.6						135	6.9	62
S - 1587	横浜市立大学附属市民総合医療センター	05574489	2	58	2	1	154	49.9	21.0406	0	0	0		0	1	0	1	0	1	1	0	0	0	0	7.3	5	124	152	59		68	93	10.1	22.2	43	55	54	14	0.58	81.1	4.4	146	5.4	107	10.7	4.3	214	125.4	85
S - 1588	横浜市立大学附属市民総合医療センター	03412202	2	59	1	4	178	70.9	22.3772	20	20	400	1	1	0	0	0	0	1	0	0	0	0	0		4.6	96	190	56		115	134	6.4		17	22	62	12	0.74	84.1	5.6	142	3.9	103			122	10.9	41
S - 1589	横浜市立大学附属市民総合医療センター	02348285	5	51	1		171	64	21.8871	20	30	600	2	1					0	1			0	0			288	254	59	157	137	195			32	49	59	8	0.82	78.4	3.5	144	4.4	105			88
S - 1590	横浜市立大学附属市民総合医療センター	04843717	2	69	2	7	157.3	58	23.4407	0	0	0		0	1	0	0	0	1	1	0	0	0	0	7.2	4.2	106	147	45	82	81	102	9.8	22.5	23	28	30	12	0.56	80.5	3.1	140	3.8	103	9.4	3.6	281	9.5	60
S - 1591	横浜市立大学附属市民総合医療センター	05187763	5	36	2		152	57	24.6711	0	0	0		0					0	0			0	0	6.9	4.4	42	183	62	107	113	121			19	17	14	10	0.62	86.5	3.5	143	3.9	108			85
S - 1592	横浜市立大学附属市民総合医療センター	04276349	5	54	2		156	52.5	21.573	0	0	0		0					0	0			0	0			73	242	91	134	136	151			18	9		8	0.47	104.8		139	3.5	100
S - 1593	横浜市立大学附属市民総合医療センター	60166521	5	23	2		166	52	18.8707	0	0	0		1					0	0			0	0	7.5	4.9	46	161	67	80	85	94			17	12	12	11	0.67	90.3	4.9	142	3.9	104			108
S - 1594	横浜市立大学附属市民総合医療センター	04822099	2	51	1		168.5	75	26.4157	0	0	0		1	1		2	0	1	1	0	0	0	0	7.4	4.5	394	173	53	57	41	120	9.4		54	64	644	13	0.83	77	5.5	140	4.2	102			226	TP	49
S - 1595	横浜市立大学附属市民総合医療センター	05276373	2	47	1	11	162.6	84	31.7715	20	27	540	2	1	1	2	1	0	1	1	0	0	0	0			98	150	40	91	90	110	6.8		26	21	18	19	1.04	61.6	7.5	138	4	101			179	96.1	42
S - 1596	横浜市立大学附属市民総合医療センター	05108947	2	62	2	11	151.7	73.7	32.0255	0	0	0		0	1	3	2	0	1	1	0	0	0	0	6.9	3.9	120	273	58	189	191	215		23.5	14	6	14	61	8.45	4.2	5.5	139	4.6	102	8.8	6.1	198	TP	48
S - 1597	横浜市立大学附属市民総合医療センター	04780115	2	62	2		151	63.5	27.8497	0	0	0		0			0	0	1	1	0	0	0	1	7.8	4.9	94	262	59	187	184	203	11.5		22	22	44	12	0.56	82.7	3.6	138	4.3	102			292	10.2	47
S - 1598	横浜市立大学附属市民総合医療センター	00700414	2	79	2	30	148	56	25.5661	0	0	0		0	1	0	1	0	1	1	1	0	0	0	7.3	4.1	330	131	34	53	31	97	8.7		22	26	20	17	0.96	42.8	5.5	141	3.8	104			245	79.8	28
S - 1599	横浜市立大学附属市民総合医療センター	03951977	1	46	2	14	157.5	50	20.1562	3	25	75	2	1	0	0	0	0	0	0	0	0	0	0			44	157	54	90	94	103	6.6		18	14	9	8	0.66	75.8	3.8						77	1	51
S - 1600	横浜市立大学附属市民総合医療センター	05586127	4	73	2		145	44	20.9275	0	0	0		0					1	1				0			65	251	63		175	188	6		24	18	18					146	4.3	109	9.4	3.4	106
S - 1601	横浜市立大学附属市民総合医療センター	03321168	1	46	2	17	150	48	21.3333	20	25	500	1	0	1	0	1	0	0	0	0	0	0	0			116	147	63	65	61	84	8.6		19	25	15		0.51	99.8	2.2						270	80.9	64
S - 1602	横浜市立大学附属市民総合医療センター	05579386	2	76	1	22	161.7	64.5	24.6683	20	40	800	1	0	1	3		0	1	1	0	1	1	0	7.6	4.6	136	192	45	122	120	147	6.8		18	15	16	11	0.91	62.1	5.4	142	4.8	102	9.7	3.6	119		78
S - 1603	横浜市立大学附属市民総合医療センター	05280983	2	49	1	15	181	83	25.335	40	29	1160	2	1	1	1	0	0	0	1	0	0	0	0			135	201	56	120	118	145	9.4		19	21	69	14	0.87	73.9	5.8						186	20.5	63
S - 1604	横浜市立大学附属市民総合医療センター	80243465	2	49	1	10	174.1	77.4	25.5354	40				1	1		0	0	1	1	0	1	0	0			111	198	51	127	125	147	8.6		18	21	20	12	0.88	73	4.6						172	14.6	42
S - 1605	横浜市立大学附属市民総合医療センター	03510105	1	37	1	14	169	51	17.8565	0	0	0		1	0	0	0	0	0	1	0	0	0	0			99	273	62	199	191	211	8.3		23	13	39	15	0.82	85.5	4.3						144		39
S - 1606	横浜市立大学附属市民総合医療センター	03966300	1	42	1	15	186	68	19.6555	0	0	0		1	0	0	0	0	0	0	0	0	0	0			108	193	100	65	71	93	7.5		14	10	13	12	0.71	96.5	5.4						182	15.3	32
S - 1607	谷田池田医院	Y105913	2	66	2		151	54	23.6832	0	0	0		0	1	2	1	0	1	1	0	0	0	0	7.7	4.5	318	229	60	101			7		15	11	14	21	0.96	45	6	140	4.5	103			200		60
S - 1608	横浜市立大学附属市民総合医療センター	60029010	2	66	1		150	65	28.8889	0	0	0		1	1	0	2	0	1	1	0	1	1	0	7.2	3.8	491	241	40	75		201	6.1		21	15	111	21	1.52	36.9	9.2	144	4	105	9.5	2.6	164	4081.2	70
S - 1609	横浜市立大学附属市民総合医療センター	04904410	1	67	1	13	158	52	20.83	20	47	940	2	1	1	1	2	0	1	0	0	0	0	0			91	171	45	106	108	126	8.2		26	20	21	19	1.56	35.7	5.4	139	4.5	102			246	1136.5	68
S - 1610	横浜市立大学附属市民総合医療センター	04054659
S - 1611	横浜市立大学附属市民総合医療センター	60124915	5	65	2		157	55	22.3133	0	0	0		0					1	0			0	0			50	192	89		93	103	5.5		18	13	10					145	3.9	107	9.4	3.5	95
S - 1612	横浜市立大学附属市民総合医療センター	03800514	2	77	1	12	172	75	25.3515	0	0	0		0	1		3	0	1	0	0	0	1	0			137	136	53	62	56	83	6.3		30	25	23	26	2.04	25.6	4.8	144	4.2	109			101	TP
S - 1613	横浜市立大学附属市民総合医療センター	03618160	2	67	1	8	160	70	27.3438	60	20	1200	1	1	1	3	1	0	1	0	1	0	0	0	7.3	4.5	74	187	53	123	119	134	7.1		24	22	19	19	0.85	69.3	6.9	144	4.2	106			102	50.9	71
S - 1614	横浜市立大学附属市民総合医療センター	03452819	5	68	2		155	50	20.8117	6	10	60	2	0					0	1			0	0	8.1	5.2	110	161	49	90	90	112			20	11	15	10	0.5	91.6	5	143	3.6	102			120
S - 1615	藤沢市民病院	F4965787	5	71	2		153.4	60	25.4977	0	0	0		0					1	1			0	0			381		37	175					18	10			0.67	65							89
S - 1616	藤沢市民病院	F2104326	5	64	2			59					1						0	0			0	0			83			113					17	18			0.63	72							98
S - 1617	藤沢市民病院	F4544536	2	78	2		156	44	18.0802	0	0	0		0	1	1	0	0	1	1	0	0	0	0		3.7	80		84	106			6.6		19	13	11	17	0.7	61	5.2	140	4.9	105			151		75
S - 1618	金沢内科クリニック	B2860	5	51	1		167	80	28.6851	0	0	0		0					1	1			0	0			135	182	49		106				37	53	33				4.8
S - 1619	金沢内科クリニック	B5427	2	69	2		153	40	17.0874	0	0	0		1	1	0		0	1	1	0	0	0	0			60	186	63		111		7.5					12	0.61	73	3.1	142	4.4	106			126		52
S - 1620	金沢内科クリニック	B7002	2	78	2		149	53	23.8728	0	0	0		0	0	0	0	0	1	1	0	0	0	0			263	129	24		52		6.2		12	8	12		0.66	64.7	5.4				10	2.8	141		40
S - 1621	金沢内科クリニック	B2932	2	60	1		163	64.3	24.2011	40	35	1400	2	1	1	3	4	0	1	1	0	0	1	0		4	194	194	33		122			17.3	13	8	12		13.54	3.5		142	5	106			90		51
S - 1622	金沢内科クリニック	B1705	5	74	2		155	56	23.3091	0	0	0		0					1	1			0	0			112	201	71		107				21	20	30				5.1
S - 1623	金沢内科クリニック	B863	2	55	1		168	76	26.9274	0	0	0		1	0	0	0	0	1	1	0	0	1	0		4.4	575	244	53			191	7.4		30	24	226		0.93	66.5	7.6						172	6.8	29
S - 1624	金沢内科クリニック	B4735	2	53	1		160	74.2	28.9844	0	0	0		1	1	0	0	0	1	1	0	0	1	0			134	144	48		69		7.1		26	47	83	14	0.76	83.8	5.1						144	15.4	29
S - 1625	金沢内科クリニック	B1633	2	74	1		170	69	23.8754	0	0	0		1		0	0	0	1	1	0	0	0	0		4.5	117	133	56		53		6.3		15	13	35		0.84	68.3	7						171		32
S - 1626	金沢内科クリニック	B1971	1	61	2		173	72	24.0569	0	0	0		0	1	3	1	0	1	1	0	1	0	0			65	149	75		61		9.2		17	15	11	14	0.71	64.1	3.3						101		94
S - 1627	金沢内科クリニック	B6108	2	54	1		164	88	32.7186	5	14	70	1	1	0	0	0	0	1	1	0	0	0	0			107	195	53		120		6.2		93	170	105		0.95	65.3	6.3						113		26
S - 1628	金沢内科クリニック	B2464	5	71	1		156	61.6	25.3123	30	27	810	1	1					1	1			0	0			110	121	32		67				28	38	80	13	0.81	71.9	5.6
S - 1629	金沢内科クリニック	B5128	2	65	1		174	79.5	26.2584	40	40	1600	1	1	1	3	0	0	1	1	0	0	1	0			155	175	48		96		7.3		21	15	15		1.1	52.7	7.7						62		25
S - 1630	藤沢市民病院	F1902075	2	75	1		159.2	57.25	22.5886	0	0	0		0	0	0	0	0	0	0	0	0	0	0			50		47	71			8.7		21	13	12	17	0.92	62	6.6						164		27
S - 1631	藤沢市民病院	F5571448	2	49	2		149.5	67.35	30.1339	30	28	840	1	1	1	1	0	0	1	1	0	0	1	0	7.2	4.6	507		38	117				17.5	80	45	59	19	0.57	87	8.8	134	4.7	100	10	4.3	211		36
S - 1632	藤沢市民病院	F6024009	2	46	1		167.7	83.05	29.5307	10	15	150	1	0	1		0	0	0	1	0	0	0	0	6.8	4	104	241	47	176			17.1		17	20	19	12	0.73	91	5.7	137	4.3	101	9.1	3.4	226		48
S - 1633	浦舟金沢内科クリニック	U502131	5	79	2		149	55	24.7737	0	0	0		0					1	1			0	0	6.8	4.2	107	195	69		104		5.3		22	17	95	18	1.32	30.2	4.8						85
S - 1634	浦舟金沢内科クリニック	U504093	5	77	2		150	47.5	21.1111	0	0	0		0					0	1			0	0	7.5	4.5	72	153	68		70		5.2		23	21	18	14	0.56	78	5.3	138	4.1	106			102
S - 1635	浦舟金沢内科クリニック	U504124	5	58	2		155.6	58.6	24.2035	0	0	0		0					0	1			0	0		4.5	48	204	84		110				14	9	13	16	0.64	72.8	4.1	140	4.3	105			95
S - 1636	浦舟金沢内科クリニック	U507186	5	68	2		155.8	61.5	25.3361	0	0	0		1					1	1			0	0			268	220	35		131		5.6		33	39	29	13	0.49	93.2	5.9						119
S - 1637	浦舟金沢内科クリニック	U507467	2	56	2	1	153	54.5	23.2816	0	0	0		1	0	0	0	0	0	1	0	0	0	0		4.8	200	288	56		192		5.8		18	16	37		0.64	74	4.5						96	12	39
S - 1638	浦舟金沢内科クリニック	U507129	2	72	2	12	153.8	82.8	35.004	0	0	0		1	1	2	1	0	1	1	0	0	0	0			148	196	70		96		7.9		24	32	57		0.65	67.3	3.4	138	4.7	102			164	52.8	66
S - 1639	浦舟金沢内科クリニック	U506672	5	41	1		176.5	81	26.0013	20	25	500	1	1					0	1			1	0	7.6	4.8	80	215	68		131		5.2		29	40	26	17	0.96	69.9	6.9	142	4	106			96
S - 1640	浦舟金沢内科クリニック	U501006	5	61	2		165	57	20.9366	20	35	700	2						1	1			0	0		4.1	66	159	56		89				23	11	16	16	0.88	50.7	4.6	141	5	107			75
S - 1641	浦舟金沢内科クリニック	U504626	5	70	2		147.8	45	20.5998	0	0	0		0					1	0			0	1			79	205	66		123		5.5		24	19	10	18	0.58	77.5		139	4.1	103			98
S - 1642	浦舟金沢内科クリニック	U507796	2	74	2		163.8	77	28.6987	0	0	0		0				0	1	1	0	0	1	0	7.1	4.3	227	155	50		59		7.7		17	19	23	27	1.09		4.4	143	5.3	110			225		40
S - 1643	浦舟金沢内科クリニック	U504711	2	74	2		157.4	38.8	15.6611	0	0	0		0	0	0	0	0	0	0	0	0	0	1		4.5	65	203	71		119		5.7		21	15	18		0.63	69.1	4.5						101	11.1	45
S - 1644	藤沢市民病院	F5558514	2	65	1		169	70	24.5089	20	23	460	1	1	0	0	0	0	1	1	0	0	0	0			35		81	81			6.2		24	20	23	16	0.73	83	4.1						153		48
S - 1645	藤沢市民病院	F4338260	5	57	2		165.5	53.55	19.5508	30	33	990	2	1					0	0			0	0			91		69	119					17	13			0.54	88							105
S - 1646	藤沢市民病院	F5239001
S - 1647	藤沢市民病院	Ｆ2716348	2	74	2		143.5	82	39.8208	0	0	0		0	0	0	0	0	1	1	0	0	1	0			168		44	76			5.9		20	15	17	23	1.17	35	5.7						159		22
S - 1648	藤沢市民病院	Ｆ5239265	5	49	2		151.6	40.4	17.5785	15	24	360	2	1					0	0			0	0			78		67	138					14	12											84
S - 1649	藤沢市民病院	F3495493	2	48	1		169	83.3	29.1656	30	25	750	1	0	1	0	0	0	1	1	0	1	1	0	7	4.6	118		43	66			7.8		29	43	37	12	0.72	91	5.9	139	4.3	104			145		46
S - 1650	藤沢市民病院	F5916119	2	53	1		171	61.8	21.1347	0	0	0		1	0	0	0	0	0	1	0	0	0	0			81		59	82			7.1		20	15	20	15	0.79	80	4.4	139	4.3	105			110		49
S - 1651	藤沢市民病院	F3473147	5	62	2		152.3	50	21.5561	10	6	60	1	1					0	0			0	0											25	26	16	14	0.53	88		137	4.4				100
S - 1652	藤沢市民病院	Ｆ5783585	2	57	1		181.4	93	28.2624	20	15	300	1	1	1	0	0	0	1	0	0	0	0	0			96		53	86			5.9		19	17	30	14	0.78	80	6.2						128		31
S - 1653	浦舟金沢内科クリニック	U504197	2	79	2	5	150	51	22.6667	10	58	580	1	0	1	0	0	0	1	0	0	0	0	0			153	232	61		140		6.1		21	19	19		0.64	66.7	4.5	141	4.3	104			111	16.4	28
S - 1654	浦舟金沢内科クリニック	U506105	5	69	2		147.2	57.4	26.4909	0	0	0		1					1	0			1	0			67	158	57		87		5.7		34	40	47	12	0.56	80.5		143	3.8	111			155
S - 1655	浦舟金沢内科クリニック	U504239	2	76	2	15	149	57	25.6745	0	0	0		0	1	1	0	0	1	1	1	0	0	0			98	157	59		78		6.1		20	11	12	17	0.57	76.5	4.6						91	19.7	29
S - 1656	浦舟金沢内科クリニック	U500831	2	58	1	7	167	67.3	24.1314	40	30	1200	1	1	0	0	0	0	1	1	0	0	0	0		4.9	49	154	70		74		6.3		13	16	27		0.86	71.3	5.8				9.6	3.5	95	5.1	36
S - 1657	浦舟金沢内科クリニック	U505683	4	82	1		165.5	69	25.1914	20	30	600	1	1					1	1			1	0		4.2	129	178	67		85		5.9		18	18	25		1.04	52.5	3.8						98
S - 1658	浦舟金沢内科クリニック	U507496	2	80	1		161	57	21.9899	30	35	1050	1	1	1	0	1	0	1	0	0	0	0	0			48	183	61		112		6.1		15	8	25		0.58	100.1	5.6				9.2	3.8	146		23
S - 1659	浦舟金沢内科クリニック	U500220	1	65	1	17	162.5	60	22.7219	0	0	0		1	0	0	0	0	0	1	0	0	0	0			62	208	76		119		6.2		18	13	34		0.9	65.7	6.3						141	7.6	51
S - 1660	谷田池田医院	Y5636	2	65	2	18	166.3	56.5	20.4298	20	30	600	1	0	1	0	1	0	1	1	0	1	0	0	7.3	4.5	208	258	45	174			8.7		16	13	16	21	1.24	34.2	5.2	139	5.7	104			191	141.9	40
S - 1661	谷田池田医院	Y9907	1	48	1	30	174	70	23.1206	20	29	580	2	1	0	0	0	0	0	1	0	0	0	0	6.6	4.3	268	210	39	127			8		26	49	26	13	0.67	99	4.5	145	3.9	103			269	6.2	48
S - 1662	谷田池田医院	Y8593	2	56	2	1	148.4	48	21.7958	0	0	0		1	0	0	0	0	1	0	0	0	0	0	6.9	4.3	74	203	73	121			5.9		21	21	21	19	0.63	74.9	19	143	4.1	105			115	6.5	57
S - 1663	谷田池田医院	Y103314	2	73	2	19	152.5	41	17.6297	0	0	0		0	0	0	0	0	0	1	0	0	0	0			185	235	39	155			7.6		18	10	12	24	0.79		4.4						137	13.5	27
S - 1664	谷田池田医院	Ｙ300199	2	46	1	2	163.9	56	20.8464	0	0	0		1	0	0	1	0	0	1	0	0	0	0	6.8	4.6	122	190	42	124			6.8		14	16	29	10	0.69	97	6.7	144	3.5	103			171	58.3	37
S - 1665	谷田池田医院	Y5159	2	65	1	20	184	78	23.0388	20	40	800	1	0	1	0	1	1	1	1	0	1	0	0	7.2	4.5	158	217	55	142			7.6		19	24	31	18	0.81	73.7	5.8	140	4.7	101			267	51.4	40
S - 1666	谷田池田医院	Y107294	2	65	2	2	150.2	48	21.2766	0	0	0		1	0	0	0	0	0	1	0	0	0	0	7.1	4.4	104	200	51	131			6.5		20	14	14	19	0.86	51	6.8	144	4.8	103			146	17.3	59
S - 1667	谷田池田医院	Y9627	2	63	1	9	165	81.5	29.9357	20	43	860	2	1	0	0	1	0	1	1	0	0	0	0	7.3	4.6	124	185	48	113			8.4		19	33	56	19	0.73	83.4	4.6	143	3.6	100			318	161.8	44
S - 1668	谷田池田医院	Y11040	2	53	2	4	153.6	61	25.8552	0	0	0		0	0	0	0	0	0	1	0	0	0	0			130	217	69	124			7.5		16	19	17	9	0.62		5.4						152	12.9	57
S - 1669	谷田池田医院	Y106751	2	72	1	18	164.2	87	32.2681	20	35	700	1	1	1	1	0	0	1	1	0	1	0	0	7.9	5	105	164	48	97			7		18	18	42	16	0.69	85.3	4.6	140	4.7	102			188	31.6	45
S - 1670	谷田池田医院	Y2267	2	50	2	8	158	89	35.6513	0	0	0		1	0	0	0	0	1	1	0	0	0	0			123	242	59	168			6		22	29	21	8	0.54		5						112	7.9	33
S - 1671	谷田池田医院	Y200614	2	77	1	11	158	40	16.0231	0	0	0		0	0	0	0	0	0	0	0	0	0	0			77	193	75	101			6.8		20	16	26	18	1.1		6.3						264	20.7	28
S - 1672	谷田池田医院	Y106579	2	68	1	12	169	72.5	25.3843	0	0	0		0	0	0	0	0	1	0	0	0	0	0			141	181	44	109			8.2		33	48	85	21	0.84		5.1						202	12.5	40
S - 1673	谷田池田医院	Y7208	1	65	2	24	150.5	61	26.9313	0	0	0		1	1	0	1	0	1	1	0	0	0	1	7.7	4.1	209	243	78	142			7.8		27	25	34	15	0.84	52.4	4.8	142	4.2	103			303	75.6	56
S - 1674	谷田池田医院	Y200533	2	78	1	8	158.5	52	20.6988	0	0	0		0	0	0	0	0	0	0	0	0	0	0	6.8	4.4	111	176	64	93			6.4		21	19	15	11	0.9	62.3	4.4	142	4.4	102			44	5.2	69
S - 1675	谷田池田医院	Y200423	2	79	1	26	157	55	22.3133	0	0	0		0	0	0	0	0	1	0	0	0	0	0	7.6	4.4	187	238	64	133			7.6		17	14	23	20	1.16	47.1	6.6	145	4.7	103			79	24.6	32
S - 1676	谷田池田医院	Y105209	2	72	1		159.5	58	22.7985	0	0	0		0	0	0	0	0	0	1	1	0	0	0			84	161	47	96			5.7		20	15	13	10	0.83		4.6						122	9.1	58
S - 1677	谷田池田医院	Y10903	2	59	1	14	170.4	70	24.1079	20	39	780	2	1	0	0	1	0	1	1	0	0	1	0	6.6	4.2	99	203	62	125			7		20	24	28	22	1.08	55.3	7.8	141	4.1	103			217	37.7	49
S - 1678	谷田池田医院	Y5686	2	48	1	7	165.5	65	23.7311	0	0	0		1	0	0	1	0	0	0	0	0	0	0			132	137	42	71			6.5		32	73	74	16	0.59		5.7						254	100.5	35
S - 1679	谷田池田医院	Y9490	2	51	1	10	179	95	29.6495	0	0	0		0	1	0	0	0	1	1	0	0	0	0	7.8	4.9	142	211	55	129			7.1		44	75	35	12	0.96	65.6	6.2	142	4.8	101			155	8.4	53
S - 1680	谷田池田医院	Y11459	2	60	1	1	160	58	22.6562	10	10	100		1	0	0	0	0	1	1	0	0	0	0	7.3	4.7	165	217	45	146			6.6		22	36	49	16	0.84	72.5	6	142	3.4	102			235	8.6	54
S - 1681	谷田池田医院	Y300226	2	66	1	30	156	66	27.1203	0	0	0		1	0	0	1	0	1	0	0	0	0	0	7.6	4.5	137	232	71	140			7.5		26	21	91	16	0.85	69.6	9.1	139	4	99			218	67.1	52
S - 1682	谷田池田医院	Y300100	2	70	1	24	168.5	71	25.0068	0	0	0		0	1	2	1	1	0	0	0	1	1	0	6.8	3.9	51	123	49	64			8		17	18	44	21	1.17	48.3	7.1	139	4.1	102			121	90.6	61
S - 1683	谷田池田医院	Y107066	2	68	1	18	163	60	22.5827	0	0	0		1	1	1	0	0	1	0	0	0	0	0			109	198	77	106			6.7		33	19	26	18	0.97		6.2						167	12.7	24
S - 1684	谷田池田医院	Y11365	2	73	2	5	160	59	23.0469	0	0	0		0	1	3	0	0	1	1	0	0	0	0			86	184	70	101			7.2		19	16	9	23	0.81		4.9						242	5.1	45
S - 1685	谷田池田医院	Y10551	2	57	2	6	149	43	19.3685	10	36	360	2	0	0	0	0	0	1	1	0	0	0	0			56	203	67	129			6.5		23	25	19	12	0.62		4.2						122	6.2	47
S - 1686	谷田池田医院	Y300048	2	62	2	1	149.6	54	24.1285	0	0	0		0	1	1	1	0	1	1	0	0	0	0			92	210	72	126			6.8		19	13	22	16	0.82		5.8						140	31.3	66
S - 1687	谷田池田医院	Y104297	2	60	2	14	162	61	23.2434	0	0	0		0	1	0	1	0	0	0	0	0	0	0	7.4	4.6	103	167	57	92			7.8		74	105	89	9	0.58	80.3	4.2	142	5.7	105			170	147.8	27
S - 1688	谷田池田医院	Y106527	2	69	1	19	171	48	16.4153	15	20	300	1	0	1	0	1	0	0	0	0	0	0	0			31	161	102	52			5.7		19	14	35	9	0.81		3.7						91	60.9	49
S - 1689	谷田池田医院	Y3637	2	63	2	1	156	62	25.4767	5	15	75	1	1	0	0	1	0	1	1	0	0	0	0	7.8	4.7	80	272	75	180			7.5		18	20	27	17	0.61	75.3	4.6	141	3.9	104			279	138.6
S - 1690	谷田池田医院	Y7170	2	65	2	8	152.2	59	25.4696	0	0	0		0	0	0	0	0	1	1	0	0	0	0	7.3	4.5	132	179	50	107			7.7		25	37	30	10	0.54	84.9	4.5	142	4.2	103			204	17.5	23
S - 1691	横浜市立大学附属市民総合医療センター	04353513	2	83	2	29	155	54	22.4766	0	0	0		0	0	0	0	0	1	0	0	0	1	0	7.2	4.5	142	254	99		127	155		22.1	57	34	33	22	8.2	32.7	8.2	144	4.6	104	10.1	3.7	119	TP	31
S - 1692	横浜市立大学附属市民総合医療センター	05548179	2	56	1	3	162.5	51.3	19.4272	10	36	360	1	0	0	1	0	0	0	0	0	0	0	0	6.4	3.4	163	181		120			9.8	20.1	21	18	48	10	0.64	99.6		139	4.5	103	8.4		105	7.6	45
S - 1693	横浜市立大学附属市民総合医療センター	05241650	1	37	2	23	163	56	21.0772	0	0	0		1	0	1	0	0	0	0	0	0	0	0			73	145	62	64	68	83	8.4		15	9	12	12	0.63	84.3							55	1	54
S - 1694	横浜市立大学附属市民総合医療センター	3751577	2	82	1	32	161	55	21.2183	20	15	300	1	0	1	0	1	0	0	1	1	0	0	0			121	178	63	91	91	115	6		18	13	11		0.89	62.2	3.6						123	140.2	20
S - 1695	横浜市立大学附属市民総合医療センター	4943654	2	57	2	5	151	80	35.0862	0	0	0		0	0	0	0	0	1	1	0	0	0	0			75	178	68	91	95	110	8.2		32	20	31	9	0.45	107.6	2.1						154	10.9	49
S - 1696	横浜市立大学附属市民総合医療センター	60185591	2	65	1	12	156.7	44	17.919	20	44	880	2	1	1	1	2	0	1	1	0	0	0	0	7	4.3	111	193	58	125	113	135	9.1		16	25	19	11	0.61	101	4.7	142	4.1	101	9.4	3.6	397	668	59
S - 1697	横浜市立大学附属市民総合医療センター	05456749	5	33	2		156.7	51.4	20.9327	0	0	0		1					0	0			0	0			109	183							14	14	21					143	4.1	109
S - 1698	横浜市立大学附属市民総合医療センター	03727319	1	37	2	9	160	40.8	15.9375	0	0	0		0	0	0	0	0	0	0	0	0	0	0			73	156	72	67	69	84	5.7		17	12	17	10	0.49	111	4.6						114		34
S - 1699	横浜市立大学附属市民総合医療センター	1086256	4	75	2		143	45	22.006	0	0	0		0					1	1			0	1			153	227	73	120	123	154	6		18	12	15	19	0.58	75.6	3.2						137
S - 1700	藤沢市民病院	F1689011	2	72	1		170	65	22.4913	20	25	500	1	1	0	0	0	0	1	1	0	0	0	0			102		49	108			5.8		23	19	16	14	0.82	71	5.2						165		24
S - 1701	藤沢市民病院	F5836310	5	66	1		161.6	41.25	15.7958	20	30	600	2	0					0	0			0	0											19	11			0.67	90							115
S - 1702	藤沢市民病院	F2516721	2	67	1		171.5	66.1	22.4736	20	40	800	1	1	1	0	0	0	1	1	0	0	0	0	7.2	4.8	190		61	94			7.1		30	26	36	16	0.84	70	5.8	141	4.1	104			115		49
S - 1703	谷田池田医院	Y105832	2	70	1	18	164	72	26.7698	20	50	1000	2	1	1	0	1	0	1	1	0	0	1	0			120	207	60	126			6.7		47	62	99	21	1.04		7.9						230	219.7	21
S - 1704	横浜市立大学附属市民総合医療センター	03838556	5	35	2		160	62	24.2188	20	5	100	1	0					0	1			0	0			159		28	102					20	19	36	12	0.76	69.8	6.1	140	4.1	104			92
S - 1705	横浜市立大学附属市民総合医療センター	04070748	3	46	1		173	74	24.7252	20	6	120	1	1	1	0	0	0	0	0	0	0	0	0	8	4.3							6.2		110	191	2190	20	0.76	87.3							169		25
S - 1706	横浜市立大学附属市民総合医療センター	05543021	3	73	2		153	56	23.9224	0	0	0		0	0	0		0	0	0	0	0	0	0			202	210	78	100	92	132	6.8		14	14	32	18	0.74	58.2	4.6	147	4.2	109			131		24
S - 1707	横浜市立大学附属市民総合医療センター	05509032	3	71	1	1	158.5	53	21.0968	0	0	0		0	0	0	0	0	0	0	0	0	0	0			87	176	48	104	111	128	5.2		36	21	25	18	0.95	60.4	4.8	141	4.6	106			65	7.5	21
S - 1708	横浜市立大学附属市民総合医療センター	02483379	5	82	1		165	55	20.202	0	0	0		0					0	1			0	0			91	176	64	86	94	112			25	16	14	15	0.74	76.1	5.1						94
S - 1709	横浜市立大学附属市民総合医療センター	04302891	2	65	2		167	59	21.1553	0	0	0		1	0	0		0	0	1	0	0	0	0			162	201		125			6.4		26	32		13.3	0.78	56.8							132		25
S - 1710	横浜市立大学附属市民総合医療センター	04307226	2	57	2	16	156	67.9	27.9011	0	0	0		0	0	0	1	0	1	1	0	0	0	0	7.6	4.7	249		38	72			7.5		31	35	49	15	0.63	74.5	5.7	135	4	94			133	113.9	24
S - 1711	横浜市立大学附属市民総合医療センター	05577299	5	64	2		156	45	18.4911	0	0	0		0					0	0			0	0											23	18						143	4	104			92
S - 1712	横浜市立大学附属市民総合医療センター	03387971	1	29	1	15	174	68	22.46	0	0	0		1	0	0	0	0	0	0	0	0	0	0			194	211	69	118	103	142	6.9		20	14	18		0.9	83.7	5.1						91	10.5	61
S - 1713	横浜市立大学附属市民総合医療センター	03557412	5	68	1		159	56	22.151	20	10	200	1	0					0	1			0	0			257	270	40		179	230			26	19	17								9.3	3.2	95
S - 1714	藤沢市民病院	F4309294	3	56	2		159	53.7	21.2412	0	0	0		1	0	0	0	0	0	1	0	0	0	0			176		97	88			6.9		25	26	27	11	0.45	108	5.8						98		54
S - 1715	藤沢市民病院	F2690209	2	45	1		174	91.7	30.288	40	20	800	1	1	1		2	0	1	1	0	0	1	0	7	4.3	104	151	35	99			9.4		29	49	56	12	0.85	78	9	140	4.3	103	9.6	3.7	107		54
S - 1716	藤沢市民病院	F2819848	2	82	1		169	70	24.5089	0	0	0		0	0	0	3	0	0	1	0	1	1	0			146		58	59			6.4		23	12	142	36	2.23	23	3	141	4.6	109			138		34
S - 1717	谷田池田医院	Y200030	2	82	2	3	144.3	45	21.6112	0	0	0		0	0	0	0	0	1	0	0	0	0	0			82	192	61	116			6.5		37	20	35	15	0.63	62.7	4.6						136	12.7
S - 1718	谷田池田医院	Ｙ106574	2	70	1	18	171	56.5	19.3222	0	0	0		1	0	0	0	0	1	1	0	0	0	0			52	184	79	94			6.5		19	16	29	15	0.65		3.7						156	12	50
S - 1719	谷田池田医院	Y106254	2	71	2	7	151	45	19.736	0	0	0		0	1	1	1	0	1	1	0	0	0	0			83	261	80	168					16	14	21	14	0.56	76.5	4.4							41.9
S - 1720	谷田池田医院	Y107163	2	69	1		159.4	54	21.2528	20	20	400	1	1	0	0	0	0	1	1	0	0	0	0			86	220	86	123			7		29	26	58	9	0.72		4.4						146	25.5	20
S - 1721	谷田池田医院	Y9841	1	70	1	17	164	56	20.8209	0	0	0		1	1	1	0	0	1	0	0	0	0	0	7.1	4.1	55	186	90	84			7.1		24	17	19	17	0.76	77.4	4.2	134	4	95			258	5.4	36
S - 1722	谷田池田医院	Y107226	2	67	1	11	169	67	23.4586	20	20	400	1	1	0	0	0	0	1	1	0	0	0	0			120	224	52	151			6.7		19	14	27	21	0.96		5.4						302	12	50
S - 1723	谷田池田医院	Y884	2	65	1	17	170	61	21.1073	20	40	800	1	1	1	0	1	0	1	0	0	0	0	0	7.1	4.3	165	172	40	109			6.8		18	19	16	13	0.77	77.9	4.9	142	4.9	103			163	73.5	25
S - 1724	谷田池田医院	Y106330	2	64	2	11	143	42	20.5389	0	0	0		0	1	0	3	0	1	1	0	0	1	0			395	233	48	122			7		33	34	48	33	2.1		7						158	118.8	63
S - 1725	谷田池田医院	Y8373	2	62	1	14	169.2	84	29.3412	0	0	0		1	1	0	1	0	1	1	0	0	0	0			94	153	54	74			7.2		27	15	51	17	1.02		6.2						163	39.1	24
S - 1726	谷田池田医院	Y11395	2	47	1	6	168	70	24.8016	15	27	405	2	1	0	0	0	0	1	1	0	0	0	0			81	141	43	80			7		15	18	19	13	0.77		5.6						156	14.1	34
S - 1727	谷田池田医院	Y200618	2	77	2	18	152	40	17.313	0	0	0		1	1	1	1	0	0	1	0	0	0	0			54	206	89	116			7.7		16	13	12	10	0.55		2.6						288	40.6	28
S - 1728	谷田池田医院	Y9769	2	39	2	9	154	71	29.9376	0	0	0		0	1	0	2	0	1	1	0	0	0	0	7.6	4.8	254	192	57	101			6.5		25	32	41	11	0.54	98.3	5.9	141	4.2	97			142	1538.7
S - 1729	谷田池田医院	Y6209	2	57	2		148	45.5	20.7725	0	0	0		0	0	0	0	0	1	1	0	0	0	0	7.2	4.2	127	201	49	127			7.5		33	38	43	13	0.54		2.1	137	4	98			141	15.4	54
S - 1730	谷田池田医院	Y11037	2	58	1	6	167.2	73.5	26.2915	8	21	168	2	1	0	0	0	0	0	0	0	0	0	0	6.8	4.3	78	177	51	116			7.3		62	76	89	15	0.65	96.9	4.5	142	3.3	105			194	18.8	40
S - 1731	谷田池田医院	Y8743	2	64	2	12	155.5	56	23.1594	0	0	0		1	1	0	2	0	1	1	0	0	0	0	7.6	4.5	109	187	50	113			8.2		47	65	101	13	0.49	94.8	5.3	139	4.3	107			251	797	32
S - 1732	谷田池田医院	Y300206	2	37	1	1	176	94	30.3461	20	17	340	2	1	1	0	1	0	1	1	0	0	0	0	7.5	4.5	114	217	53	142			7.6		30	56	27	12	0.61	118.2	5.2	139	4.6	98			184	67.5	42
S - 1733	谷田池田医院	Y105410	2	71	1	3	162	76	28.959	0	0	0		1	1	0	0	0	1	1	0	0	0	0			85	220	50	161			6.2		19	19	31	14	0.79		4.6						126	3.5	57
S - 1734	谷田池田医院	Y106729	2	66	1	14	165.8	66	24.009	0	0	0		1	0	0	0	0	1	1	0	0	1	0	6.8	4.1	83	165	39	116			5.5		17	14	17	8	0.68	88.9	5.4	143	3.7	103			127	4.5	20
S - 1735	藤沢市民病院	5778425	2	76	1		164	55	20.4491	25	24	600	1	1	0	0	0	0	1	1	0	0	0	0			52	283	89	178			6		27	28	79	12	0.71	81	3.8	130	4.4				172		20
S - 1736	藤沢市民病院	5625050	2	65	1		163.5	75.9	28.3927	0	0	0		1	1	0	1	0	1	1	0	1	0	0			70	168	50	105			5.6		17	12	13	15	0.87	68	4.7	138	4.8				137		32
S - 1737	金沢内科クリニック	B3638	2	77	1		168	76	26.9274	20	57	1140	2	1	1	3	2	0	1	1	1	1	0	0			120	136	39		73		9		14	9	22		0.94	59.7	6	140	4.2	104			207	557.9	26
S - 1738	金沢内科クリニック	B2634	5	61	1		169	85	29.7609	20	18	360	1	1					1	1			1	0			251	207	58		98							17	0.95	63.1	8	140	4.7	107			93
S - 1739	金沢内科クリニック	B3876	1	49	1		183	71	21.201	0	0	0		1	0		0	0	0	0	0	0	0	0			121	177	80		72		6.7		39	28	19	13	0.69	95.3	5						93		40
S - 1740	金沢内科クリニック	B1704	2	75	2		150	55	24.4444	0	0	0		0	1	0	1	0	1	1	0	0	0	0			94	137	42		76		6.7		27	24	21		0.37	123.2	5.2	142	4	106			164	139.1	20
S - 1741	金沢内科クリニック	B4178	5	80	2		142	44	21.8211	0	0	0		1					1	1			0	0			96	195	73		102				20	9	13				6.3
S - 1742	金沢内科クリニック	B381	2	72	1		167	56	20.0796	20	40	800	2	1	1	1	0	0	1	1	0	0	1	0			75	143	58		70		6.9		16	11	30	14	0.71	82.7	5.4						157		30
S - 1743	藤沢市民病院	F5660831	2	56	2		166	77	27.9431	0	0	0		0	1	1	2	0	0	1	0	0	1	0			116		73	128			8.5		26	28	71	13	0.67	70	6.8						132		66
S - 1744	藤沢市民病院	F4998316	2	63	1		167.5	65	23.1677	20	36	720	2	1	1	1	1	0	1	1	0	0	1	0			157		32	79			6.8		16	24	28	20	1.28	45	7.9						158		60
S - 1745	藤沢市民病院	F2632292	5	29	1		159.5	40	15.7231	4	9	36	2	1					0	0			0	0											14	17			0.78	97							91
S - 1746	藤沢市民病院	F1636677	2	71	2		165.7	58	21.1243	0	0	0		0	1	0	3	0	1	1	0	0	1	0	7.5	4.9	169		49	83			6.8		18	11	28	50	2.06	19	5.7	141	5.1	108	9.7	4.4	88		28
S - 1747	藤沢市民病院	5779669	2	74	1		160	64	25	40	37	1480	1	1	1	0	1	0	0	1	0	0	1	0			99		54	82			6.7		30	35	23	19	1.07	52	6.8	141	4.5				118		33
S - 1748	藤沢市民病院	4719506	2	55	1		160.4	73.2	28.4513	30	40	1200	1	0	1	1	0	0	1	1	0	1	0	0			346	124	45	50			7		22	34	40	11	0.76	83	5.7	137	4.4				194		41
S - 1749	藤沢市民病院	4226828	2	62	1		159	75	29.6665	60	40	2400	1	1	1	0	0	0	1	1	0	0	0	0		4.1	169		40	120			7.2		61	74	123	17	0.77	79	5.6	136	4	102			135		40
S - 1750	藤沢市民病院	0809713	2	47	1		179.2	84	26.1579	10	26	260	1	1	0	0	0	0	0	1	0	0	1	0			244	204	57	118			5.9		39	56	180	12	0.86	76	7.2	139	4				198		42
S - 1751	藤沢市民病院	1265199	2	61	2		155	51	21.2279	0	0	0		1	1	0	1	0	0	1	0	1	0	0			107	128	53	61			5.8		24	35	27	16	0.8	56	5.1	142	4..3				167		59
S - 1752	藤沢市民病院	F2440407	2	52	1		166	80	29.0318	0	0	0		1	0	0	0	0	1	1	0	0	0	0									6.7								7.7						119		22
S - 1753	藤沢市民病院	F5304547	3	60	2		143.6	56	27.1568	0	0	0		0	0	0	0	0	1	1	0	0	0	0			138		75	76			6.8														95		32
S - 1754	藤沢市民病院	F0419613	2	73	2		146	38.5	18.0616	0	0	0		0	1	0	0	0	1	1	0	0	0	0			135		63	101			6.8		38	33	17	25	0.85	50	5.3						150		28
S - 1755	藤沢市民病院	F3720926	2	65	1		165	57.5	21.1203	0	0	0		1	0	0	0	0	0	1	0	0	0	0			150		85	92			7.9		25	21	11	15	0.84	71	5						64		62
S - 1756	藤沢市民病院	F3253651	3	66	2		151	74.6	32.7179	0	0	0		0	0	0	0	0	0	0	0	0	0	0			91		79	111			6.4		23	36	25	13	0.58	78	4.5	140	4.3	106			103		80
S - 1757	藤沢市民病院	F3984583	2	68	2		147	51	23.6013	0	0	0		0	1	1	0	0	1	1	0	0	0	0			49		93	58			7		27	18	39	11	0.65	68	5.2						91		34
S - 1758	横浜医療センター	K2682857	2	52	2	12	148	60.3	27.5292	0	0	0		1	0	0	0	0	0	0	0	0	0	0	7.5	4.4	451		66	153			10.5		12	16	21	13.6	0.51	96.4	4.5	139.4	4.9	102			238	18.8	44
S - 1759	横浜医療センター	K282710	2	47	1	27	174	123.3	40.7253	0	0	0		0	1	3	2	1	1	1	0	0	0	0	6.6	3.2							7.5		19	12	14	25.5	0.81	80.9		143.7	4.8	104			101	1937.2
S - 1760	横浜医療センター	K1837559	2	53	2	1	163.2	53.5	20.0869	0	0	0		0	0	0	0	0	0	0	0	0	0	0	7.7	4.2	77		69	89			15.2		17	23	66	11.3	0.53	91.9	3	136.9	4.1	101			299	27	23
S - 1761	横浜医療センター	K1015629	2	70	1	15	167.5	82.3	29.3339	0	0	0		1	1	0	1	0	1	1	0	0	0	0	7.7	4.5	95		81	95			7.1		25	23	27	15.3	0.8	73.2	5.5	139	4.6	103			218	50.1	34
S - 1762	横浜医療センター	K3379400	2	57	1	24	167.9	68	24.1217	20	30	600		1	1	2	2	0	1	1	0	0	0	0	7	4.2	171		31	73			8.4		18	29	23	24.8	1.51	38.7	5.5	142.3	5.3	113			159	120.6	58
S - 1763	横浜医療センター	K2121837	2	64	1	4	165.5	57.6	21.0294	15	3	45	1	1	0	0	1	0	0	1	0	0	0	0	6.9	4.2	134		45	70			6.1		26	29	27	22.8	0.9	66	6	139.5	4.7	104			131	21.3	43
S - 1764	横浜医療センター	K3437403	2	47	1	4	177	78	24.8971	20				1	1	1	2	0	1	0	0	0	0	0	6.8	3.8	81		50	122			6.9		15	13	19	19.3	0.91	71.2	7.2	140.7	4.8	104			146	TP	33
S - 1765	横浜医療センター	K1559398	2	75	1	18	170.2	72.4	24.9931	60	20	1200	1	0	0	0	0	0	0	0	0	0	0	0	6.2	3.8	114		30	87			9.6		20	33	17	19.6	0.78	73.7	4.5	140.3	4.3	103			126	11.9	71
S - 1766	横浜医療センター	K3254963	1	48	2	2	154.5	48	20.1087	0	0	0		1	0	0	0	0	0	0	0	0	0	0	6.7		92		59	99			8.5		12	6	13	16.1	0.67	73.1	3	137.7	4.2	104			128	21.6	62
S - 1767	横浜医療センター	K2255431	2	34	1	1	179	114.9	35.8603	20	15	300	2	0	1	0	0	0	0	1	0	0	0	0	6.9	4.3	320	210		130			11		18	36		9.3	0.66	111.1	3.7	131.2	4.7	100			580	4.3	49
S - 1768	横浜医療センター	K3280355	2	79	1		172	64.3	21.7347	13	22	286	1	1	1	0	0	0	1	1	0	1	0	0			113	170	37	108			6.7		23	20	26	13.2	0.91	61.4	3.4	134.4	4.5	103			119	19.7	20
S - 1769	横浜医療センター	K3234974	5	66	2		160	62	24.2188	0	0	0		1					1	0			0	0			73			114						20			0.61	74		142.1	4.2	109	9.3
S - 1770	横浜医療センター	K3265068	2	69	1	5	164	75.5	28.0711	60	30	1800	1	0	1	0	0	0	0	0	0	0	0	0		4.2	95	201	44	141			6.8		28	31	82	16.3	0.81	72.5	5.1	141.1	4.3	105			118	12.2	35
S - 1771	横浜医療センター	K2544654	2	57	1		163	53.5	20.1362	0	0	0		1	1	1	1	0	1	1	0	0	1	0		4.4	152	192	60	96			9.6			46	197		0.81	76.6	4.4	140.1	4.4	103			150	47.6	52
S - 1772	横浜医療センター	k2280312	2	48	2		153	52	22.2137	25	30	750	2	1	1	3	2	0	0	1	0	0	0	0			154	239	39	175			8.8		15	19	42	11.6	0.36	144.3	4.5	138.9	4.1	105			192	757	59
S - 1773	横浜医療センター	K3484337	1	83	1	18	156	50	20.5457	20	6	120	1	1	1	0	0	0	0	0	0	0	0	0	7.2	4.1	136	197	69	95			7.3		23	14	13	19.4	0.78	71.6	3.9	143.1	4.8	110			118	14.8	54
S - 1774	横浜医療センター	K3468601	2	49	2		156.5	70	28.5805	20	23	460	1	1	0	0	0	0	0	0	0	0	0	0	7	4.3	136	146	41	86			6.1		34	28	24	11.2	0.58	85.1	4.5	140.5	3.8	105			147	15.5	70
S - 1775	横浜医療センター	K85801	2	44	1		150	54	24	20	20	400	2	1	1	3	2	0	0	0	0	0	0	0	7.4	4.3	129	203	54	128			8.9		19	25	41	12.2	1.04	62.7	4.7	140.5	3.2	98			167	836.1	60
S - 1776	横浜医療センター	K205131	2	72	2	13	148	72.6	33.1446	0	0	0		0	1	1	2	0	1	1	1	0	0	0			129	146	49	63			7.2		19	16	14	14.8	0.76	56.7	4.9	143.6	4.2	111			137	320.5	63
S - 1777	横浜医療センター	K3015982	2	69	2	7	146.2	61.4	28.7259	20	30	600	1	0	1	0	1	0	1	0	0	0	0	0			133	179	51	103			8.6		60	86	41	14.4	0.61	73	6.9	140.9	4.9	104			207	49.3	42
S - 1778	横浜医療センター	K877145	2	56	2		158	83	33.2479	0	0	0		1	1	0	1	1	1	1	0	0	0	0			118	130	41	69			8.1		17	28	21	8.5	0.62	76.2	4.1	141.4	4.3	108			144	38.4	47
S - 1779	横浜医療センター	K3015676	5	76	2		151	61	26.7532	0	0	0		1					0	0			0	0
S - 1780	横浜医療センター	K2720076	1	68	2	22	151.2	48	20.9961	40	26	1040	1	1	1	0	1	0	1	1	0	0	0	0			103	268	81	150			8.4		13	7	20	13.5	0.48	95.3		138.5	4.8	104			308	41	58
S - 1781	横浜医療センター	K1701744	5	43	2		168.9	70	24.538	10	28	280	2	1					0	0			0	0	6.6	3.3	84	102	47						64	48	66	9.3	0.44	119.6	6.8	138.4	4.2	107			133
S - 1782	横浜医療センター	K2868598	5	39	2		154	48	20.2395	0	0	0		0					0	0			0													19	13	13.9	0.54	98.3			3.9				84
S - 1783	横浜医療センター	K3202988	2	44	2		156	77	31.6404	20	21	420	2	0	1	0	0	0	1	1	0	0	0	0		3.9	476	244	41	105			11.1			20	19		0.5	103.3	3.8	137.3	4.2	104			270	24.2	38
S - 1784	横浜医療センター	K213745	5	69	2		159	49	19.3821	0	0	0		1					0	0			0	0
S - 1785	横浜医療センター	K2189026	5	74	2		156	53	21.7784	0	0	0		0					1	0			0	0														11	0.62	70.3	4.4	143.5	4.6	109
S - 1786	横浜医療センター	K496650	2	66	1	14	178	97.45	30.7568	110	40	4400	1	1	1	1	1	0	1	1	0	0	0	0			187	170	56	82			7.7		30	26	64	9	0.82	72.4	5.7	140.6	4.7	107			195	14.5	37
S - 1787	横浜医療センター	K1117282	5	61	1		166	66	23.9512	13	38	494	1	1					0	1			0	0	6.4		616	184	38	83					22	15		15.4	1.19	49.3	5.3	141.2	4.1	107
S - 1788	横浜医療センター	K756512	2	65	1	5	165	68	24.977	40	44	1760	1	1	1	0	0	0	1	1	0	1	0	0	7.9	4.7	105	124	32	70			8.8		25	38	18	17.6	0.83	71.8	5.2	139.6	4.6	103			191	17.1	44
S - 1789	横浜医療センター	K3484500	2	60	1	10	165	75.7	27.8053	0	0	0		0		3	3	0	1	1	0	0	1	0	6.8	3.8	802		40	97			7.7		14	14	26	40.9	2.9	18.7	6.7	137.5	4	100	8.6	3.8	202	TP	48
S - 1790	横浜医療センター	K1580091	2	62	1	9	172	65	21.9713	0	0	0		1	1	1	0	0	1	1	0	0	0	0			57	170	63	87			7.6		19	23	46	18.4	0.89	67.4	5.1	141.9	4.1	108			120	10.3	24
S - 1791	横浜市立大学附属市民総合医療センター	60161848	2	37	1	2	165	81	29.7521	2	2	4	1	1	0	0	0	0	0	0	0	0	1	0	7.7	4.5	187	193	31	127	125	162	7.9		27	52	27	16	0.9	77.2	7.3	144	3.8	105			133	6.2	42
S - 1792	横浜市立大学附属市民総合医療センター	951777	2	66	1	22	170	57.5	19.8962	40	34	1360	1	0	1	1	0	0	1	1	0	0	0	0		4.7	126		58	111			6.4		24	28	47	22	0.69	87.5	4.7	143	4.1	105			124	15.7	20
S - 1793	横浜市立大学附属市民総合医療センター	04207307	3	45	1		168	72	25.5102	20	25	500	2	0	1	0	2	0	1	1	0	0	0	0			128	139	53	64	60	86	5.4		20	20	15	13	0.77	86.6		145	3.9	107			88		70
S - 1794	横浜市立大学附属市民総合医療センター	5214109	1	65	2	22	154.5	52	21.7844	0	0	0		0	1	3	2	0	0	0	0	0	0	0			57	166	60	87	95	106	8.8		16	12		21	0.78	57		143	4.1	107			89	139.6	48
S - 1795	横浜市立大学附属市民総合医療センター	04435105	2	36	2	7	161.2	93.2	35.8662	15	19	285	1	1	1	0	0	0	0	1	0	0	0	0	7.3	4.3	87	165	34	112	114	131	8.8		27	40	27	12	0.64	83.5	6.8						114	6.3	41
S - 1796	横浜市立大学附属市民総合医療センター	4437700	5	37	2		162	46	17.5278	0	0	0		1					0	0			0	0											12	10		11	0.52	104		138	4.1	105	9.1	3.9
S - 1797	横浜市立大学附属市民総合医療センター	60146090	2	68	1	5	166	63	22.8625	100	20	2000	1	1	1	0	0	0	0	0	0	0	1	0	7.3	4.2	89	166	51	90	97	115	5.6		23	16	51	16	0.87	67.3	6.3	143	4.2	104			126	6	23
S - 1798	横浜市立大学附属市民総合医療センター	1820747	1	42	2	11	162	58	22.1003	0	0	0		1		0	1	0	0	0	0	0	0	0			47	181	79	86	93	102	7.5		19	11	9	11	0.62	82.7	2.2						121	31.3	30
S - 1799	横浜市立大学附属市民総合医療センター	3204909	2	53	2		169	62	21.7079	40	33	1320	2	1	1	2		0	1	1	1	0	0	1	7.7	4.9	87	177					7.7		24	27	14	8.8	0.6		3.9	143	3.7	106	3.7		101		52
S - 1800	横浜市立大学附属市民総合医療センター	5593299	2	66	1		170	72.5	25.0865	15			2	1		0	1	0	1	0	0	0	0	0	8.2	4.7	66	184	52	112	119	132	9.3		41	39	45	17	0.91	64.6	5.7	140	4.3	102	9.5	2.7	174	89.9
S - 1801	横浜市立大学附属市民総合医療センター	60071507	1	28	1	21	174	63	20.8086	0	0	0		1	0	0	0	0	0	0	0	0	0	0			75	140	62	59	63	78	6.8		18	16	15	12	0.75	102.1	5.2						290		38
S - 1802	藤沢市民病院	2439573	2	76	1		169	60.5	21.1827	20	50	1000	1	1	0	1	2	0	1	1	0	0	0	0			114		51	90			7.2		23	22	27	19	0.75	77	6.4	138	4.9				152		32
S - 1803	藤沢市民病院	F5405408	2	57	1		165	61.5	22.5895	40	33	1320	2	1	1	2	1	0	1	1	1	0	0	0		4.6	323		39	102			7.2		15	16	40	24	1.16	52	6.3						185		33
S - 1804	藤沢市民病院	F5115892	2	70	1		170	67	23.1834	25	50	1250	1	1	1	1	3	0	1	1	0	0	1	0		3.9	214		53	83				16.9	35	15	106	18	1.35	41	5.9	138	5.1	106			145		55
S - 1805	藤沢市民病院	F0119318	1	42	1		158.5	44	17.5144	0	0	0		0	0	0	0	0	0	0	0	0	0	0	7	4.7	295		67	88			6.2		26	40		15	0.66	105	5.1	142	4.1	105	9.2	3	193		62
S - 1806	藤沢市民病院	F2065983	2	63	2		163	79.5	29.9221	0	0	0		0	1	3	1	0	1	1	0	0	0	0	7.4	4.5	73		58	75			8.2		41	36	38	17	0.65	70	3.9	136	4.2	102	8.8	3.1	163		58
S - 1807	横浜医療センター	K2470001	5	55	2		155	52	21.6441	15	13	195	1	1					0	0			0	0			67	201		119					67	55	68	13.4	0.51	94.8	4.1	140.8	4.3	107			87
S - 1808	横浜医療センター	K3512092	5	42	1		167.1	70	25.0695	0	0	0		1					0	0			1	0	7	3.7	112	156	42	95					32	58		11	0.79	85.9	5.2	141.9	4.5	105			92
S - 1809	藤沢市民病院	F1421964	2	63	1		170	70.4	24.3599	20	20	400	1	1		0	0	0	1	1	1	0	0	0			136		65	117			7.7		24	23	29	15	1.16	50	4						124		22
S - 1810	藤沢市民病院	F4780892	2	71	1		170	53.5	18.5121	13	52	676	2	1	0	0	0	0	1	0	0	0	0	0			70		68	125			6.4		29	15	20	23	0.86	67	6.8						128		39
S - 1811	藤沢市民病院	F5512972	2	48	1		166	81	29.3947				2	1	0	0	0	0	0	0	0	0	0	0			97		68	110			7.5		14	18	15	13	0.68	97	3.6						276		54
S - 1812	藤沢市民病院	F1040588	2	66	2		150	63	28	3	10	30	1	1	1	2	2	0	1	1	0	0	0	0	7.1	4.3	114		58	138			8.6		19	18	23	18	0.56	81	4.7	142	4	107	8.9	3.4	83		67
S - 1813	藤沢市民病院	4418387	2	61	2		159	88.5	35.0065	0	0	0		1	1	0	1	0	1	1	0	0	0	0			170	218	65	132			6.7		25	23	27	18	0.81	55	4.3	136	4				300		37
S - 1814	谷田池田医院	Y107234	2	67	1	11	164	64	23.7954	20	6	120	1	1	1	0	1	0	1	1	0	1	0	0			139	167	55	85			6.4		19	21	47	17	0.95		6.2						171	146.3	28
S - 1815	谷田池田医院	Y106272	2	69	1	20	160	56.5	22.0703	20	49	980	1	0	1	1	2	0	1	0	0	1	0	0	6.9	4.3	89	183	59	103			6.7		18	20	17	27	1.49	37.2	6.4	143	5.3	110			97	2216.1	59
S - 1816	谷田池田医院	Y104716	2	66	1		166	64	23.2254	0	0	0		1	1	0	0	0	0	1	0	0	0	0	7	4.6	164	199	64	112			6.9		13	14	34	18	0.89	66.2	5.2	140	4.1	102			177	8.7	37
S - 1817	谷田池田医院	Y105851	2	71	1	15	161.5	55	21.0871	0	0	0		1	1	0	1	0	0	1	0	0	0	0	6.7	4.3	443	172	38	94			6.7		38	48	17	19	1.06	53.6	6.3	141	5.1	104			195	61.6	37
S - 1818	谷田池田医院	Y11243	2	67	1	14	168	66.5	23.5615	15	47	705	2	1	1	0	1	0	0	1	0	0	0	0			40	219	63	152			7		29	17	25	15	1		6.2						143	89.9	42
S - 1819	谷田池田医院	Y107059	2	68	1	1	170	85.5	29.5848	30	39	1170	1	0	1	0	0	1	1	1	0	0	1	0			77	176	53	109			5.6		13	16	22	12	0.85		4.9						129	15.7	61
S - 1820	谷田池田医院	Y300177	2	46	1	1	184.6	127	37.2684	40	20	800	1	1	0	0	0	0	1	1	0	0	0	0			356	243	33	142			7.1		67	90	49	15	0.82		7.7						140	11	45
S - 1821	谷田池田医院	Y3854	2	57	1	4	164	77	28.6288	10	5	50	1	0	0	0	0	0	1	1	0	0	1	0	7	4.5	88	197	65	119			7.5		17	23	22	17	0.88	69.9	5.3	143	5.4	106			178	24.5	36
S - 1822	谷田池田医院	Y10064	2	51	1	9	167.7	57	20.2679	5	31	155	2	0	0	0	0	0	1	0	0	0	0	0	7.1	4.5	146	155	74	59			6.6		16	21	36	12	0.65	100.6	5	140	5	101			128	46.3	40
S - 1823	谷田池田医院	Y106106	2	72	1	10	178.5	62	19.4588	0	0	0		1	0	0	0	0	1	1	0	0	0	0	6.8	4.3	73	201	61	131			6.8		22	18	16	21	0.77	75.7	4.8	141	5.8	104			298	12.4	56
S - 1824	谷田池田医院	Y7758	2	60	1		165.6	94	34.2773	20	3	60	1	1	1	0	0	0	1	1	0	0	0	0	7.2	4.4	327	168	49	79			7.8		29	54	60	15	0.73	84.5	4.6	142	4.7	105			296	45.1	44
S - 1825	谷田池田医院	Y300023	2	70	1	11	163.5	49	18.3299	20	48	960	1	1	0	0	0	0	0	0	0	0	0	0			57	174	73	88			6.5		18	12	21	27	0.89		6.3						148	7.6	48
S - 1826	谷田池田医院	Y106899	2	66	1	14	162	56	21.3382	10	45	450	2	1	1	0	0	0	1	0	0	0	0	0	6.9	4.1	75	139	33	95			7.3		27	33	19	19	0.9	65.4	5.7	145	3.9	106			242	15.3	28
S - 1827	谷田池田医院	Y104274	2	72	1	10	160	52	20.3125	0	0	0		1	1	0	1	0	1	0	0	0	0	0	7	4.3	59	225	75	138			7.5		21	20	23	19	0.72	81.4	4.6	139	4.3	102			166	68.5	51
S - 1828	谷田池田医院	Y103855	1	76	1	19	162	59	22.4813	20	40	800	1	1	1	0	0	0	1	0	0	0	0	0			72	187	65	111			8.9		14	14	15	18	0.87		3.2						187	28.4	59
S - 1829	谷田池田医院	Y2703	2	67	1	23	160	80	31.25	40	35	1400	1	1	1	0	2	0	1	1	0	0	1	0	7	3.7	156	188	57	107			6.8		17	19	51	35	1.79	30.7	7.1	139	5.5	108			156	3150.2	62
S - 1830	谷田池田医院	Y106309	2	68	1	24	158.5	57	22.6891	0	0	0		1	1	0	1	0	1	0	0	0	0	0			86	177	68	95			7.3		20	20	14	16	0.82		5.9						208	61.3	20
S - 1831	谷田池田医院	Y200518	2	78	1	19	168.5	59	20.7803	20	43	860	1	1	1	1	0	0	1	1	0	1	0	0	7.2	4.7	310	169	41	84			7.3		27	33	54	16	1.07	51.6	6.5	142	4.2	102			165	4.9	21
S - 1832	谷田池田医院	Y10282	2	63	1	4	179.5	80	24.8291	20	36	720	1	1	0	0	0	0	1	1	0	0	0	0	6.7	4.4	80	154	36	102			6.4		39	57	62	14	1.03	57.2	6	143	4	104			223	6.5	22
S - 1833	谷田池田医院	Y9924	2	62	2	9	150	62	27.5556	0	0	0		1	1	0	0	0	1	1	1	0	0	0			89	225	67	142			7.8		41	68	41	12	0.75		4.6						262	10	51
S - 1834	谷田池田医院	Y8916	2	57	2	10	159	66.5	26.3043	0	0	0		0	0	0	0	0	0	1	0	0	0	0	7.4	4.6	115	234	60	150			6.2		29	28	17	14	0.59	80	4.8	141	4.5	105			210	23.1	33
S - 1835	谷田池田医院	Y104933	2	69	2	4	146	55	25.8022	0	0	0		0	0	0	0	0	1	1	0	0	0	0	7.4	4.4	111	224	70	133			6		19	22	26	13	0.85	50.8	6.7	141	4.9	102			162	6.3	36
S - 1836	谷田池田医院	Y103805	2	73	2	16	157	44	17.8506	0	0	0		0	0	0	0	0	1	1	0	0	0	0	6.7	4.1	83	187	55	119			6.7		17	15	41	10	0.6	73.2	3.2	147	3.4	107			160	7.6	33
S - 1837	谷田池田医院	Y107004	2	50	2	2	158.2	61	24.3734	0	0	0		1	1	0	1	0	0	1	0	0	0	0	7.4	4.5	140	194	51	124			6.3		13	13	29	13	0.66	73.5	5.3	141	3.6	103			166	143.9	28
S - 1838	谷田池田医院	Y200351	2	80	2	25	146	45	21.1109	0	0	0		0	0	0	0	0	1	1	0	1	0	0	7.8	4.6	154	132	38	60			6.5		29	24	18	20	0.96	42.6	4.8	144	3.3	105			232	29.3	60
S - 1839	谷田池田医院	Y105299	2	67	2	23	153.5	40	16.9763	0	0	0		0	1	0	0	0	0	0	0	0	0	0	7.2	4.4	70	185	66	105			7.3		17	11	15	11	0.65	68.7	4.1	140	3.8	99			130	9	39
S - 1840	谷田池田医院	Y102874	1	67	2	19	158.7	58	23.029	15	48	720	2	1	1	0	0	0	1	0	0	0	0	0	6.2	4.1	61	222	112	96			6.4		13	12	17	17	0.64	69.9	3.7	141	3.9	103			180	11.7	20
S - 1841	谷田池田医院	Y4497	2	61	2	16	169	52.5	18.3817	0	0	0		0	1	0	0	0	1	1	0	0	0	0	7.3	4.7	155	145	52	60			7.6		27	39	41	8	0.5	94.1	2.9	144	4.1	104			169	21.5	73
S - 1842	谷田池田医院	Y105190	2	67	2	12	149	55	24.7737	0	0	0		0	0	0	0	0	1	0	0	0	0	0			95	140	30	92			6.4		13	14	14	14	0.67		4.2						180	19.9	50
S - 1843	谷田池田医院	Y11251	2	62	2	5	158	53	21.2306	10	42	420	2	0	1	0	1	0	1	1	0	0	0	0	7.3	4.6	97	221	37	159			7		14	15	20	15	0.65	70.3	5.5	142	4.3	104			130	43.8	44
S - 1844	谷田池田医院	Y11465	2	35	2	3	136	36	19.4637	0	0	0		0	0	0	0	0	0	0	0	0	0	0			38	233	91	134			8.2		17	12	15	13	0.56		3.9						106	9.2	27
S - 1845	谷田池田医院	Y6862	2	59	2	17	148.1	39	17.7809	0	0	0		0	0	0	0	0	0	1	0	0	0	0			60	187	87	95			6		19	19	15	12	0.56		4.7						161	3.2	63
S - 1846	谷田池田医院	Y106754	2	72	2	17	152	51	22.0741	0	0	0		0	1	0	0	0	1	1	0	0	0	0	7	4.3	96	165	57	97			6.9		17	16	15	16	0.7	62.1	6.3	143	5	107			156	4.7	39
S - 1847	谷田池田医院	Y200063	2	82	2	15	144	51	24.5949	5	1	5	1	0	1	0	0	1	1	1	0	0	0	0			125	215	53	140			6.1		14	11	12	13	0.73		6.5						205	10.8	42
S - 1848	谷田池田医院	Y103315	2	71	2	11	154.5	67	28.0684	0	0	0		0	1	0	0	0	1	1	0	0	0	0	7.7	4.3	106	252	58	165			7		58	59	51	12	0.71	61.4	6.7	141	4.1	103			191	5.3	37
S - 1849	藤沢市民病院	F5099625	2	73	1		167	68.5	24.5617	30	46	1380	1	1	1	1	0	0	1	1	0	0	1	0		4.5	130		50	103			7.5		29	24	17	25	1.41	39	6.3	138	5.6	104	9.5	2.6	238		50
S - 1850	藤沢市民病院	F0546097	2	65	2		153.5	63	26.7377	0	0	0		0	1	0	0	0	1	1	0	0	0	0			125		72	158			10.7		17	19	23	14	0.43	109	3.3						306		64
S - 1851	藤沢市民病院	F0935778	2	65	2		143	43.5	21.2724	0	0	0		0	1	1	3	0	1	1	0	0	1	0	7.3	4.4									25	16		67	4.09	9	4.7	139	5.1	106	9.6	4.4			69
S - 1852	藤沢市民病院	F5035678	5	69	2		156.5	52.45	21.4149	0	0	0		0					0	0			0	0			188		69	113
S - 1853	藤沢市民病院	F5429064	2	55	2		156	60	24.6548	20	32	640	1	1	1	3	3	0	1	1	0	0	0	0		3.3	115		75	152					40	32	29	17	2.15	20	4.7	138	4.9	108			124		33
S - 1854	横浜市立大学附属市民総合医療センター	80228785	1	55	2	14	157	38	15.4164	0	0	0		0	1	0	0	0	0	1	0	0	0	0			123	200	111	60	64	89	7.7		68	104	55	21	0.95	48	6.4	130	3	92	9	3.4	134	37.4	80
S - 1855	横浜市立大学附属市民総合医療センター	03432896	2	70	2	21	157.8	65	26.1035	0	0	0		1	0	0	0	0	0	1	0	0	0	0			80	216	82	110	118	134	8.7		23	17	17	13	0.61	72.7	2.4	141	4.2	105	9.1	3.1	300	5.8	25
S - 1856	横須賀市立市民病院	S0070466-8	2	66	2	6	138.7	56.15	29.1875	0	0	0		0	0	0	1	0	1	0	0	0	0	0			126		66	104			5.4					9	0.62	72.8	3.8						203	40.5	29
S - 1857	横須賀市立市民病院	S0090845-9	2	60	2	14	153	56.85	24.2855	0	0	0		0	0	0	0	0	1	1	0	0	0	0			81		52	94			8		23	32	14	11	0.65	71	4.7						197	11.1	55
S - 1858	横須賀市立市民病院	S0043261-7	2	77	2	20	152	63.95	27.6792	0	0	0		1	1	0	2	0	1	1	0	0	1	0			198	239	82	137			8.3		25	20	21	20	1.08	37.9	6.8	140	4.3	110			105	TP	65
S - 1859	横須賀市立市民病院	S0099958-1	2	75	2	25	153.1	69.55	29.672	0	0	0		0	1	3	2	0	1	1	0	0	0	0			174		51	92			8.9		16	18	19	19	0.98	42.5	4.3	136	4.4	101			206		62
S - 1860	横須賀市立市民病院	S0212557-3	2	70	2	20	152.7	43.3	18.5699	0	0	0		0	1	0	0	0	1	1	1	0	0	1			100	182	65	111			7		30	25	17	17	0.75	58.1	5.1						253	8.7	38
S - 1861	横須賀市立市民病院	S0142839-0	2	33	2	19	166.9	104.2	37.4072	0	0	0		0	1	1	2	0	1	1	0	0	0	0			378		54	131			11.4					14	0.74	73.2	5.4						476	TP	56
S - 1862	横須賀市立市民病院	S0103386-9	2	81	2	29	150	41.6	18.4889	0	0	0		0	1	1	0	0	0	0	0	0	0	0			182		81	142			7.8		22	15	12	19	0.74		4.1						210	65.1	23
S - 1863	横須賀市立市民病院	S0192256-6	2	65	2	21	149	63.3	28.5122	0	0	0		1	0	0	0	0	1	1	0	0	0	0			105		69	81			7.9		86	74	116	8	0.6	75.8	4.7						144	38	34
S - 1864	横須賀市立市民病院	S0319725-8	2	64	2	17	156.8	65.55	26.6613	20	42	840	1		0	0	0	0	1	1	1	0	1	0			167	201	41	141			7.4		18	15	25	12	0.73	61.4	6.8	144	3.6	109			56	3	38
S - 1865	横須賀市立市民病院	S0044908-2	2	69	2	9	152	70.75	30.6224	0	0	0		0	1	0	1	0	1	1	0	0	0	0			157		61	89			7.9					13	0.75	58.3	4.6						108		82
S - 1866	横須賀市立市民病院	S0240048-9	2	80	2	22	143.9	65.5	31.6315	0	0	0		1	1	0	1	0	1	1	1	0	0	0			200		42	91			9.4		19	16	56	16	0.75		5.9	139	4	103			201		52
S - 1867	横須賀市立市民病院	S0068018-1	2	62	2	3	157	60.7	24.6257	0	0	0		0	0	0	1	0	1	1	0	0	0	0			184		75	56			6.3					12	0.45	104.7	5.4						103	729.8	54
S - 1868	横須賀市立市民病院	S0291689-8	2	61	2	10	160	51.35	20.0586	0	0	0		0	1	3	1	0	0	0	0	0	0	0			61		73	98			6.8		26	28	13	16	0.63	73.1	4.2						142	275.5	27
S - 1869	横須賀市立市民病院	S0097692-8	1	30	2	7	150	48.2	21.4222	20	8	160	1	0	0	0	0	0	0	0	0	0	0	0			45		61	61			7					12	0.58	98.2	3.4						137	11.5	58
S - 1870	横須賀市立市民病院	S0142926-5	2	66	2	15	147.5	84.75	38.9543	0	0	0		0	0	1	1	0	1	1	0	0	1	0			141		58	63			7.4					16	0.5	92.1	5.3						155	240.2	61
S - 1871	横須賀市立市民病院	S0244357-0	2	64	2	10	158	55.95	22.4123	0	0	0		0	0	3	0	0	0	1	0	0	0	0			99		48	110			7.5					12	0.69	65.3	5.1						283	16.5	66
S - 1872	横須賀市立市民病院	S0128881-0	2	68	2	20	156	63.2	25.9698	0	0	0		0	0	1	1	0	1	1	0	1	0	0			92		67	73			9.5					10	0.39	119.8	3.6						195	32.6	32
S - 1873	横須賀市立市民病院	S0256528-1	1	46	2	2	167	63.3	22.6971	20	26	520	2	1	0	0	0	0	0	0	0	0	0	0			98	202	62	135			8.6		16	11	17	13	0.6	83.7	4.9						66	31.4	43
S - 1874	横須賀市立市民病院	S0202072-5	2	66	2	20	153.7	71.85	30.4144	0	0	0		0	0	3	1	0	1	1	0	1	0	0			115		67	84			7.3					14	0.74	60	4.5						201		33
S - 1875	横須賀市立市民病院	S0278375-1	2	68	2		160.5	62.34	24.2001	0	0	0		0	1	1	1	0	1	1	0	0	0	0	6.4	2.8	118	266	50	192			17.5		15	12	18	10	0.6	74.8	4.5	139	4.8	104			207	30.6	58
S - 1876	横須賀市立市民病院	S0216955-5	2	58	2		153	58.65	25.0545	0	0	0		0	1	0	1	0	1	1	0	0	0	0			209		45	92			10.8					14	0.44	109.9	3.5						266	TP	62
S - 1877	横須賀市立市民病院	S0050742-6	2	61	2	11	149	69	31.0797	20	44	880	2	1	0	0	1	0	1	1	0	1	0	0			186		43	127			9.7		16	17	26	12	0.36	134.9	4.5	138	4.2	101			334	TP	53
S - 1878	横須賀市立市民病院	S0012024-6	2	67	2	15	153	60.2	25.7166	0	0	0		0	0	0	0	0	1	1	0	1	0	0			105		50	90			7.1					14	0.59	76.5	4.1						114	11.6	69
S - 1879	横須賀市立市民病院	S0161009-6	2	62	2	11	160.3	82.6	32.145	0	0	0		0	0	1	0	0	1	1	0	0	0	0			88		77	87			8.1					12	0.66	69.2	5.1						245	24.8	71
S - 1880	横須賀市立市民病院	S0085679-9	2	65	2	9	157.5	63.65	25.6589	0	0	0		0	0	0	0	0	1	1	0	0	0	0			211		42	77			6.6					13	0.61	74.4	4.4						181	18.6	53
S - 1881	横須賀市立市民病院	S0283762-3	2	75	2	27	153	57.2	24.435	0	0	0		0	1	3	2	0	1	1	0	0	0	0			176		41	115			7.7					17	1.3	31.2	7.6						129		31
S - 1882	横須賀市立市民病院	S0093529-6	2	49	2	1	159.5	82.3	32.3503	15	30	450	2	0	0	0	1	0	1	1	0	0	0	1	6.6	3.5	521	223	32	119			7.9		50	77	40	10	0.56	88.6	6.4	137	3.5	102	8.8	3.7	184	277.4	53
S - 1883	横須賀市立市民病院	S0247992-1	3	75	1		160	57.8	22.5781	0	0	0		0	0	0	3	0	1	1	0	0	1	0			90		55	36								20	1.89	28	4.4						151		32
S - 1884	横須賀市立市民病院	S0092353-2	2	58	2	12	152	46.4	20.0831	30	20	600	2	0	1	0	0	0	0	1	0	0	0	0			79		47	122			7.8		13	14	17	9	0.49		5.9						133	13.6	70
S - 1885	横須賀市立市民病院	S0110059-3	2	61	2	10	148	45.9	20.9551	0	0	0		0	1	0	0	0	1	0	0	0	0	0			54		86	75			8		25	24	12	23	0.59	78.6	4.2	142	4.8	103			142	13.6	89
S - 1886	横須賀市立市民病院	S0147684-5	2	71	2	14	149	60.8	27.3862	10	20	200	1	0	0	0	0	0	1	1	0	0	0	0	6.9	4.1	238	215	62	135			7.6		27	40	68	18	0.71		6.3	142	3.6	109			100	16	58
S - 1887	横須賀市立市民病院	S0017918-4	2	49	2	2	166.8	120	43.131	25	59	1475	1	1	0	0	0	0	1	0	0	0	1	0			106	192	69	111			6.7		181	164	79	12	0.66	74	6.1	136	4.3	102			126		41
S - 1888	横須賀市立市民病院	S0238952-6	2	62	1	14	173.5	97	32.2235	20	42	840	2	0	0	0	0	0	1	1	0	0	0	0			69		41	88			9.4					16	0.91	65.8	4.6						188	10.4	57
S - 1889	横須賀市立市民病院	S0036754-0	2	69	1	5	164	69.1	25.6916	40	40	1600	1	0	0	0	0	0	1	0	0	0	1	0			101		92	113			6.7					17	1.01	57.2	6.2						129		20
S - 1890	横須賀市立市民病院	S0036270-7	2	66	1		173	66.5	22.2193	60	30	1800	1	1	0	0	2	0	1	1	0	1	1	0			103	167	76				7.9		27	17		16	0.87	67.9	5.7						141	TP	20
S - 1891	横須賀市立市民病院	S0020181-4	2	46	1	4	172.7	157.2	52.7069	0	0	0		0	0	0	1	0	1	1	0	0	0	0			120		48	125			7.4		17	23	17	8	0.65		5.7	140	3.9	102			136	120.9	65
S - 1892	横須賀市立市民病院	S0317378-8	2	63	1	1	172.5	60	20.1638	20	44	880	2	1	0	0	1	0	0	1	0	0	0	0			232	156	60	84			5.8		24	23	46	21	0.83		5.6						132	TP	38
S - 1893	横須賀市立市民病院	S0010835-7	2	61	1	37	175	74.15	24.2122	40	30	1200	1	1	1	3	1	1	1	1	0	1	1	0			165		71	84			7.6		32	36	38	22	1.24		6.2	142	4.2	101			169	TP	66
S - 1894	横須賀市立市民病院	S0041806-1	2	53	1	7	168.5	76.8	27.0496	60	22	1320	2	0	0	0	0	0	1	1	0	1	0	0			95		38	70			6.1		15	14	14	9	0.89		6.4	141	4.4	106			107	6.3	24
S - 1895	横須賀市立市民病院	S0270183-7	2	68	1	30	171	70.15	23.9903	20	20	400	1	1	1	3	3	0	1	1	0	0	1	0	6.6	4.3	382		37	85				24.7	20	20		67	4.6		9	138	5	105	8.7	4.2	229	TP	43
S - 1896	横須賀市立市民病院	S0194054-3	2	55	1	22	169.3	77.1	26.8993	0	0	0		0	1	1	1	0	1	1	1	1	1	0			95		47	51			7.5		29	32	30	15	1	61.4	7.2						110	91.3	49
S - 1897	横須賀市立市民病院	S0211802-4	2	70	1	5	167	84	30.1194	0	0	0		1	1	0	2	0	1	1	1	0	0	0			182		41	91			6.5		22	29	47	22	0.99	57.9	6.5						129	TP	51
S - 1898	横須賀市立市民病院	S0131725-4	2	78	1	12	163.5	64.35	24.072	15	48	720	1	0	0	1	0	0	1	1	1	0	0	1			112		64	53			6.2		23	26	14	19	1.36	39.7	6.6	139	4.6	104	8.8	2.8	158	150.4	33
S - 1899	横須賀市立市民病院	S0178805-8	2	60	1	20	176	86.45	27.9087	20	34	680	1	1	0	1	1	0	1	1	0	0	0	0			113		78	99			6.7		26	19	31	14	1.05	56.8	6.2						146	45.3	47
S - 1900	横須賀市立市民病院	S0302444-5	2	66	1	27	176	79.55	25.6812	40	37	1480	1	1	1	0	0	0	1	0	0	0	1	0			86		40	81			7.2					13	0.89	66.2	7.6						131	17.7	58
S - 1901	横須賀市立市民病院	S0189546-5	2	70	1	24	164.9	54.85	20.1714	20	5	100	1	1	1	1	1	0	1	1	1	1	0	0			146		32	106			9					11	0.67	88.5	4.2						156	6.2	77
S - 1902	横須賀市立市民病院	S0308876-2	2	64	1	35	168	80.4	28.4864	0	0	0		0	1	0	0	0	1	1	0	0	0	0			171		43	69			7.8					13	0.81	74.1	4.9						154	8.8	68
S - 1903	横須賀市立市民病院	S0121430-3	2	43	1	19	172	98.4	33.2612	50	20	1000	2	1	1	1	1	0	1	1	1	0	1	0			313		36	67			8.4		14	18	33	14	0.76		7.6	139	4.2	103			290	19.7	52
S - 1904	横須賀市立市民病院	S0290489-4	2	45	1	7	173	87.2	29.1356	20	25	500	2	1	0	0	1	0	1	1	0	0	1	0			151		45	45			6.5					15	0.73	91.8	6.4						125	TP	41
S - 1905	横須賀市立市民病院	S0331692-4	2	46	1	10	167.3	83	29.6542	10	26	260	2	0	0	0	1	0	1	1	0	0	0	0			106	176	66	103			7.5		20	39	36	13	0.69	97	4.1						176	65.5	62
S - 1906	横須賀市立市民病院	S0328063-3	2	62	1	10	173	87	29.0688	20	42	840	2	1	1	2	1	1	1	1	0	0	0	0			128	149	44				7		13	13	22	11	0.63	98.4	4	142	3.9	105			207	84.38	52
S - 1907	横須賀市立市民病院	S0133114-9	2	75	1	2	166	73.5	26.673	0	0	0		0	0	0	0	0	1	1	0	0	0	0			163		37	66			7.1		24	39	30	23	0.86	66.3	5.7						190	38.1	50
S - 1908	横須賀市立市民病院	S0303323-0	2	57	1	17	168	82.8	29.3367	0	0	0		0	0	0	0	0	1	1	0	0	0	1	7.1	4.4	175	232	49	159			8.1		31	53	86	14	1.38	42.4	5.9	140	4.1	102			88	10.7	52
S - 1909	横須賀市立市民病院	S0332326-8	2	71	1		161.5	57.15	21.9115	10	10	100	1	0	1	0	1	0	1	1	0	0	0	0	6.4	3.7	61	146	65	73			7.8		16	12	26	15	0.79	73.9	6.5	138	4.9	103			148	99.5	47
S - 1910	横須賀市立市民病院	S0243245-8	2	56	1	15	172.1	76.85	25.9467	0	0	0		1	0	0	0	0	0	1	0	0	0				84		49	90			11		36	59	83	12	0.79		4.3	136	4.4	99			279		33
S - 1911	横須賀市立市民病院	S0085214-5	2	74	1	24	164	67.2	24.9851					1	0	0	0	0	1	0	0	1	0	0			109		37	61			6.4		13	10	28	14	0.8		5.1	140	4.2	104			139	5.8	44
S - 1912	横須賀市立市民病院	S0283027-1	2	80	1		163	41.6	15.6573	20	40	800	1	1	0	0	0	0	1	0	0	1	0	1			91		71	93			6.4					13	0.9	61.9	4.1						141		48
S - 1913	横須賀市立市民病院	S0096814-9	2	71	1	11	157	70.65	28.6624	30	50	1500	1	0	1	0	1	1	1	1	1	0	1	0	7.3	4.3	147	170	40	99			6.7		16	14	48	24	1.23	45.5	6.9						139	104.6	49
S - 1914	横須賀市立市民病院	S0216249-3	2	70	1	7	171	71.55	24.4691					1	0	0	0	0	1	1	0	0	0	0			78		50	104			6.3					17	0.67	88.8	6.4						107	22.8	42
S - 1915	横須賀市立市民病院	S0208289-9	2	74	1	19	162	63.2	24.0817	20	20	400	1	0	1	1	1	1	1	1	0	1	1	0			145		42	96			8.9					29	1.19	46.6	8						269	TP	52
S - 1916	横須賀市立市民病院	S-0267018-0	1	71	1	33	167.5	56.9	20.2807	20	31	620	2	1	1	1	0	0	1	1	0	1	0	0				209					8.2		23	13	46	16	0.7								336	18.8	36
S - 1917	横須賀市立市民病院	S0076383-9	2	36	1		168	101.95	36.1217	0	0	0		0	0	0	0	0	1	0	0	0	0	0			132	176	55				8.3		22	35	36	13	0.77		6	139	4.4	103			164		50
S - 1918	横須賀市立市民病院	S-03173267	2	54	1	3	175	90.3	29.4857	20	32	640	1	0	1	0	1	1	1	1	0	0	0	0			205		30	90			9.4		29	22	144	6	0.83		4.2	141	3.7	102			161	148.5	47
S - 1919	横須賀市立市民病院	S0181397-1	2	46	2	19	161	71.35	27.5259	8	3	24	1	0	1	0	1	0	1	1	0	0	0	0			120	209	59				6.8		22	20	29	15	0.64	78	6.6	140	3.9	102			166	37.7	52
S - 1920	横須賀市立市民病院	S-00611699	2	65	2	35	151	47.55	20.8543	0	0	0		0	1	3	0	0	0	1	0	0	0	0			71		68	98			9		25	23	56	17	0.59		4.8	141	4.4	105			129	4.7	71
S - 1921	横須賀市立市民病院	S0305513-4	2	64	1	5	164.5	65.75	24.2976	15	45	675	2	1	1	0	0	0	1	1	0	0	1	0			803	262	54	83			7.5		14	9	249	14	0.78	77.2	7.2	137	3.8	101			262	12.4	31
S - 1922	横須賀市立市民病院	S0197076-3	2	67	1	20	161	77.2	29.7828	60	15	900	1	1	1	1	2	0	1	1	0	1	0	0											26	40	50					137	4.7	106				TP	56
S - 1923	横浜市立大学附属市民総合医療センター	05148388	2	79	1	24	166.4	58	20.947	20	10	200	1	0	1		0	0	1	0	0	0	0	0	7.1	4.3							8.9		21	18	12	15	0.75	75.8	4.3	136	4.6	99			400	1	54
S - 1924	藤沢市民病院	F2794918	2	71	1		158.5	75	29.854	20	50	1000	1	0	0		0	0	1	1	0	1	0	0			90		37	107			6.6		23	33	11	11	0.76	77	3.4						203		52
S - 1925	横須賀市立市民病院	0317415-8	2	70	1	9	171	76.3	26.0935	20	51	1020	2	1	0	0	2	0	0	0	0	0	1	0			178		46	96			7.2		13	13	44	20	1.31		6.2	140	4.6	104			156	167.3	46
S - 1926	横須賀市立市民病院	S-0322093-6	2	40	1	2	159	64.9	25.6715	20	10	200	1	0	0	0	0	0	0	1	0	0	0	0			361	206	41				5.8		36	66	146	14	0.87		6.6	140	3.7	103			105	17.5	42
S - 1927	横須賀市立市民病院	S-0001077-7	2	74	1	32	167	64.05	22.966	0	0	0		1	0	0		0	1	1	1	1	0	0			262		37	69			6.8					24	1.26	43.8	6.4						186		57
S - 1928	横須賀市立市民病院	S-0255957-3	2	45	1	12	175.6	70.15	22.7499	10	17	170	1	1	0	0	0	0	1	0	0	0	1	0			136	182	72				6.5		25	25	144	12	0.7		8.6	139	4.3	105			125		57
S - 1929	横須賀市立市民病院	S-0327635-9	2	43	1	6	175.6	90.65	29.3981	20	21	420	2	1	1	3	0	0	1	1	0	0	0	0			99	196	51				8		18	23		11	0.67		6.8	139	4.6	103			184	5.5	66
S - 1930	横須賀市立市民病院	S-0314801-2	2	56	1	5	168.5	68.5	24.1263	15	32	480	2	0	1	1	1	0	0	1	0	0	0	0			107	222	48				7.4		24	26	31	8	0.82		3.5	140	4	107			127	7.2	29
S - 1931	横須賀市立市民病院	S-0325866-2	2	57	1		175.5	73.15	23.7498	10	36	360	2	1	0	0	0	0	1	1	0	0	0	0			241	202	49				7.1		21	31	86	14	0.8		7.3	141	4.5	105			177		56
S - 1932	横須賀市立市民病院	S-0140992-9	1	72	1	26	164	71.15	26.4537	0	0	0		1	1	1	0	0	1	0	0	0	1	0			166		77	168			8.1					26	1.44	38.2	5.6						134	TP	54
S - 1933	横須賀市立市民病院	S-0331196-6	2	41	1	4	171.8	58.4	19.7864	40	19	760	1	1	0	0	0	0	0	0	0	0	0	0									6.5		23	28	23	14	0.85		6.3	142	4.1	104			59		62
S - 1934	横須賀市立市民病院	S-0322367-4	2	51	1	10	172.5	75.9	25.5072	15	31	465	1	0	1	0	0	0	1	1	0	0	0	0			74	145	42				7		35	65	26	16	0.75			140	4.5	104			134	5.8	59
S - 1935	横須賀市立市民病院	S-0329974-0	2	47	1	19	174.7	167.35	54.8327	20	26	520	2	1	1	3	2	0	1	1	0	0	1	0			307	144	35				7.4		24	28	70	19	1.74		8	140	4.5	109			163		43
S - 1936	横須賀市立市民病院	S-0280979-6	2	56	1	25	151	45.15	19.8018	0	0	0		0	0	0	0	0	0	1	0	0	1	0			73	150	65				6.8		20	14	40	16	0.93		7.5						113	4.1	31
S - 1937	横須賀市立市民病院	S00054833	1	56	1		172	54.7	18.4897	20			1	0	0	0	0	0	0	0	0	0	0	0			103	190	52	135			7.3		19	10	17	14	0.77	81.3	5.7	142	4.2	104			75		50
S - 1938	横須賀市立市民病院	S00901603	2	55	1	22	172	100.6	34.0049	0	0	0		0	0	0	1	0	0	1	0	0	0	1			179		44	112			6.9		23	29	58	13	1.12		4.1	141	4.4	102			100	36.5	65
S - 1939	横須賀市立市民病院	S-0306857-4	2	72	1	6	154	49.05	20.6822	0	0	0		1	1	0	0	0	1	1	0	0	0	0			345		78	80			5.5		46	38	145	12	0.59		6.9	141	3.9	105			135	15.4	39
S - 1940	横須賀市立市民病院	S-0293602-9	2	69	1		166.5	62.35	22.491	15	51	765	1	1	1	0	0	0	0	1	0	0	0	0			103	227	52				6		18	18	55	24	1.05		6.7	142	4.8	106			85	14
S - 1941	横須賀市立市民病院	S-0181660-2	2	63	1	6	172	87.45	29.5599	0	0	0		1	0	0	0	0	0	0	0	0	0	0			73		40	99			7.5		30	35	46	14	0.52		4	136	3.9	105			167	32.2	52
S - 1942	横須賀市立市民病院	S01320118	2	67	1	24	168	71.65	25.3862	20	46	920	1	1	1	0	0	0	1	1	0	0	0	0			118		59	87			6.7		14	20	31	24	0.81		7.2	137	4.6	102			217		25
S - 1943	横須賀市立市民病院	S-332460-5	2	51	2	21	155	73.4	30.5515	20	30	600	2	0	0	0	0	0	1	1	0	0	0	0	6.8	3.9	147	197	47	134			9.2		54	77	76	11	0.58	84.8	6.4	137	4.3	100	8.5	3.9	211	8.9	70
S - 1944	横須賀市立市民病院	S-0138111-0	2	71	2	5	154.5	50.6	21.1979	0	0	0		1	0	0	0	0	1	1	0	1	0	0			99	169	81	82			6.3		17	12	19	16	0.67		4.9	143	4.2	106			127		23
S - 1945	横須賀市立市民病院	S-0009197-5	2	61	2	10	160	49	19.1406	0	0	0		0	1	2	4	0	1	1	0	0	1	0			76		76	77				19	16	14	13	52	9.87		6.2	139	5.2	101			79	TP	20
S - 1946	横須賀市立市民病院	S-0214104-2	2	44	2	2	163.5	72.6	27.1582	0	0	0		0	1	1	1	0	0	1	0	0	0	0			237		53	154			9.4		21	24	38	9	0.42		5.2	139	4.4	100			225	30	49
S - 1947	横須賀市立市民病院	S-0194108-7	2	67	2	31	155	63.85	26.5765	0	0	0		0	1	2	2	0	1	1	0	1	0	0			287		50	126			8.2		32	43	53	13	0.55		3.6	139	4.5	103			186	TP	39
S - 1948	横須賀市立市民病院	S-0109385-5	1	49	2	2	166.3	65.85	23.8107	10	28	280	2	1	1	1	1	0	1	1	0	0	0	0			337		57	95			8.8		16	37	31	12	0.44		3.9	137	4.2	101			415	446.7	57
S - 1949	横須賀市立市民病院	S-0225199-9	2	48	2	11	158.5	82.55	32.8593	20	6	120	1	1	1	0	0	0	1	1	0	0	0	0			102		58	111			9.1		55	59	107	7	0.6		3.9	138	4.3	104			141		57
S - 1950	横須賀市立市民病院	S-0226090-9	2	69	2	13	156.2	69.45	28.4649	0	0	0		0	1	0	2	0	1	1	0	1	1	0			289	161	46	83			8.2		48	63	78	20	0.78	55.9	6.6	139	3.9	105			101	TP	51
S - 1951	横須賀市立市民病院	S-0248233-9	1	76	2	17	156	67.45	27.7161	0	0	0		0	1	0	0	0	1	1	0	0	0	1	6.6	3.7	108	227	75	141			10.6		25	27	21	8	0.65	66.6	5.1	140	4.2	105	9.4	3.7	221	3.3	21
S - 1952	横須賀市立市民病院	S-0129718-3	1	42	2	6	165.4	65.6	23.9791	25	23	575	1	1	0	0	0	0	0	0	0	0	0	0			91	203	73				8.5		13	11	10	11	0.44		3.5	137	4.6	103			226		52
S - 1953	横須賀市立市民病院	S02344893	2	73	2	50	148.5	48.95	22.1973	0	0	0		0	0	0	0	0	0	0	0	0	0	0			135		79	124			7.2		33	33	60	15	0.57		6.9	145	4.3	108			120	24.6	61
S - 1954	横須賀市立市民病院	S-0326551-9	2	70	2		148	56.9	25.977	10	45	450	1	0	1	1	0	0	1	1	1	0	1	0			134		56	76			6.5		15	11	17	16	0.5		5.8	139	3.9	103			187	21.5	29
S - 1955	藤沢市民病院	F5523931	5	76	1		164	66	24.539	0	0	0		1					1	1			0	0		3.4	66		58	98			5.7		129	100	501	19	1.23	45	7.4	136	4.9	103			180
S - 1956	藤沢市民病院	F5646073	2	53	1		170	78	26.9896	20	33	660	2	0	0	0	1	0	1	1	0	0	0	0			251	180	41	109			6.4		18	23	70	12	0.62	105	4.5	139	4.7	105			221		37
S - 1957	藤沢市民病院	F5180511	2	69	1		162	55.7	21.2239	30	37	1110	1	1	0	0	0	0	0	0	0	0	0	0			80		79	79			7.5		14	19	14	15	0.87	67	5						176		42
S - 1958	藤沢市民病院	F5467756	5	35	2		158	50.2	20.109	0	0	0		0					0	0			0	0											15	14			0.6	90							79
S - 1959	藤沢市民病院	F2058332	2	39	2		151	44	19.2974	0	0	0		0	0	0	0	0	0	0	0	0	0	0			53		123	101			6.9		18	11		15	0.56	94	3.6						94		71
S - 1960	谷田池田医院	Y2716	2	63	1	18	172	54	18.2531	20	43	860	2	1	0	0	0	0	1	0	0	0	0	0	6.7	4.2	48	187	59	119			6.5		18	16	25	12	0.57	109.3	5.2	141	4.1	104			159	5.2	26
S - 1961	谷田池田医院	Y8660	2	64	1	29	173	66	22.0522	20	43	860	2	1	1	1	1	0	1	1	0	0	0	0			116	217	59	135			6.3		59	45	148	9	0.83		5.6						184	116.8	56
S - 1962	谷田池田医院	Y10811	2	58	1	6	172.5	67	22.5163	10	38	380	2	1	0	0	0	0	1	1	0	0	1	0	6.7	4.5	150	216	39	145			6		17	23	37	18	0.92	66.3	3.4	139	5.6	102			202	6.9	28
S - 1963	谷田池田医院	Y200543	2	78	1	26	163.7	62	23.1363	10	58	580	2	0	0	0	0	0	1	1	0	0	0	0			77	184	45	121			6.5		26	18	25	12	0.76		4.8						93	13	79
S - 1964	谷田池田医院	Y106126	2	73	1		154.5	51	21.3655	7	18	126	1	0	1	0	1	0	1	1	0	0	0	0	7.6	4.6	122	207	48	133			6.8		17	21	18	13	0.61	97.2	4.9	144	4.1	103			144	37.2	20
S - 1965	谷田池田医院	Y100662	2	66	1	4	160	61	23.8281	0	0	0		1	0	0	0	0	1	0	0	0	0	0	6.9	4.1	60	181	56	111			6.3		17	20	24	17	0.87	67.9	6.2	142	3.7	104			211	3.9	23
S - 1966	谷田池田医院	Y9684	2	59	2	10	159.3	55.5	21.8706	5	24	120	2	1	1	0	1	0	0	0	0	0	0	0			91	196	61	115			6.5		13	15	27	15	0.6		5.4						131	39.1	36
S - 1967	谷田池田医院	Y105026	2	67	2	13	154	59	24.8777	10	30	300	1	1	1	0	1	0	1	1	0	0	0	0			121	228	63	147			8.1		24	29	24	15	0.59		4.5						243	60.5	50
S - 1968	谷田池田医院	Y10439	2	51	1	8	165	63	23.1405	10	31	310	2	1	0	0	0	0	0	1	0	0	0	0			131	201	49	132			7.9		30	45	48	16	0.92		3.7						273	50	40
S - 1969	谷田池田医院	Y200702	2	76	1	17	165	58	21.3039	20	35	700	1	0	0	0	0	0	1	1	0	0	0	0			101	190	42	131			7.1		20	17	13	18	0.71		2.3						263	14.4	27
S - 1970	谷田池田医院	Y106679	2	69	1	11	170	70	24.2215	60	39	2340	1	0	0	0	0	0	1	1	0	0	0	0			122	203	44	137			6.3		19	13	15	16	0.89		4.9						152	15.3	20
S - 1971	谷田池田医院	Y104683	2	74	2		156.5	42	17.1483	5	44	220	2	0	1	0	1	0	0	1	0	0	0	0			153	209	69	114			6.8		19	12	17	15	0.73		4						140	80.6	28
S - 1972	谷田池田医院	Y106854	2	69	2	17	143	40	19.5609	0	0	0		0	1	0	2	0	1	1	0	0	0	0			96	266	96	159			6.8		22	8	16	17	0.85		5.3						203	908.5	30
S - 1973	藤沢市民病院	F3611787	2	52	1		169	94	32.912	20	29	580	1	1	0	0	2	0	1	1	0	0	1	0			163		39	91			7.7		22	29	29	16	1.02	61	7						146		60
S - 1974	藤沢市民病院	F4681746	5	68	2		150.3	48	21.2483	0	0	0		0					1	0			0	0											23	17			0.59	76							97
S - 1975	藤沢市民病院	F0692018	2	40	2		152	71	30.7306	15	16	240	1	0	1	0	0	0	0	0	0	0	0	0			139		37	90			7.1		15	17	17	9	0.5	106	5.5						111		38
S - 1976	藤沢市民病院	F4751493	1	36	1		164.4	54	19.9798						1	0	0	0	0	0	0	0	0	0			55		60	62			8.9		13	19	30	16	0.64	113	4.1						139		42
S - 1977	藤沢市民病院	F2589834	5	43	2		161	77	29.7056										1	1			0	0											22	28			0.45	117							95
S - 1978	藤沢市民病院	F5464358	2	43	2		153	65.6	28.0234	0	0	0		0	0	0	0	0	1	1	0	0	0	0		4.3	225		53	131			6.8		15	16	20	9	0.59	87	4.7	137	4.2	104			125		59
S - 1979	藤沢市民病院	F4772172	2	65	2		154	46.3	19.5227	0	0	0		1	1	1	4	0	1	1	0	1	1	0	6.9	2.9	103	119	34	56				17.5	48	54		40	12.66	3	8.5	135	3.9	90	9	3.4	81		52
S - 1980	藤沢市民病院	F5134404	2	65	1		174	72	23.7812	20	40	800	1	1	1	0	1	0	0	0	0	0	0	0			51		47	60				24.6			29				4.4						237		49
S - 1981	藤沢市民病院	F3706257	5	74	2		157	53	21.5019	0	0	0		1					0	1			0	0	8.7	3.2									16	12		10	0.71	61					9.2		97
S - 1982	藤沢市民病院	F0622109	2	78	1		159.5	46.3	18.1995	0	0	0		1	1	1	0	0	1	0	0	0	0	0			95		118	89			7.8		19	13	8	22	1.16	47	6.1	141	4.6	104	9.1	3.8	160		67
S - 1983	横須賀市立市民病院	S00289215	2	61	1	15	162.5	52.55	19.9006	20	37	740	2	1	0	0	1	0	0	0	0	0	0	0			166		76	98			7.3		12	13	13	17	0.86	70.3	4.8						110	40.6	55
S - 1984	横浜市立大学附属市民総合医療センター	01508309	3	28	2		159	54	21.3599	15	12	180	2	0	0	0	0	0	0	0	0	0	0	0		4.5	58	224	56		156	168		30.2	13	12	21	15	0.41	147.7	3.7	137	4	100			301		50
S - 1985	横浜市立大学附属市民総合医療センター	60098249
S - 1986	横浜市立大学附属市民総合医療センター	03124835	2	50	1		176	92.7	29.9264	100	15	1500	1	0	0	0	0	0	1	1	0	1	1	0	6.9	4.6	137	165	34	104	104	131	7.1		34	37	35	19	1.03	61.1	5.9	143	4	106	9.3		111	4.2	59
S - 1987	横浜市立大学附属市民総合医療センター	055902236	2	66	1	16	158	71	28.441	0	0	0		1	0	0	0	0	1	1	0	0	1	0	7.7	4.6	141	142	34	79	80	108	7.9		48	64	112	10	0.87	67.9	5.1	139	4.1	104	9.5	3.2	109	1	43
S - 1988	横浜市立大学附属市民総合医療センター	80021819	1	32	1	15	164	85	31.6032	0	0	0		0	1		0	0	0	1	0	0	0	0			55	226	81	127	134	145	10		24	16	14	12	0.78	94.2	5.7						115	3	48
S - 1989	横浜市立大学附属市民総合医療センター	4305656	1	30	1	9	170	66	22.8374	0	0	0		1	0	0	0	0	0	0	0	0	0	0			102	214	70	127	124	144	7.6		18	16	14	9	0.65	117.1	3.4						147	4.2	37
S - 1990	浦舟金沢内科クリニック	U507453
S - 1991	浦舟金沢内科クリニック	U503847
S - 1992	浦舟金沢内科クリニック	U502055	2	77	2		160.2	72.5	28.2496	0	0	0		0	1		1	1	1	1	0	0	0	0			184	161	57		67		6.2		18	15	15	19	0.93	44.6	6.7	149	4.4	112			114		68
S - 1993	藤沢市民病院	0050270
S - 1994	浦舟金沢内科クリニック	U504358	2	55	2		151.7	73.3	31.8517	20	35	700	2	1	0	0	0	0	0	1	0	0	0	0			153	172	53		88		6.6		13	10	17		0.63	75.2	5.8						143		30
S - 1995	浦舟金沢内科クリニック	U505591	2	68	2	7	150	56.5	25.1111	0	0	0		0	1	1	1	0	1	1	0	0	0	0			150	162	41		91		6.5		28	46	83	20	0.79	55	7.3	143	3.8	102			77	193.7	56
S - 1996	浦舟金沢内科クリニック	U502065	2	55	2	6	148.4	55.9	25.3831	0	0	0		0	0	0	0	0	1	1	0	0	0	0			116	173	55		94		6.4		27	18	21	10	0.58	82.4	5.1						90	12.2	46
S - 1997	浦舟金沢内科クリニック	U500412
S - 1998	浦舟金沢内科クリニック	U505779	2	38	1	6	172	84	28.3937	20	18	360	2	1	0		0	0	0	0	0	0	1	0			196	231	42		149		5.5		37	57	70	11	0.85	81.6	5.6						105	6.9	45
S - 1999	浦舟金沢内科クリニック	U500243
[truncated: 2,242 more rows]
[truncated: 25 more columns]

## Sheet: T2DM(PSQI、A1cすべて○3294人)
Age	Gender 1：male 2：female	Duration (years)	BMI (kg/㎡)	Alcohok 0:no 1：yes	neuropathy 0:no 1：yes	retinopathy 1:yes 0:no	nephropathy 1:yes 0:no	hypertension 0:no 1：yes	hyperlipidemia 0:no 1：yes	macroangiopathy １:yes 0:no	HbA1c(％) (NGSP)	PSQI C1	PSQI C2	PSQI C3	PSQI C4	PSQI C5	PSQI C6	PSQI C7	global score	sleep duration (hour)	sleep efficiency (％)	sleep latency (min)	current smoker 1:yes 0:no
43	1	4	25.0462	1	0	0	0	1	0	0	5.8	2	3	2	0	0	0	2	9	6	100	120	0
77	1		23.3844	1	1	1	0	1	1	0	7.6	1	1	2	0	1	2	1	8	6	92.3	30	0
43	2		26.3702	0	0	0	0	0	1	0	6.3	2	1	2	0	1	0	1	7	6	100	10	0
53	2		17.7462	0	0	0	0	1	0	0	8	1	2	0	0	1	0	1	5	8	100	20	0
73	1	40	15.6922	0	1	0	0	0	0	0	7.2	1	1	0	0	1	0	0	3	9	94.7	30	0
67	2	15	21.3382	0	0	0	0	0	1	0	7	2	1	2	2	1	0	0	8	5	62.5	10	0
49	1	4	30.7174	1	0	0	0	1	1	1	8	1	1	2	2	0	0	1	7	5	90.9	30	0
67	2	10	20.1733	0	0	0	0	1	1	0	5.9	2	0	2	3	0	0	1	8	5	71	10	0
49	1	10	29.5855	1	0	0	1	1	1	0	7.2	1	1	2	0	1	0	0	5	5.5	91.7	30	1
71	1	10	27.9904	1	1	0	0	0	1	0	7.8	2	0	3	3	2	2	1	13	4	50	15	0
52	1	9	20.2088	1	1	0	1	1	1	0	14.1	1	0	2	0	1	0	0	4	6	92.3	10	1
81	2	40	27.6765	1	1	1	0	0	1	0	7.2	2	1	2	2	1	3	1	12	6	75	15	0
56	1	10	24.266	1	1	1	0	1	1	0	8.1	2	2	1	0	2	0	1	8	7.5	93.8	30	1
75	2		19.6872	0	1	0	0	0	0	0	6.9	1	0	2	2	0	0	0	5	6	92.3	5	0
78	2	37	26.3702	0	0	1	1	1	1	0	7.2	2	2	3	3	1	0	0	11	4.5	56.3	20	0
62	1	9	25.3069	1	0	0	1	1	1	0	7.1	0	1	1	0	1	0	0	3	7	87.5	30
75	2		34.2403	1	1	1	0	1	1	0	8.3	2	2	2	2	1	0	1	10	5	71.4	30	0
44	1	6	24.9135	1	1	0	0	1	1	1	7.1	1	1	2	0	1	0	1	6	5	90.9	5	0
65	1	15	26.7539	0	1	1	0	1	1	0	6.5	2	1	0	2	2	3	2	12	8	80	30	1
57	1	12	27.6638	0	1	0	0	0	1	0	7.3	0	1	1	0	0	0	0	2	7	100	20	1
58	1	11	24.2215	1	1	0	0	1	1	0	7.7	1	1	2	0	1	0	0	5	6.5	92.9	30	1
65	2		32.8889	0	0	0	0	1	1	0	6.8	0	0	0	0	0	0	0	0	8	99	15	0
51	1	2	28.6678	1	0	0	0	1	1	0	6.4	1	0	3	2	1	0	0	7	4.5	77.1	10	0
71	1	30	23.0473	1	0	0	0	0	0	0	6.9	2	1	2	3	1	0	1	10	5.5	64.7	20	0
68	1		27.7915	1	1	1	1	1	1	1	8.4	0	0	2	0	0	0	0	2	5	90.9	5	0
45	2	10	27.2488	0	0	0	0	1	0	0	6.3	0	0	1	0	0	0	0	1	7	95.5	10	0
41	2	5	38.2968	0	0	0	0	0	0	0	6.7	1	1	1	0	0	0	0	3	7.5	100	30	0
59	1		22.3203		1			0	0	1	6	2	2	1	0	1	0	0	6	7	100	30
50	1	3	28.0557	1	0	0	0	1	1	0	5.5	1	1	2	0	1	0	1	6	5	100	1	0
48	1	15	31.6609	0		1	1	1	1	0	7.5	1	1	1	0	1	0	0	4	7	100	15	0
71	2		23.2446	0		1	1	1	1	0	6.2	1	1	1	0	1	0	0	4	7	100	30	0
68	1	33	22.9591	0	1	0	0	1	1	1	7.3	1	1	3	2	1	3	0	11	4	72.7	10	0
54	2	1	31.3982	0	0	0	0	1	1	0	6.7	1	0	0	0	1	0	0	2	8	100	12.5	1
69	2	35	17.827	1	1	0	0	0	1	0	7.1	2	3	2	3	1	3	1	15	5	63.8	70	1
82	1	35	22.9412	0	0	1	1	1	1	1	7.9	0	2	1	3	1	0	0	7	7.5	83.3	60	0
79	1	4	26.398	1	1	1	0	1	1	1	8	0	1	0	0	0	0	0	1	8	100	30	0
72	1	6	18.2544	1		0	0	0	0	0	7.3	1	0	2	0	0	0	1	4	6	92.3	10	0
69	2		22.6786	1	1	0	0	1	0	0	7.7	3	3	2	3	2	0	0	13	5	62.5	60	0
66	1	20	23.6161	0	1	0	0	1	1	0	7.4	1	0	2	0	1	0	0	4	6	92.3	5	0
47	1		32.051	1	1		0	1	1	0	7.1	1	0	2	0	1	0	0	4	5.25	95.5	10	0
74	2	7	21.2279	0	0	0	0	0	1	0	6.8	0	0	2	0	0	0	2	4	6.5	100	5	0
45	1		24.1683	1	1	1	0	1	0	0	5.4	1	0	0	0	1	0	1	3	8	100	10	1
66	2	10	22.2222	1	0	0	0	1	1	0	7.3	1	1	2	0	1	0	0	5	6.5	100	7.5	0
43	1	3	32.2421	0	0	0	0	0	1	0	6.4	1	2	2	2	1	1	1	10	6.5	83.9	60	0
56	2	1	29.0816	0	1	1	0	0	0	0	6	1	1	2	0	0	0	1	5	5.5	91.7	30	0
50	1	13	31.0169	1	1	0	0	1	1	0	8.8	2	1	2	2	2	3	1	13	5	66.7	5	1
83	1	50	21.7993	1	0	0	0	1	1	0	6.9	0	0	2	0	0	0	0	2	6.5	100	5	0
73	1		31.3744	1	1	1	1	1	1	1	7.8	1	0	0	0	1	0	1	3	8	100	5	0
82	1	20	21.5885	0		0	0	1	0	0	7.2	2	2	1	0	1	2	1	9	7	87.5	20	0
57	1	3	23.2134	0	0	0	0	0	0	0	6.9	2	2	2	0	1	0	1	8	6	85.7	20	1
49	2	4	32.6357	0	0		0	0	1	0	16.1	3	3	2	2	3	3	3	19	5	73.2	60	1
83	2	14	22.2137	0	0	0	0	1	1	0	6.4	0	0	1	3	0	3	0	7	7	88	15	0
61	2	12	25.3982	0	1	1	0	0	1	1	7.5	2	2	2	0	1	0	1	8	5	100	35	0
67	1		27.1626	0	1	0	0	1	1	1	7.7	1	0	2	0	0	0	0	3	5.5	91.7	5	0
79	2	5	25.0762	0	1	0	0	0	0	1	9.7	1	2	1	0	1	2	1	8	7	87.5	30	0
75	1	25	27.3588	1	1	1	0	1	1	0	12.6	1	1	1	0	1	0	0	4	7	100	30	0
57	1	5	30.3461	1	1	0	0	1	1	1	6.8	2	2	2	3	1	0	0	10	5	38.5	7	0
58	1		20.3019	1		1	0	0	0	0	6.8	1	1	2	0	2	1	1	8	6	85.7	20	0
43	2	6	29.4758	0	1	1	0	1	1	0	8.3	1	0	2	2	1	3	1	10	5.5	84.6	5	0
62	1	12	26.9896	1	1	0	0	1	1	0	6.6	2	1	2	2	1	0	0	8	5.67	81	20	0
40	2	1	29.2622	1	0		0	1	1	0	6.4	0	1	1	0	1	0	0	3	7	89.4	30	0
83	1	42	23.0112	1	1	0	0	1	1	0	7.1	0	0	0	0	1	0	0	1	8	88.9	5	0
67	1	20	23.7253	0	1	0	0	1	1	1	6.8	2	0	1	0	1	0	1	5	7	100	5	0
79	2	15	23.7508	0	1	0	0	1	1	0	8	1	2	3	2	2	0	0	10	4	72.7	30	0
70	1	13	22.2527	1	1	0	0	1	1	0	6.8	2	3	2	3	1	0	2	13	5	50	40	0
61	2		23.3465	0	1	0	0	0	1	0	6	2	0	1	0	1	0	2	6	7	100	3	0
65	2	12	27.3923	0	1	0	1	1	1	1	6.4	0	0	1	0	1	0	0	2	7	93.3	10	0
75	1	15	24.3418	1	1	1	0	1	1	1	7	2	2	2	3	2	3	1	15	5	45	40	0
71	1	12	23.246	1	0	0	0	1	1	1	7.1	0	0	2	2	1	0	0	5	6.5	81.3	0	0
40	2	5	32.9553	0	1		0	1	1	1	7.1	1	2	1	0	1	0	1	6	7	100	30	0
73	1	38	26.2336	1	1	1	1	1	1	1	8.3	0	0	2	0	1	0	1	4	6.5	100	3	0
46	1		21.048	0	0	1	1	0	1	0	6.9	1	0	3	3	1	0	0	8	4	61.5	3	0
63	2		20.2645	1	0	0	0	0	1	0	5.7	2	1	2	0	2	0	0	7	6	85.7	30	0
58	1		42.0415	0	0	0	0	1	1	0	8.3	2	0	3	0	2	0	2	9	4.5	90	5	0
75	1	30	24.6457	1	1	1	0	0	0	0	6.6	1	0	2	0	1	0	1	5	5	100	1.5	0
42	1	15	29.4076	1	1	0	0	1	0	0	6.8	3	3	2	2	1	0	2	13	5	83.3	60	0
64	2	7	29.0505	0	1	1	1	1	1	0	7.7	1	1	1	2	1	0	0	6	7	73.7	30	0
42	2		23.9461	0	0	0	0	0	1	0	9.7	1	1	3	0	0	0	0	5	4.5	100	25	1
51	1	6		1	1	0	0	1	1	0	7.2	2	0	2	2	1	0	3	10	5	83.3	3	0
65	1	20	21.7555	1	1	1	0	1	1	0	9.4	2	0	2	0	0	0	1	5	5	100	3	1
46	1	18	32.788	0	1	1	0	1	1	1	11.1	1	1	3	3	0	0	0	8	4	50	20	0
82	2	35	24.974	0	1	0	0	1	1	0	7	1	0	2	0	1	0	1	5	6	94.7	10	0
71	1	30	21.1043	0	1	1	0	1	0	0	8.5	1	0	1	0	1	0	1	4	7	90.3	3	0
41	1	2	29.0527	0	1	0	0	0	0	0	10.5	1	1	2	0	0	0	0	4	6	85.7	20	1
65	1	3	27.7333	1	1	1	0	0	0	0	6.9	1	0	2	0	1	0	1	5	5	90.9	10	0
61	1	2	26.2878	0	0	0	0	1	0	0	6.9	1	0	0	0	1	0	1	3	9	90	15	0
53	1	20	24.9649	1	1	0	1	1	1	0	10.1	3	3	2	2	1	3	3	17	6	66.7	60	1
81	2	27	24.995	0	1	1	1	1	1	1	10.4	1	1	2	0	1	0	1	6	6	92.3	30	0
68	1	30	31.6406	1	1		1	1	1		8.8	1	1	0	0	1	0	0	3	8	100	20	0
48	1	24	30.4498	1	1	1	1	0	1	0	8.9	1	1	2	0	1	2	1	8	6.5	95.1	20	1
54	1	11	21.9671	1	1	1	0	0	1	0	7.1	1	2	2	0	1	3	1	10	6	92.3	35	0
78	1	28	25.6165	1	1	0	0	1	1	1	6.6	1	1	1	0	1	0	1	5	7	100	2	0
64	1	15	18.4965	1	1	1	0	1	1	0	10.6	2	2	3	2	2	0	1	12	4	66.7	60	0
48	1		30.2992	0		0	0	0	1	0	6.1	0	1	1	0	1	3	0	6	7.5	94	30	0
74	1		20.0796	1	0		0	1	0	0	6.7	1	0	1	0	1	0	0	3	7	93.3	15	1
51	2		30.4127	1	1	0	0	1	1	0	9.2	2	3	3	3	1	0	0	12	4.5	60	180	1
51	1	12	25.0191	0	1	1	1	1	1	0	7.6	2	2	1	0	1	0	1	7	7	87.5	60	0
62	1	25	24.5089	1	1	1	1	1	1	0	7.6	1	2	0	0	2	0	1	6	8	100	30	0
45	1	4	35.6002	1	1	1	0	1	0	0	5.6	2	1	2	0	1	0	0	6	6	100	30	1
77	2		28.5243	0	1	0	0	1	1	1	8.3	0	1	0	3	0	0	0	4	8	100	10	0
50	2	15	27.0417	0	1	0	0	1	0	0	6.8	1	1	2	0	1	0	2	7	6	92.3	5	0
54	1		23.3234	1	0	0	0	0	1	0	6.7	2	1	2	0	1	0	1	7	5.5	100	5	1
47	1	7	21.4346	0	1	0	0	0	0	1	5.6	0	1	2	0	1	0	0	4	6	100	20	1
60	2		34.9277	1	1	1	1	1	1	0	8.6	1	0	1	0	1	0	0	3	7	100	10	0
65	1		25.3444	1	0	0	0	1	1	0	8.2	1	0	1	0	1	3	0	6	7	100	10	0
75	1	5	25.0212	0	1	0	0	1	1	0	6.4	1	1	1	0	0	0	0	3	7	100	20	0
77	1	16	20.9572	0	0	0	1	1	1	1	6.7	2	1	2	0	1	3	1	10	5	90.9	30	1
66	2		22.806	0	0	0	0	1	1	0	6.3	2	1	2	0	1	0	0	6	5	71.4	10	0
56	1	15	27.2173	0	0	0	0	1	1	0	7.8	1	0	2	0	0	0	1	4	6	100	5	1
66	1	5	22.7615	0	1	0	0	0	1	0	7.6	1	1	2	0	1	0	1	6	6.5	92.9	10	1
65	1	18	20.7157	1	1	0	1	1	1	1	6.6	1	0	2	0	0	0	0	3	6.5	100	15	1
58	2	21	27.5248	0	1	0	0	1	1	0	7.3	1	1	2	0	1	0	0	5	6	85.7	5	0
68	2	25	26.3841	0	0	1	0	1	1	0	8.5	1	1	2	3	0	0	0	7	5	71	30	0
74	2	4	24.7475	1		0	0	1	1	0	7.2	1	2	2	3	1	0	0	9	6	38	30	1
60	1	30	23.5479	1	1	1	0	0	0	0	7.7	1	1	2	2	0	0	0	6	5	83.3	30	0
46	2	3	30.2985	1	0		0	0	1	0	7.2	1	1	2	0	0	0	0	4	6.5	92.9	15	0
75	1	15	20.7612	1	1	1	0	1	1	1	6.5	1	2	1	0	1	0	0	5	7	93.8	40	1
53	1	20	19.0039	1	1	1	0	1	1	1	7.2	2	3	3	0	1	2	2	13	4	100	75	1
77	1	29	21.0962	1	1	1	1	1	1	0	7.8	1	1	1	3	0	0	0	6	7	87.5	20	0
54	2		31.2488	1	1	1	1	1	1	0	9.5	0	0	0	3	1	0	0	4	8	50	1.5	1
71	1	18	27.1809	1	1	1	0	0	0	0	7.9	1	0	2	0	0	0	0	3	6.5	100	10	0
64	1	13	21.0326	0	0		0	1	1	1	6.4	1	1	2	2	1	3	0	10	6	70.6	15	1
70	1		22.7204	1	1		0	1	1	0	6.9	1	2	2	2	0	3	0	10	8	94	10	1
73	1	12	26.4915	1	1		0	1	1	1	7	1	0	1	0	1	0	0	3	7	87.5	15	0
50	2	9	24.3046	1	1	0	0	1	1	0	6.6	1	0	3	0	1	0	0	5	3.5	87.5	15	1
64	1		24.5386	1	0		0	0	1	1	7	1	2	2	0	1	0	1	7	6	100	30	0
65	1	12	21.2585	1	1		0	0	1	0	8.7	1	1	1	0	1	0	0	4	7	87.5	15	0
48	2	16	26.1427	0	1	1	0	1	1	0	7.4	1	0	2	0	0	0	1	4	6.5	100	5	0
47	1	14	28.4082	1	1	0	0	1	1	0	6.9	2	0	2	0	1	0	0	5	5	100	10	0
65	1	34	28.125	1	1	1	0	1	0	0	7.2	0	1	1	0	1	0	1	4	7.5	100	5	1
71	1	7	27.679	1	1		0	1	1	0	6.6	1	0	2	0	0	0	0	3	5	100	5	0
46	1	4	37.6014	1	0	0	0	1	1	0	7.1	2	2	2	0	1	0	1	8	6.5	92.9	30	1
81	1	13	23.8751	1	1	0	0	1	1	0	6.8	1	1	0	0	0	0	0	2	8	88.9	20	0
44	2	5	19.6921	0	1	0	1	0	1	0	7.4	2	0	3	0	1	0	1	7	4.83	96.7	7.5	0
68	2	8	23.9224	0	1	0	0	0	1	0	8.3	2	1	2	0	0	0	0	5	5	91	30	0
49	2	15	30.4772	1	0	0	0	1	1	0	7.2	1	1	0	0	1	0	0	3	8	88.9	30	0
74	2	20	26.3722	0	1	0	0	1	1	1	9.3	1	2	2	0	1	1	0	7	6	100	30	0
62	1	40	23.5662	0	1	0	0	1	1	1	6.6	2	3	2	3	2	3	2	17	5	52.6	60	1
65	2		24.1261	0	1			1	1	0	8	1	1	2	0	1	0	0	5	6.5	86.7	20	0
48	1	9	32.1493	1	1	0	0	1	1	0	5	1	0	3	0	1	0	0	5	4	88.9	15	0
76	2	5	17.5853	0		0	0	1	1	0	6.1	1	0	2	0	1	3	1	8	6	87.8	10	0
64	1	15	23.8087	1	0	0	1	0	0	1	6.8	1	1	1	2	1	0	0	6	7	82.4	20	1
72	1	8	26.8136	1	0	1	0	1	1	1	6.4	0	1	2	2	0	0	0	5	6	63	40	0
47	1		29.2633	1	0	0	0	1	1	0	6.5	2	3	2	2	2	0	2	13	5	83.3	60	1
74	1	6	20.1956	1	1	0	0	0	0	0	7.5	0	2	2	2	0	0	0	6	6	66.7	180	0
47	2		30.4772	1	0	0	0	0	1	0	7.2	2	0	2	0	1	0	0	5	5.33	100	1	1
47	1		31.7083	1	1	1	0	1	1	0	8.4	2	0	2	0	1	0	0	5	6	85.7	4	0
79	2	20	26.6111	0	0	0	0	1	1	0	7.3	1	1	2	0	0	0	0	4	6	85.7	30	0
46	1		28.3125	1	1	1	1	1	1	1	7.8	1	1	0	0	1	0	1	4	8	88.9	20	0
59	1	8	20.5191	1	1	1	0	1	1	0	6.5	1	0	2	0	0	0	0	3	6.5	92.9	15	1
60	1		29.6503	1	0	0	0	0	0	0	6.3	1	1	2	0	1	0	2	7	5.5	71.7	5	1
67	1	7	19.3374	1	1	0	1	1	0	0	5.1	1	1	1	0	1	0	1	5	7	93.3	30	1
71	1	18	22.7244	0	0	0	0	1	0	0	8.7	0	0	1	3	0	0	0	4	7.5	98	5	0
74	2	11	22.8329	0	1	0	0	1	1	1	7.8	1	0	3	0	1	0	0	5	4	100	10	0
69	1	11	24.8833	1	1		1	0	1	0	6	1	1	2	2	0	0	0	6	5	76.9	30	0
60	1	8	22.4913	1	1	0	1	1	0	0	6.9	1	2	1	0	1	3	1	9	7	100	30	0
58	1	9	22.7903	1	1	0	0	0	1	0	7.1	1	1	1	0	1	0	1	5	7	100	10	1
78	2	15	22.4766	0	1	0	0	1	1	0	7.2	1	3	2	2	2	0	0	10	6	75	60	0
56	1	12	22.4913		1	1	1	1	1	0	6.7	2	2	2	3	1	2	1	13	5	62.5	30
62	1	38	26.7229	1	0	0	0	1	1	0	6.4	1	0	2	0	0	0	0	3	6	100	1	0
63	1		23.7118	1	1	0	0	1	1	1	6	1	0	1	0	1	0	0	3	7.5	93.8	10	0
52	1	10	29.2376	1	1	0	1	1	1	0	7.1	1	3	2	2	0	0	0	8	5	76.9	60	0
62	2		25.3902	0	0	0	0	1	1	0	6.2	3	2	3	2	0	0	1	11	4	72.7	60	0
79	1	25	23.815	0	1	0	0	1	1	1	6.9	1	1	1	0	1	3	0	7	7	93.3	20	0
69	1	6	22.2707		0	1	0	0	0	0	6.4	1	0	1	0	0	0	0	2	7	100	7.5
68	1	6	27.0993	1	1	1	0	1	1	1	7	0	0	1	0	1	0	0	2	7.5	100	10	0
51	1	6	37.4219	1	1	0	0	1	1	0	7.7	3	3	3	2	2	0	2	15	3	66.7	90	1
78	2	17	23.0112	0		0		1	1		7.5	2	1	0	0	1	0	1	5	9	66.7	30	0
38	2	7	32.0204	1	0	0	0	1	1	0	11.2	1	1	0	0	1	0	1	4	8	100	30	0
65	1	23	28.257	1	1	0	0	1	1	0	6.9	1	1	3	0	0	0	1	6	3.5	100	30	1
78	1	18	27.1809	1	0		0	1	1	1	5.9	1	0	2	2	1	3	0	9	6	80	3	0
38	2	11	25.8297	0	0	0	0	0	0	0	6.7	1	1	2	0	2	3	1	10	6.5	92.9	17.5	0
83	1		32.2949	0	1	1	0	1	0	0	8.6	1	0	2	3	0	0	0	6	5	62.5	10	0
38	2	3	28.9062	1	1	0	0	0	0	0	5.9	1	1	2	0	1	0	1	6	5.5	100	20	0
67	1	20	25.0995	1	1		0	1	1	0	6.5	1	1	0	0	1	0	0	3	8	100	20	0
62	1	12	36.6766	1	1		0	1	0	1	5.7	0	0	2	0	0	0	1	3	6.5	100	2	0
44	2	10	54.2572	1	0	0	0	0	0	0	6.8	1	1	1	0	1	0	0	4	7	100	10	0
70	1	20	23.6244	1	1	1	0	1	1	1	7.3	1	1	0	0	1	1	1	5	9	100	15	0
55	1	15	27.1809	1	1	1	0	1	0	0	7.4	1	2	0	2	1	0	1	7	8.5	91.1	40	0
62	1	13	22.7732	1	0	0	0	0	1	0	7.8	2	2	2	0	1	0	0	7	6	85.7	30	0
72	2	3	23.6535	0	1	1	0	0	0	0	6.2	0	0	1	2	0	0	0	3	7	70	10	0
62	1	17	26.2188	0	0	0	0	0	1	0	7.3	2	2	3	0	1	3	1	12	4.5	90	10	1
61	2	1	23.9242	1	0	0	0	0	0	0	6	1	1	1	0	1	0	1	5	7	100	5	0
71	1	10	23.1473	1	0	1	0	0	1	0	7.7	3	2	3	3	2	0	0	13	3	31.6	30	0
60	2	8	35.1393	0	1	1	0	1	1	0	7.8	2	2	2	3	1	3	0	13	5	50	30	0
53	1	15	27.993	1	1	1	0	0	0	0	7.3	1	1	1	0	1	3	1	8	7	100	20	1
75	1	44	25	1	1	1	0	1	1	0	7.4	1	1	1	0	2	0	0	5	7.16	91.5	5	0
50	1	11	30.1038	1	1	1	1	1	1	0	7.4	2	2	1	2	1	0	1	9	7	77.8	30	0
82	2	38	24.0346	0	1	1	0	1	1	0	6.6	0	0	1	0	0	0	1	2	7	100	3	0
71	1	17	25.565	1	0	0		1	1	1	6.9	1	0	1	0	0	0	0	2	7.5	100	5	0
56	1	14	30.6148	1	1	1	0	1	1	1	6.3	1	0	2	0	1	0	1	5	6.5	100	10	0
44	2	11	31.8011	0	1	0	0	1	1	0	7.7	0	0	2	0	1	0	1	4	6	96	1	0
71	1		23.5294	1	0	0	0	1	1	1	6.7	1	1	0	0	0	1	0	3	8	100	30	0
41	2	15	26.7094	0	0	0	0	1	1	0	8.2	1	0	0	0	0	0	0	1	4.5	100	5	0
74	1	27	23.1473	1	1	1	0	0	1	1	6.9	1	0	2	0	0	0	1	4	6	100	5	0
60	1	13	24.4898	1	1	1	1	1	0	0	6.9	1	1	2	0	1	0	2	7	6	100	10	0
76	2	14	21.3593	0	0	0	0	0	1	1	6.3	1	1	2	0	1	3	0	8	6.5	92.9	30	0
58	1	1	22.0677	1	0	0	0	0	1	0	6.3	1	0	2	0	1	0	1	5	5	87	5	0
52	1		24.3375	1	1	0	0	1	1	0	6.7	1	1	1	0	1	0	1	5	7	87.5	30	1
66	1	15	22.3214	1	1	0	0	0	0	0	7.2	2	1	2	0	1	0	1	7	6	100	5	0
62	1		21.8724	1	0	0	0	1	1	0	5.8	1	1	2	2	0	0	1	7	6	75	20	0
66	1	10	22.8624	0		0	0	1	1	0	6.6	1	1	0	0	1	0	1	4	8.5	94.4	20	0
64	1	8	24.0569	0	0	0	0	1	0	0	5.5	1	1	2	2	1	0	0	7	5.5	78.6	10	0
78	1	20	20.7903	1	1	1	0	0	0	0	7	1	2	0	0	1	3	1	8	9	95	7.5	0
67	1	5	17.7832	1	1	1	0	1	1	1	8.4	1	2	2	0	1	0	0	6	6	92.3	30	1
59	2	9	22.3478	0	1	1	0	1	1	0	6.7	1	0	2	0	0	0	0	3	6	85.7	10	1
46	1	6	24.3025	1	0		1	1	1	1	6.7	1	0	2	0	0	0	0	3	6	85.7	10	1
62	1		21.9	1	1		0	1	1	1	7	1	2	2	2	1	0	1	9	5	83.3	20	1
46	2	12	39.1111	0	0	0	0	0	1	0	7.6	2	0	1	0	1	0	0	4	7	100	5	0
47	1	2	30.5853	0	0	0	0	0	1	0	5.8	1	1	3	3	1	3	1	13	4	61.5	15	1
57	2		29.9967	0	1	1	0	0	1	0	6.7	2	2	3	0	1	0	0	8	4.5	90	30	0
38	1	2	20.4382	1	1	0	0	0	0	0	8.7	2	1	2	0	1	0	1	7	6	92.3	30	0
58	2	14	23.2338	0	1	0	0	1	1	0	10.8	0	1	2	0	1	0	0	4	6.5	92.9	20	0
60	1	14	23.2783	1	1	1	0	1	1	0	6.1	2	2	2	0	1	3	2	12	6.5	100	120	1
65	2		25.8478	0	1	0	0	1	1	1	6.7	1	0	2	0	1	0	0	4	6	92.3	5	0
66	1	20	22.2656	1	1	1	1	1	1	0	6.8	0	0	2	0	0	0	0	2	6	100	5	0
64	1	15	24.539	0	1	1	1	1	1	1	7.7	0	0	1	0	0	0	0	1	7	95.5	1	0
64	2	7	28.4873	0	0		1	1	1	0	7.6	1	1	2	0	2	0	0	6	5	100	10	0
72	1	18	27.9267	0	1	0	0	1	1	1	8.2	1	0	0	0	0	0	0	1	10	100	5	0
36	1	2	29.0657	0	1	0	0	1	1	0	10.5	1	0	3	0	1	0	0	5	2.5	100	10	1
67	1	15	23.4906	0	1	1	0	1	1	1	7.1	1	1	2	0	1	0	1	6	6.5	100	20	0
71	2	22	24.1161	1	1	0	0	0	0	0	7	0	1	1	0	1	0	0	3	5	93.8	20	0
74	2		21.2204	0	0	0	0	1	1	1	6.5	0	0	0	0	0	0	0	0	8	100	10	0
67	1	1	25.7171	0	0	0	0	1	1	1	6.4	0	0	0	0	0	0	0	0	8	100	10	0
59	2	17	24.8889	0	1	0	0	1	1	0	9.6	3	3	2	2	1	3	2	16	5	83.3	60	0
45	2	2	33.1985	1	1	0	0	1	1	0	7	1	1	2	0	1	0	1	6	6	100	1	1
53	2	3	26.6728	0	0	0	0	1	0	0	6	0	0	3	3	1	0	0	7	4	17	3	0
56	2	13	17.5118	0	0	0	0	0	1	0	8	2	2	2	0	0	0	1	7	5	100	30	0
54	1	6	21.954	1	0	0	0	0	1	0	6	1	0	3	0	0	0	1	5	4	88.9	10	1
51	1	11	38.4832	1	0	0	0	1	0	0	7.4	1	0	2	0	0	0	0	3	6	92.3	10	1
43	1	13	30.1038	0	1	1	0	1	1	0	9	1	1	2	0	1	0	1	6	6.5	92.9	15	1
71	1	10	21.4536	1	1	0	0	1	0	0	6.5	1	3	1	2	1	3	0	11	7	73.7	150	0
63	1	19	24.1362	0	0	0	0	0	1	0	7.5	2	2	2	0	1	3	0	10	6.5	92.9	20	0
68	1	17	23.8732	0	1	1	1	1	1	1	7.8	1	1	2	2	2	0	3	11	6.5	83.9	20	1
64	2	26	20.2645	0	1	1	0	0	1	0	7	2	1	0	0	1	0	1	5	8.5	100	15	0
47	1	3	20.148	1	1	0	0	1	1	0	9.9	2	3	2	0	2	3	2	14	5	100	60	1
52	2	18	29.8929	0	1	1	0	1	1	0	10.5	2	2	2	2	2	0	1	11	6	75	20	0
59	1	15	23.3556	1	1	1	0	1	1	1	7.7	1	1	2	0	1	0	1	6	6.5	100	10	0
42	2	2	24.7499	0	0	0	0	1	1	0	6.9	2	3	2	2	1	0	1	11	5	78.9	60
57	2	17	27.1111	1	1	1	1	0	1	0	6.1	0	0	0	0	0	0	0	0	8	97	7.5	1
84	1	24	22.1893	0	1	0	0	1	1	1	7.5	1	1	1	0	1	0	1	5	7	100	20	0
65	1	14	27.7743	1	1	0	0	1	1	0	6.9	2	0	2	2	1	0	2	9	5	71.4	15	0
54	1	16	33.5938	1	1	1	1	1	1	1	8.7	1	0	2	0	1	0	0	4	6	100	5	0
61	1	11	31.245	1	1	0	1	1	1	1	6.2	2	2	2	0	2	0	2	10	6.5	100	20	0
82	1	23	21.6311	0	1	0	0	1	1	1	6.8	1	0	0	3	1	0	0	5	8	89	10	0
64	1	25	21.5856	1	1	1	0	1	1	0	7.5	1	0	2	0	1	0	0	4	6.5	100	10	0
61	1	10	26.6683	1	1	0	0	0	1	0	8.7	2	0	0	2	0	0	1	5	8	66.7	5	0
75	1	23	25.6489	1	1	0	0	1	1	0	7	1	1	2	3	1	0	1	9	5	62.5	30	0
51	1	4	25.2715	1	1	0	0	0	1	0	9.6	2	2	2	0	0	0	1	7	6	100	60	1
72	1		24.8214	0	1	0	0	0	0	1	6.3	1	0	0	0	0	0	0	1	8	94.1	10	0
63	2	6	24.7768	1	1	0	0	1	1	0	6.1	1	3	2	3	1	3	0	13	6	57.1	120	1
66	2	12	31.1791	0	0	0	0	1	1	0	7.7	1	0	1	3	1	0	0	6	7	88	10	0
43	1	12	30.2948	0	0	1	0	1	1	0	8.5	1	0	2	0	1	0	0	4	6.5	100	5	0
30	2	6	23.6128	0	0	0	0	0	1	0	8.2	3	3	3	3	2	0	2	16	1	50	150	1
67	2	27	21.4536	1	1	1	0	1	1	0	6.3	0	1	1	0	0	0	0	2	7	93.3	30	1
71	1	30	25.9259	1		0	0	1	0	0	8	0	0	0	0	2	0	1	3	8	100	5	0
70	2	15	23.4566	0	0	0	0	0	1	0	6.8	1	0	2	0	0	1	1	5	6	92.3	15	0
61	1	10	32.9879	0	1	0	1	1	1	0	7.6	1	0	2	0	1	0	1	5	6	100	7.5	0
61	1	4	24.7329	0	0	0	0	1	1	0	5.3	1	2	0	0	1	3	2	9	9.33	97.4	20	0
72	2	11	19.4574	0	1	1	0	1	1	1	7	1	1	2	3	1	3	1	12	5.5	100	30	0
45	1	1	25.3815	0	0	0	0	1	1	0	6.6	2	0	2	2	2	0	0	8	6	80	5	0
51	1	16	37.1823	1	1	1	0	1	1	1	10.3	3	3	3	0	2	0	1	12	4	88.9	60	0
70	2	34	36.9447	0	1	1	0	1	1	1	6.8	2	2	0	3	2	1	0	10	8	89	30	1
37	2	1	19.8141	1	0	0	0	0	1	0	5.6	2	3	2	2	1	0	1	11	5	83.3	60	0
67	1	6	27.735	0	1		0	1	1	1	8	0	0	1	0	0	0	0	1	7	72.4	5	0
67	2		22.6644	1	0	0	0	1	1	0	6.4	1	1	1	0	1	0	0	4	7	87.5	3	0
61	1	14	31.378	1	0	0	0	1	1	0	6.9	0	1	1	0	1	0	0	3	7	93.3	20	0
73	1	20	19.5209	1	0	1	0	0	0	0	7.8	1	3	3	3	1	0	0	11	4	57.1	60	0
61	1	13	25.6184	1	0	0	0	1	1	1	6.7	1	1	2	0	1	0	0	5	6	100	15	0
78	1	16	23.4823	1	1	1	0	0	1	0	7.6	1	1	1	0	1	0	0	4	7	93.3	5	1
77	1	19	22.7615	0	0	0	0	0	1	0	7.3	1	1	1	0	1	0	0	4	7	89.4	5	0
55	2	14	32.5555	0	0	1	0	1	1	0	6.9	1	1	2	2	0	3	0	9	6	81.8	60	0
66	1	15	28.6553	1	0	0	0	1	0	0	7.5	1	2	2	2	1	1	0	9	6	80	30	0
70	1	20	20.7803	1	1	1	0	1	1	0	7.3	1	0	2	3	1	0	0	7	6	100	1	0
55	1	14	29.3878	1	0	0	0	1	1	0	6.2	2	1	1	0	1	0	2	7	7	100	15	0
76	1	42	20.5499	0	0	1	0	0	1	0	8	1	0	2	0	0	0	0	3	6	85.7	10	1
54	2	2	28.9461	0		0	0	0	0	0	6.2	1	3	2	2	0	3	0	11	5	83.3	40	0
73	1		27.5816	0	1	1	1	1	1	1	6.6	1	0	2	0	0	0	1	4	6	85.7	5	0
78	1	10	20.6248	1	0	0	0	0	1	0	6.6	2	2	1	0	1	3	1	10	7	93	40	0
52	2	1	21.0517	0	0	0	0	0	1	0	6.4	2	2	2	2	1	0	1	10	5	83.3	30	0
74	2	5	22.1836	0	1	0	1	1	0	1	7.2	2	1	2	0	1	0	2	8	5	100	30	0
43	2		28.5665	0	1	0	0	0	1	0	8.3	2	2	0	3	2	3	2	14	8	42.1	180	0
62	2	13	22.7694	0	1	1	0	1	1	0	6.9	1	0	2	0	1	0	1	5	6	100	10	0
78	1	7	19.2234	1	1	0	1	0	1	0	5.6	2	3	2	2	1	1	1	12	6	75	60	0
72	2	22	14.0202	1	1	0	0	0	0	0	6.9	1	1	2	0	1	0	1	6	6.5	100	10	0
66	1		27.5482	1	0	0	0	1	1	0	6.4	1	0	2	0	1	0	0	4	6.5	100	3	0
63	1	16	25.6544	1	1	0	0	1	1	0	8.4	1	1	2	0	1	0	0	5	6	92.3	30	0
75	1	10	19.1953	1	1	1	0	0	0	0	9.8	1	0	2	0	1	0	3	7	6	100	10	1
73	1	18	22.5215	0	0	1	0	0	1	0	7.1	1	2	1	0	1	0	0	5	7	87.5	30	0
62	1		20.4382	1	1	1	0	0	1	0	6.1	1	0	1	0	0	0	0	2	7	93.3	15	0
79	1		21.2279	1	1		1	1	1	1	7.7	1	0	1	0	1	0	1	4	7.5	95.7	4	0
82	1	12	18.5529	1	1	0	0	1	1	1	6.6	0	1	1	0	1	3	0	6	7	100	30	0
71	1	5	26.9163	1	1	1	0	1	1	1	6.7	1	1	2	0	1	3	1	9	6	92	20	0
77	1	22	25.1482	0	1	1	1	1	1	1	5.8	2	2	2	2	1	3	0	12	6	75	30	0
75	2	28	22.7551	0	1	1	0	1	1	1	8.6	2	0	2	0	1	0	1	6	6	100	10	0
81	2	25	16.7063	0	1	0	0	1	1	0	6.4	1	0	2	0	1	0	1	5	6.5	86.7	5	0
53	1	13	25.9095	1	1	0	0	0	0	0	7.7	1	1	2	0	1	0	1	6	6.5	100	3	0
35	2	13	34.7222	1	0	0	0	1	1	0	8.3	1	1	2	0	1	0	0	5	6.5	86.7	30	0
67	1	30	23.564	1	0	0	0	1	1	0	7.5	1	1	1	0	1	0	1	5	7	93	20	0
52	1	12	25.1808	0	0	0	0	1	1	0	7.5	1	1	2	2	1	0	0	7	6	80	30	1
70	1		25.0593	1	0	0	0	0	1	0	6.3	1	0	0	0	1	0	1	3	8	88.9	10	0
60	1	10	29.4029	0	0	1	0	1	1	1	7.5	2	2	2	3	2	0	2	13	5	50	30	0
69	2	27	25.7778	1	1	0	0	1	1	1	8.4	0	0	1	0	0	0	1	2	7.5	100	10	0
65	1	7	22.9744	1	1	0	0	1	1	1	6.5	1	1	1	2	1	0	0	6	7	80	15	0
60	1	31	21.7993	1	0	0	1	1	0	0	7.2	1	0	2	0	1	0	0	4	5	100	10	1
82	1	19	23.4337	0	1	0	0	1	1	1	6.6	1	0	0	0	1	0	2	4	8	94.1	10	1
45	1	11	28.2294	1	1	0	1	1	1	0	6	1	1	2	0	1	0	1	6	6	92.3	15	1
62	2		26.6487	1	0	0	0	0	1	0	6.1	1	0	2	0	1	0	0	4	5	95.2	10	0
41	1	3	30.5621	0	0	0	0	0	1	0	5.3	1	2	2	2	1	1	0	9	6	80	30	1
60	1	5	26.8136	0	1	0	0	1	0	0	6.4	1	0	3	2	0	0	0	6	3	18.8	5	0
60	2	6	35.2443	0	1	0	0	1	0	0	6.5	1	0	2	0	1	0	0	4	5	90.9	1	0
70	2	4	24.1965	0	1	0	0	1	1	1	5.7	2	1	0	0	1	0	1	5	9	100	30	0
55	1	6	30.5055	1	1	0	0	1	1	1	6.2	2	1	1	0	1	0	2	7	7.5	93.8	10	0
66	1	8	32.5004	1	0	0	0	1	0	1	7.8	1	1	2	2	1	0	0	7	6.5	72.2	30	0
66	1	9	24.8258	1	1	0	0	0	1	0	6.5	2	0	1	0	2	0	1	6	7	93.3	5	0
76	2	11	25.8302	0	1	1	0	1	1	0	6.8	1	1	2	0	1	3	1	9	6.5	92.9	20	0
57	2	7	32.0083	1	0	0	0	1	1	0	6	2	2	1	0	1	0	0	6	7	100	30	0
70	1	10	25.7838	1	1	0	0	1	1	0	7.3	0	1	0	0	1	0	1	3	9	100	30	0
73	1	18	22.5952	0	1	0	1	0	1	0	7.5	1	0	1	0	1	0	0	3	7	87.5	5	1
69	1	20	18.356	0	0	0	0	0	1	0	5.9	3	1	2	0	1	3	2	12	6	87.8	10	0
65	2	3	18.2222	0	0	0	0	0	1	0	6.4	1	1	1	0	1	0	0	4	7	100	30	0
65	1	1	19.9481	1	1	0	0	1	1	1	6.4	1	3	2	0	1	3	1	11	6.5	87	60	1
66	1		25.763	1	1	0	0	1	1	1	6.5	0	0	1	0	0	0	0	1	7	100	5	0
40	1	9	25.3142	0	1	1	0	1	0	1	8.7	2	1	1	0	0	0	1	5	7	88	30	1
73	2	11	25.3936	1	0	0	0	1	1	0	8.3	1	0	1	3	0	0	0	5	7	100	15	0
40	2	2	28.4084	0	1	0	1	0	1	0	5.7	2	2	1	3	1	3	1	13	7	58	5	0
73	2	31	21.6855	0	1	0	0	1	1	0	7.6	0	1	1	3	0	0	1	6	7	82	25	0
42	2	14	34.5271	0	1	1	1	1	1	0	9.6	1	1	2	0	1	0	1	6	6.5	87	60	0
47	1	6	28.5714	0	0	0	0	1	1	0	8.7	2	1	2	0	1	0	1	7	5	100	10	0
59	1	12	25.2381	1	1	1	0	0	1	0	6.3	1	0	2	0	1	0	0	4	6.83	97.6	10	1
74	1	30	24.4396	1	1	0	0	1	1	1	7.6	1	0	0	2	1	3	0	7	8	84.2	10	1
74	1	35	26.3656	1	1	0	0	1	1	1	7.2	1	2	2	2	1	0	0	8	6.5	81	60	0
54	2	2	36.584	1	1	0	0	1	1	0	10.9	1	1	2	0	0	0	0	4	6	100	20	1
76	1	6	30.0781	1	1		0	1	1	1	7	1	0	1	0	1	0	1	4	7	100	5	0
83	2	35	19.3878	0	1	1	0	1	1	0	5.8	1	1	0	0	1	3	1	7	8	100	30	0
84	2	16	27.1183	0	1	1	0	1	1	1	6.7	1	2	1	0	2	0	0	6	7	93.3	20	0
65	1	17	21.0772	0	1	0	0	1	0	0	6.7	1	0	0	0	0	0	1	2	8	100	15	1
58	2	24	27.8293	1		1	1	1	1	1	7.8	1	1	0	0	1	0	1	4	8	100	30	1
58	1	12	30.0408	0	0	0	0	0	0	0	7.7	2	0	2	0	1	0	1	6	5.5	96	15	0
80	1	35	20.202	0	1	0	0	1	1	1	6.9	1	1	2	2	1	0	1	8	6	70.6	30	0
71	2	3	25.6	0	1	0	0	0	1	0	6.5	2	3	2	0	1	0	0	8	6	86.7	60	0
71	1	1.5	26.8122	0			0	0	0	0	6.4	0	0	0	0	0	0	0	0	8.83	100	3	0
54	1	15	34.0229	1	1	0	1	1	1	0	8.3	1	0	3	0	0	0	0	4	4	100	10	1
83	2	6	24.3966	0	1	0	0	1	1	1	10.3	2	2	2	3	1	3	0	13	5	55.6	60	0
47	1	10	25.6789	1	1	0	0	0	1	0	10.4	2	2	2	2	1	0	0	9	5	81.1	20	1
50	1	13	38.2653	1	1	0	0	1	1	0	7.5	1	0	2	0	1	0	2	6	5	88.2	10	0
42	2		43.8374	0	0	0	0	1	1	1	7.5	1	0	2	0	1	0	0	4	5	100	10	0
63	1	1	20.4219	1	0			0	0	0	7.4	1	1	0	0	1	0	0	3	8.83	98.1	10	0
42	1	3	27.3982	0	0	0	0	0	0	0	7	2	1	2	0	1	1	1	8	6	100	17.5	1
62	2	28	27.1918	0	1	1	1	1	1	1	7.1	1	0	2	0	0	0	1	4	5	100	1	0
80	1		28.3604	0	0	0	0	1	1	0	6.7	2	0	0	0	1	0	0	3	10	100	5	0
53	1	11	24.6914	1	0	0	0	0	1	0	6.2	1	0	2	0	0	0	1	4	6	100	10	0
40	1	5	32.41	1	1	0	0	1	1	0	9	3	0	3	3	2	3	3	17	3	60	15	0
65	1	10	22.8571	0		1	0	1	1	0	6.7	0	0	1	0	1	0	0	2	7	87.5	10	0
66	1	9	26.5338	1	1	0	0	1	1	0	6.1	1	0	2	0	0	0	0	3	6.5	97.5	10	1
54	1	8	30.0162	1	0	1	0	1	1	0	5.8	1	2	2	0	1	0	0	6	6	85.7	30	0
40	1	2	33.0225	1	0	0	0	0	1	0	6.4	1	0	2	0	2	0	1	6	5	100	5	1
78	2	1	27.4084	1	0	0	1	1	0	0	6.5	2	2	2	0	1	0	0	7	6	86	50	0
76	2	17	16.1289	0	0	0	0	0	1	0	6.5	0	0	1	0	0	3	0	4	7	93.3	10	1
61	1	15	27.0416	1	1	0	0	1	1	0	6.6	1	1	0	0	1	0	2	5	8	94.1	5	1
79	2	8	27.3378	0	0	0	0	0	1	0	6.9	1	1	0	0	1	0	0	3	8	88.9	20	0
45	2	8	31.2197	0	0	0	0	0	1	0	5.9	2	3	2	2	1	3	2	15	5	93.3	10	1
76	1	27	23.8783	1	1	1	0	1	0	1	6.1	0	0	0	0	0	0	1	1	8	94.1	5	0
50	2	13	38.2564	0	0	0	0	1	1	0	6.6	1	3	1	2	1	3	0	11	7	77.8	180	0
63	1	20	21.3755	1	0	1	0	0	1	1	6.4	0	0	1	0	1	0	0	2	7	100	3	0
61	1		24.1683	1	1	0	0	1	1	1	7.2	0	0	2	0	1	0	1	4	6	100	10	0
66	2	3	26.3146	1	0	0	0	0	1	0	6.7	1	0	2	0	1	0	0	4	6	100	10	0
52	2	6	31.6337	0	0	1	0	0	1	0	8.3	2	1	2	0	2	0	1	8	6	100	15	0
56	1	10	22.3488	1	0	0	0	0	1	0	6.6	1	0	3	0	0	0	3	7	4	100	5	0
48	1	8	30.8463	0	1	1	0	1	1	0	9.2	2	1	3	0	1	0	1	8	3.5	87.5	30	0
69	1	30	20.5688	1	0		0	0	0	0	7	1	1	3	3	1	0	0	9	4.5	47	30	0
48	1	10	34.4496	1	1	1	0	1	1	0	7.5	1	1	2	0	1	0	2	7	6	100	7.5	0
74	1	17	16.7486	0	0	0	0	0	0	0	6.3	1	2	2	0	1	0	2	8	5.5	91.7	20	1
53	1	4	28.3035	1	1		0	1	0	0	7	1	1	2	2	1	0	0	7	5	83	30	1
45	1	4	23.3188	1	0	0	0	1	0	0	7.9	2	3	3	3	1	0	1	13	4	44.4	200	1
66	1	9	45.3125	1	0	0	1	1	1	0	6.2	2	1	2	0	2	0	1	8	6.5	100	60	1
61	1	6	23.2585	1	0	0	0	0	0	0	6	1	2	2	0	1	3	1	10	6	92.3	30	0
40	2	1	36.7703	0	0	0	0	1	1	0	6.5	2	0	2	0	0	3	2	9	6	100	10	1
47	1	2	22.0996	1	0	0	0	0	0	0	6.2	1	1	2	0	1	0	0	5	6	100	20	0
73	2	7	25.6378	0	1	0	0	1	0	0	7	2	2	2	0	1	1	1	9	6	100	30	0
62	2	10	15.6988	0	0	0	0	0	1	0	6.1	1	2	2	2	1	0	1	9	6	80	30	0
77	2	22	35.9572	0	1	0	0	1	1	0	8.7	1	2	0	0	2	3	0	8	9.5	93	30	0
65	2	10	23.1911	0	0	0	0	1	1	0	8.1	1	1	1	2	0	0	0	5	7	82.4	30	0
70	2	15	27.3439	0	1	1	0	1	1	0	6.6	1	0	1	0	0	0	0	2	7.5	93.8	10	0
70	2	10	31.7969	0	1	0	0	1	1	0	6.3	1	1	0	1	0	0	0	3	9	100	10	0
68	1	17	22.9481	0	0	0	1	0	1	0	6.3	0	1	1	0	0	0	0	2	7.5	100	20	0
70	1	10	19.721	1	1	1	0	1	0	0	6.2	0	1	2	0	0	0	0	3	5.5	88	60	0
67	1	24	24.7252	1	0	1	1	1	1	0	6.4	2	1	3	2	2	3	1	14	4	80	30	0
57	1	12	20.7667	0	0	0	0	0	0	0	6.4	1	1	2	0	0	0	1	5	6	100	20	1
61	2	22	20.3954	0	1	1	1	1	1	0	7.5	1	0	2	0	1	0	0	4	6.16	88.1	15	0
66	2	20	25.2293	0	1	1	1	1	1	1	7.3	0	1	0	0	1	0	1	3	8	94.1	20	1
70	2	30	22.9158	0	1	1	1	1	1	0	7.8	0	1	0	0	1	0	0	2	8	100	30	0
69	1	2	22.2826	1	1	1	0	1	1	0	7.9	1	0	0	0	1	0	1	3	8	100	5	0
48	2	7	29.0988	0	0	0	0	1	0	0	10.5	2	2	2	2	0	0	1	9	5.5	78.6	40	1
51	1	1	23.7332	1	0	0	0	0	0	0	7.1	1	2	2	0	1	0	1	7	6.5	92.9	30	0
71	1	10	22.5981	0	1	0	0	1	1	1	7.7	1	1	2	0	1	0	0	5	6	100	2	0
56	2	15	25.9698	0	1	0	0	1	1	0	6	2	1	2	0	1	0	1	7	5.5	100	5	0
57	1	4	22.7244	1	0	1	0	0	1	1	6.7	0	1	2	2	1	0	0	6	5.5	84.6	20	1
45	1	8	26.9967	1	1	1	0	1	1	0	9.4	0	1	1	0	1	0	0	3	7	88	10	0
72	1	11	22.8936	1	1	0	0	1	0	1	12.3	1	1	1	0	1	0	1	5	7	87	5	0
44	2	6	45.5637	1	0	0	0	0	1	0	7	2	3	1	2	3	3	2	16	7	82.4	60	1
72	1	2	24.9696	1	0	0	0	0	1	1	6	1	2	2	0	1	0	0	6	7.5	100	30	0
64	1	30	20.9573	1	0	0	0	1	0	0	7.1	2	2	0	0	1	0	0	5	8	89	30	0
33	1	3	41.1429	0	1	0	0	1	1	0	7.7	2	1	2	0	0	0	1	6	5	100	30	1
51	1	16	25.6896	1	1	0	0	1	1	0	7	2	3	2	0	1	2	1	11	6	92.3	90	1
82	1	21	23.692	1	1	0	0	1	1	0	5.9	1	0	1	3	0	3	0	8	7	100	10	0
45	2		33.7604	0	1		1	1	1	0	7	1	0	2	2	1	2	0	8	5.5	69	10	1
59	1	18	29.4107	0	1	1	1	1	1	1	7.3	2	2	2	0	1	2	1	10	6	92.3	60	1
42	1	24	27.7323	1	1	1	1	0	1	0	8.1	2	0	3	2	1	0	0	8	4	82.8	10	0
59	2		21.5019	0	1	1	0	1	0	0	5.4	1	2	0	3	2	1	1	10	8	53	40	0
65	2	30	23.1481	0	0	0	0	1	1	0	7.5	1	1	2	0	1	0	0	5	6	85.7	30	0
74	1	9	27.5482	1	1	0	0	0	1	0	7.3	1	1	2	2	1	0	1	8	5.5	80.5	20	0
39	2	7	16.8525	0	0	0	0	0	1	0	5.6	2	2	1	2	1	0	0	8	7	82.4	17.5	0
69	2	16	25.9151	0	1	0	0	1	1	0	6.9	1	2	1	0	1	3	0	8	7	93.3	30	0
51	2	8	19.8791	1	0	0	0	0	1	0	7	1	1	1	0	1	0	0	4	7	100	20	0
60	1	29	21.0772	1	1	0	0	1	0	1	6.3	1	0	1	0	1	0	0	3	7.5	100	5	1
46	1	6	24.912	1	0		0	0	0	0	6.9	1	1	2	0	2	0	2	8	6	100	5	1
45	1	7	26.6808	1	0	0	0	1	0	0	7.6	1	0	2	0	1	0	1	5	5.5	89.2	0.5	1
61	1	10	26.644	0	1		1	0	0	0	6.5	1	0	2	0	0	0	0	3	5.5	94	5	1
54	1	5	26.7758	0	0	0	0	0	0	0	5.5	1	1	0	0	0	0	0	2	8	100	30	1
55	1	7	25.649	1	0		0	0	1	0	6.4	1	0	1	0	0	0	0	2	7	87.5	10	1
51	1	10	30.8103	1	0		0	1	1	0	9.2	1	1	2	0	0	0	0	4	6	85.7	30	0
49	1	5	30.4336	0	1		1	1	1	1	6.8	1	1	2	0	1	3	1	9	6	85.7	10	0
49	1		25.4581	0	0	1	0	1	1	0	7.7	2	3	2	2	1	0	2	12	5	76.9	60	0
62	1	21	21.4599	0	0	0	0	0	0	0	5.3	1	1	0	0	1	0	0	3	8	100	10	0
67	2	10	24.0338	0	0	0	0	0	1	0	7.2	2	2	2	2	1	0	2	11	5	83.3	30	0
60	2	5	23.4599	0	0	0	0	0	0	0	6.9	1	0	2	0	0	0	0	3	5	90.9	5	1
78	1	17	27.1809	1	0	0	0	0	0	0	6.8	0	0	2	0	0	0	0	2	6	100	1	0
80	1	26	21.7373	1	0	1	0	0	0	0	6.6	1	0	2	2	1	0	0	6	6	75	4	0
61	1	3	22.8446	0	0	0	0	0	0	0	6.2	2	3	2	0	1	3	1	12	6	85.7	50	0
64	1	7	25.3728	0	0	0	0	1	1	0	6.7	3	2	3	0	1	0	0	9	3	100	15	1
82	1	6	23.1266	1	0	0	0	1	0	0	6.7	1	0	1	2	1	0	0	5	7.5	83	15	0
41	1	1	26.5897	0	0	0	0	1	1	0	7.2	1	0	2	0	1	0	0	4	5	90.9	5	0
65	1	8	26.3318	1	1		0	0	1	1	7.6	1	0	1	0	0	0	0	2	7	100	3
66	2	14	25.8475	0	1	0	0	1	1	0	8.3	2	1	2	2	1	0	1	9	5	83.3	30	0
63	2	4	32.6743	1	1	0	0	0	0	0	7.4	1	0	1	0	1	0	2	5	7.5	100	5	0
66	2	13	22.8965	0	1	1	0	1	1	0	8	2	3	2	0	2	0	1	10	4	6	85.7	1
62	1	16	25.359	0	1		0	1	1	0	6.9	1	0	1	0	1	0	0	3	7	100	10
74	1	14	24.8356	0	1	1	0	0	1	0	7.2	1	0	0	0	1	0	0	2	8	94.1	5	1
40	2	5	28.728	1	0	0	0	0	1	0	6.8	1	3	2	2	1	0	2	11	6	80	90	0
41	2	1	29.0927	1	0	0	0	0	0	0	6.2	2	2	2	0	0	3	1	10	5	100	30	1
46	1	2	25.9202	1	0	0	0	0	1	0	6.7	2	1	2	0	1	0	2	8	6	92.3	30	1
71	2	9	21.3341	0	0		0	1	1	0	6.9	1	1	2	0	1	0	0	5	6	85.7	15	0
66	1	12	24.6546	0	1	0	0	1	1	0	6.4	0	0	1	0	0	0	0	1	7	100	5	0
50	1	3	29.6886	1	1	1	0	0	1	0	6.8	1	1	1	0	1	0	0	4	7	93	10	0
63	1	36	24.7249	0	0	0	0	0	1	0	6.8	1	0	2	0	1	0	0	4	6.5	92.9	10	0
77	2	13	24.0842	1	0	0	0	0	1	0	6.5	0	1	1	0	1	0	0	3	7	87.5	20	0
33	2	10	39.129	1	1	0	0	0	1	0	6.2	0	0	0	0	1	3	1	5	9	94.7	5	0
78	2	3	23.8791	0	0	0	0	0	0	0	6.5	1	0	2	2	1	0	0	6	6	80	10	0
49	1	2	29.6875	1	1	0	0	0	1	0	6.7	1	2	2	0	1	0	0	6	6	100	30	1
67	1	4	19.193	0	0	0	0	0	0	0	6.4	1	0	1	0	1	0	0	3	7	87.5	5	1
74	1	8	21.4844	1	1	0	0	0	1	0	6.9	1	1	2	2	1	0	1	8	6	75	30	0
75	2	22	23.4365	1	0	0	0	1	1	1	6.2	1	1	2	2	1	0	1	8	6.5	81.3	20	0
48	1	4	30.6997	0	1	0	0	0	0	0	6.7	1	0	0	0	0	0	0	1	8	100	10	1
70	2	11	34.5373	0	1	1	0	1	1	0	6.5	2	3	2	2	2	3	0	14	6	80	60	0
72	1	27	23.084	0	1	1	1	0	0	0	5.5	1	2	0	2	1	0	1	7	8	76	90	1
44	2	21	28.5427	0	0	1	1	0	0	0	6.6	1	0	2	0	0	0	0	3	5	100	10	1
64	2		20.7773	0	0		0	0	1	0	5.9	1	1	2	0	1	0	0	5	6.5	86.7	30	0
67	1	4	22.3462	1	1	0	0	1	0	0	6.1	0	0	1	0	0	0	0	1	7.75	93.9	10	0
77	2	1	32.2997	0	0	0	0	1	0	0	5.8	1	1	2	0	0	0	1	5	6	92	30	0
59	1	25	26.7679	1	1		0	0	1	0	6.9	2	0	2	2	1	0	1	8	6.5	81.3	5	1
67	1	11	23.8281	1	0	0	0	0	1	0	6.3	1	2	0	0	1	0	0	4	8.5	94.4	30	0
61	2	5	23.6874	0	0	0	0	0	1	1	5.9	1	0	0	0	1	0	1	3	8	100	5	0
46	1	5	25.9105	1	0	0	0	1	1	0	7.3	0	0	2	0	0	0	0	2	6	85.7	10	1
75	1	13	27.6095	0	1	1	0	0	1	1	7.7	2	2	2	0	1	0	0	7	5	85.7	30	0
71	1	1	20.2812	1	1	1	0	0	1	0	5.7	1	1	1	0	0	0	0	3	7	93.3	30	0
45	1	12	28.3951	0	0	0	0	1	1	0	6.4	2	3	0	0	3	3	2	13	8.5	85	60	0
77	1	13	21.797	0	0	0	1	1	1	1	8.2	2	2	2	2	1	0	0	9	6	86	30	0
55	1	16	34.792	1	1	1	0	1	0	0	7.9	0	0	2	0	1	0	1	4	6	92.3	10	0
68	1	21	24.6501	1	1	0	0	1	1	1	6.3	1	1	2	0	1	0	0	5	6.5	86.7	30	0
73	1	16	29.0006	0	0	0	1	0	1	0	6.8	0	0	2	0	1	0	0	3	5.5	100	1	1
63	1		25	1	1	0	0	1	1	1	5.9	1	1	2	0	1	0	0	5	6.5	93	20	0
65	2		27.9711	1	1	1	0	0	1	0	7.3	2	3	2	3	1	1	1	13	6	63.2	90	0
71	2	9	22.1836	0	1	0	0	0	1	0	7.3	1	1	2	0	1	0	0	5	6	92.3	30	0
50	1	17	26.5196	1	1	0	0	1	1	1	8.5	1	0	2	0	1	0	1	5	6	86	10	0
70	2	14	17.3333	0	1	0	0	1	1	0	6.9	1	0	0	3	0	0	0	4	8	89	10	0
72	1	23	32.0073	1	1	0	0	1	1	1	7.5	0	1	2	0	0	0	0	3	6	100	20	0
75	2	15	20.3954	0	0	0	0	0	1	0	6.3	0	0	2	2	0	0	0	4	6	80	5	0
67	1	15	28.2828	1	1	0	1	1	1	1	7	0	0	1	0	1	0	0	2	7	100	10	0
71	2	21	21.4263	0	1	1	0	1	1	1	7	1	2	2	2	1	0	1	9	5	71	30	0
44	1	17	22.0581	0	0	0	0	0	1	0	7.3	2	2	3	2	1	0	3	13	4	80	30	1
66	1	7	19.6035	1	0	0	0	0	1	0	6.1	1	2	1	0	0	3	0	7	7.5	92	30	1
49	2	9	35.5469	1	1	0	0	1	1	0	8.3	0	0	2	0	0	0	1	3	5	100	1	0
63	2	11	23.4933	0	0	1	0	1	1	0	7.6	2	3	3	3	1	3	0	15	4	42	120	0
56	1	33	32	1	1	0	0	1	1	0	7.2	0	1	0	0	1	0	0	2	8	89	15	0
78	2		32.1915	0	0	0	0	0	1	0	7.2	1	2	0	0	1	0	1	5	9	100	30	0
71	2	27	19.6311	0	1	1	0	1	1	1	7.7	1	0	1	2	1	0	0	5	7	82	5	0
74	2		29.4693	0	0	0	0	1	1	1	7.5	1	0	2	0	1	0	1	5	6	100	10	0
77	2	4	23.8649	0	1	0	0	1	1	0	6.3	1	3	2	2	1	0	2	11	5.5	73	90	0
54	1	13	26.8612	1	1	0	0	1	1	1	6.8	1	1	2	0	0	1	0	5	5	100	30	0
36	1	3	28.9062	0	1	0	0	0	1	0	6.8	2	1	2	0	1	0	1	7	5	100	15	1
68	2	8	17.8506	1	0	0	0	0	0	0	6.9	2	1	1	0	1	0	1	6	7.5	94	20	0
63	1	22	23.3916	1	1	0	0	1	1	1	6.5	1	1	1	0	0	0	0	3	7.5	88	20	0
63	1	19	32.05	1	1	0	0	1	1	0	7.7	2	0	2	0	0	0	0	4	5	100	5	0
60	1	22	25.9909	1	0	0	1	0	1	0	8.5	1	1	1	0	1	0	0	4	7	100	30	1
56	1	12	24.3824	0	0	1	1	1	1	1	7	1	1	2	0	0	0	1	5	5	91	30	0
49	1	25	24.5351	1	1	0	0	0	1	0	6.8	1	2	1	0	0	3	1	8	7	93	30	0
74	2	18	29.278	0	1	1	0	1	1	0	7.6	1	1	0	0	0	0	0	2	8	100	30	0
62	1	17	18.6851	1	1		0	1	1	0	6.9	1	1	1	0	1	0	0	4	7.5	94	30	1
33	1	6	31.2809	1	0	0	0	0	1	0	6.5	1	0	2	0	0	2	2	7	5.5	100	15	0
45	1	15	25.9719	0	1	1	0	1	0	0	6.8	2	1	2	0	1	0	0	6	6	100	20	0
62	1	6	31.0477	1		0	0	0	1	0	7.3	1	0	2	0	0	0	0	3	6	100	3	1
83	1	29	24.7676	1	1	1	1	1	1	1	7.6	1	2	2	0	1	0	1	7	6	100	30	0
73	2	20	22.913	0		0	0	1	1	0	7.8	1	1	1	0	1	0	1	5	7	95	30	0
67	2	17	23.0841	1	1	0	0	0	1	1	9	3	3	2	3	2	3	2	18	5.5	55	240	1
77	1	21	24.4494	1	1	1	0	1	0	0	5.9	1	1	1	0	1	0	0	4	7.5	94	40	0
78	2	21	26.0417	0	1	0	0	0	1	1	8.2	2	1	2	0	1	0	2	8	6.33	100	10	0
61	1	4	25.0399	0	1	1	0	1	1	0	6.7	1	0	1	0	0	0	1	3	7.25	100	15	0
81	2	27	24.3948	0		1	0	1	1	0	6.4	1	1	1	2	1	0	0	6	7	82	20	0
71	2	16	17.6254	0	1	0	1	1	1	0	7.2	1	0	1	0	1	0	0	3	7	93	10	0
76	1		22.3214	1	1	0	0	1	1	1	6.9	0	0	1	0	1	0	0	2	7	88	15	0
50	1	15	22.5896	1	0		0	0	0	0	7.3	1	0	3	2	1	0	0	7	4.5	82	5	0
79	1	42	24.9595	0	1	1	1	1	0	1	7.4	1	0	1	0	0	0	0	2	7	100	15	0
80	1	22	18.3515	0	1	0	0	1	0	0	6.7	1	1	1	2	1	0	1	7	7	78	20	0
78	1	23	20.1951	1	1	1	0	1	1	1	6.6	1	0	0	0	1	0	1	3	9	95	10	0
62	1	9	25.0135	1	0	0		1	1	0	5.9	1	1	1	0	1	0	0	4	7	93	15	0
59	1	1	28.204	1	0			0	1	0	7	3	2	2	0	1	0	0	8	5	100	20	1
50	1	12	28.3848	1	0	0	0	0	0	0	6	1	1	2	0	1	0	1	6	6	100	10	1
58	2	18	28	0	1	1	1	0	1	0	8	1	0	2	0	1	0	1	5	5	100	5	0
67	1	17	24.6355	1	1	1	0	1	1	1	5.9	1	1	2	0	1	0	1	6	6	86	30	0
63	2	14	24.9219	1	1	0	0	1	1	0	8.1	2	1	2	0	1	0	2	8	5.5	87	10	0
72	2	13	31.2974	0	1		0	1	1	0	7.5	1	0	0	0	2	0	1	4	8	100	5	0
45	1	14	33.2986	0	1	0	0	0	1	0	11.1	1	1	2	0	1	2	0	7	5.5	100	30	0
63	2	21	23.1385	1	1	1	0	1	1	1	7.1	1	1	2	0	1	0	1	6	6.5	93	3	0
74	2	9	24.653	0	1	0	0	1	1	0	7	1	2	2	2	1	3	0	11	6	75	30	0
56	1	5	19.8738	1	1	1	1	1	0	0	6.2	1	1	2	0	1	0	0	5	6	91	10	0
70	2	16	22.8578	1	0	0	1	1	1	0	5.9	1	0	2	2	1	0	0	6	6	75	15	0
64	2	19	23.8832	0	1	0	0	0	1	0	7.7	0	1	2	0	1	0	0	4	6.5	93	30	0
63	2	3	29.9688	0	0	0	0	1	1	0	7.2	1	1	2	0	0	0	0	4	6	92	30	0
75	2	28	18.2222	0	1	1	1	0	1	1	6.6	1	3	3	3	1	3	0	14	4.5	56	60	0
31	1	3	27.4653	1	0	0	0	0	1	0	9.6	1	0	3	2	0	0	0	6	4	80	3	0
61	1	30	24.6094	1	1	1	1	1	1	0	6.2	2	3	3	3	1	0	0	12	3	34	90	0
53	1	2	22.0386	1	0	0	0	0	1	0	11	1	1	2	0	1	0	1	6	6	86	10	1
83	1	14	22.8882	1			0	1	1	1	8.5	1	0	2	0	1	0	1	5	6.5	100	10	0
61	1	7	25.1756	0	1	1	1	1	1	0	5.8	1	2	0	0	1	0	1	5	6.5	93	30	0
82	1	40	21.9363	1	1	0	0	0	0	0	7.2	0	1	0	0	1	0	0	2	8	100	20
65	1		27.3275	1	0	0	0	0	0	0	6.7	2	0	2	2	1	0	1	8	6	71	2	0
38	2	14	28.4444	1	1	1	0	0	1	0	7.3	2	1	2	2	1	0	1	9	6	80	30	0
61	1	4	23.4375	0	1	1	0	1	1	1	5.9	1	0	1	0	1	0	0	3	7	100	15	0
82	2		32.5424	0	0	0	0	1	0	0	5.5	2	1	0	0	0	3	0	6	10.5	100	60	0
83	1	4	24.3261	1	0	0	0	0	1	0	6.2	1	1	2	2	1	3	0	10	6.5	81	30	0
56	1	9	24.3256	0	0	0	0	0	0	0	8.2	0	0	2	0	0	0	0	2	6	100	10	1
80	2	56	18.4234	0	0	0	0	1	0	0	5.5	2	0	2	3	2	3	1	13	5.5	55	10	0
83	1	19	29.9709	0	1	1	1	1	1	0	6.3	1	0	2	0	0	0	0	3	6	92	5	0
79	1	13	25.2455	0	1	1	1	1	1	0	8.2	1	1	0	0	1	0	1	4	8	89	10	1
49	2	21	27.2222	1	0	0	0	0	1	0	7.4	1	2	0	0	1	3	2	9	13	100	60	1
65	1	14	23.823	0	1	1	0	0	0	0	6.6	1	0	2	0	1	0	0	4	6.5	100	15	0
83	2	5	20.2037	0	0	1	0	1	1	0	5.9	0	0	0	0	0	0	0	0	8	89	5	0
81	1	9	21.8023	1	0	0	0	0	0	0	6.5	1	1	1	2	0	0	0	5	7	78	20	0
73	2	12	19.4417	0	0	0	0	0	1	0	6.3	1	0	2	0	1	0	0	4	6.5	93	10	0
68	2	10	26.2431	0	1	1	0	1	1	0	6.3	2	1	2	0	1	0	1	7	6	100	10	0
81	1	6	23.0899	0	1		0	1	1	0	7.1	0	0	0	2	1	3	0	6	8	100	10	0
75	2	13	22.5229	0	0	0	0	1	1	0	6.9	0	0	1	0	1	1	1	4	7	93	10	0
39	2	2	26.6062	1	0	0	0	0	1	0	7.5	1	0	2	2	0	0	0	5	6	67	0	0
81	1	1	20.9366	0				1	1		6.5	0	0	0	0	0	0	0	0	9	100	3	0
72	1	3	22.3182	1	1	0	0	1	1	1	7.4	1	1	1	2	1	0	1	7	7	82	20	1
72	2	8	20.4072	0	0	0	0	1	1	0	6.1	1	1	2	3	1	0	0	8	5	60	20	0
68	1	4	18.2007	0	1	0	0	1	1	1	6.5	2	1	1	0	0	3	1	8	7	100	15	0
81	2	31	20.0441	1	1	1	1	1	1	1	6.9	2	0	1	0	1	0	0	4	5.5	92	5	1
60	1	10	23.0476	1	1	0	0	1	1	0	6.4	0	0	2	0	0	0	0	2	7	100	1	0
53	1	2	23.4089	1	0	0		0	0	0	5.1	2	3	2	0	1	3	1	12	5	100	60	0
76	2	16	26.9149	0	1	1	1	1	0	0	5	1	0	2	3	1	0	1	8	5.5	65	10	0
73	2		28.3353	1	1	0	0	1	1	0	7.7	1	0	1	0	1	0	3	6	7	100	5	0
66	1		23.8754	1	1	0	0	1	1	0	6.5	2	2	2	0	1	0	1	8	6	100	60	0
59	1	10	24.5089	1	0	0	0	0	1	0	5.9	1	0	2	0	1	0	0	4	6	100	10	0
75	2	5	23.353	0	0	0	0	0	0	0	6.2	2	0	0	0	1	0	1	4	8	100	5	0
68	1		25.803	0	1	0	0	1	1	0	6.4	2	2	0	0	0	0	0	4	9	100	30	0
70	1	19	22.3802	1				1	1	1	4.9	1	1	2	2	1	0	0	7	6	75	10	1
69	1	13	20.2044	0	0	1	0	0	1	0	5.8	1	1	1	0	1	3	0	7	7	88	1	1
77	2	5	24.4141	0	0	0	0	0	1	0	6.8	1	2	0	0	1	1	0	5	8	89	60	0
76	2	5	19.91	0	0	0	0	1	0	0	7.2	1	0	1	0	1	0	1	4	7.5	100	10	0
53	1	4	37.0995	0	0	0	0	1	1	1	6.4	1	0	2	0	1	3	1	8	6	92	5	0
77	1	10	22.8729	0	0	0	0	0	1	0	6.2	1	0	2	0	0	0	0	3	6.5	93	4	0
68	2	11	22.855	0	0	0	0	1	0	0	7.1	0	0	2	0	0	0	0	2	6	100	3	1
60	2	11	25.4441	1	0	1	0	0	1	0	6.8	1	2	2	2	1	3	1	12	6.25	81	60	0
67	1	3	19.8757	1	0	0	0	1	0	0	7.1	1	1	0	0	0	0	0	2	8	100	20	0
67	1	2	21.2032	0	0		0	0	1	0	6.6	1	1	0	0	1	0	1	4	8	81	30	1
41	1	11	25.0298	1	0	0	0	0	0	0	5.6	1	0	2	0	0	0	1	4	5	91	5	0
66	1	2	18.3635	0	1	0	0	0	1	1	5.8	1	2	1	2	1	0	1	8	7	82	30	0
61	1	4	21.1376	0	0	0	0	0	1	0	6.1	1	1	2	0	1	2	0	7	5	91	30	0
83	2	30	23.0362	0	0		0	1	1	0	6.8	2	3	2	2	1	2	1	13	6	67	60	0
53	1	2	20.3292	0	0	0	0	1	0	0	6	1	2	1	0	1	0	0	5	7	93	30	0
82	2	4	24.934	0	1	0	0	1	1	0	7.1	1	0	2	0	1	0	1	5	6.5	93	7	0
37	1	3	30.7527	0	0	0	0	0	1	0	7.1	1	1	2	0	1	0	2	7	6.5	93	20	0
73	2	11	28.1639	0	0	0	0	1	1	0	6.2	0	1	2	0	1	0	1	5	6.5	93	30	0
65	1	8	21.8187	1	1	0	0	1	0	0	6.1	2	2	2	2	1	3	1	13	6	80	60	0
62	1	3	20.4437	1	0	0	0	0	0	0	5.9	1	0	1	2	1	0	0	5	7	100	5	1
73	2	9	23.9939	0	0	0	1	1	1	0	6.2	2	3	2	3	1	0	0	11	5	71	40	0
60	1	8	24.1993	0	0	0	0	1	1	0	7	1	0	2	0	0	0	0	3	6	92	1	1
64	1	3	22.4051	0	0	1	0	1	1	0	6.1	1	0	1	0	0	3	0	5	7	93	10	0
74	2	4	27.8805	0	0	0	0	1	1	0	6.2	1	2	2	2	1	3	0	11	6	75	60	0
82	1	19	23.6065	0	1		0	1	1	0	6.5	1	0	1	0	1	0	0	3	7	100	10	0
71	2		28.9274	1	1		1	1	0	0	6.8	2	2	2	0	1	0	0	7	6	92	20	1
42	2	2	26.7025	0	0	0	0	0	0	0	7	1	1	0	0	1	0	1	4	12	100	20	0
63	2	9	20.9095	0	1	0	0	1	0	1	5.9	1	1	2	0	1	0	0	5	6	100	10	1
50	1	6	25.4779	0	0	0	0	0	1	0	7	1	1	3	2	1	0	0	8	4.5	75	20	0
81	2	16	25.7117	0	1	0	0	1	1	0	7.1	1	0	1	0	1	0	1	4	7	100	10	0
45	1	17	28.9003	0	0	0	1	1	1	0	6.4	1	1	0	0	1	0	1	4	8.5	94	10
69	1	11	23.6614	1	0	0	0	1	1	0	7.1	1	0	1	0	1	0	0	3	7	100	10	1
69	1	18	23.7387	1	0	1	0	0	1	0	6.6	0	0	2	0	0	0	0	2	6	92	10	0
61	1	15	30.4834	1	1	0	0	1	1	1	8.8	2	1	3	2	2	0	2	12	4.5	82	10	1
56	2	5	31.2695	0	1	1	0	1	0	0	10	1	0	2	0	2	0	0	5	5.5	100	10	0
66	1	22	22.9351	1	0	0	0	1	1	0	6.4	1	1	1	0	1	0	0	4	7.5	100	20	0
67	1	17	28.306	1	0	1	1	1	1	0	8	2	1	0	0	1	0	0	4	8	100	20	0
60	1		21.3086	0	0	0	0	0	1	0	6.7	1	2	1	0	1	0	0	5	7	100	30	1
50	2	15	24.1217	0	1	0	1	1	1	0	7.3	1	1	1	0	1	0	1	5	7.5	100	10	0
65	2	9	18.4182	0	0	1	1	1	1	1	5.7	2	1	2	0	1	0	1	7	6.5	87	15	0
67	1	10	25.6327	0	1	1	0	1	1	1	7.5	1	0	2	2	0	0	0	5	6	80	10	0
50	1		24.1115	0	0		0	0	1	0	6.4	1	0	2	0	1	0	0	4	5.5	100	5	1
62	1	18	24.2215	1	1	1	1	1	1	0	7.3	2	2	2	0	1	0	1	8	6	97	30	1
66	2	11	19.3962	0	1	0	0	0	1	1	7.5	2	2	1	0	1	2	1	9	7.5	100	30	1
78	2	6	24.2352	0	1	1	0	0	0	0	7.1	1	2	2	0	1	0	0	6	6	86	30	0
69	2		23.9757	0	1	0	0	0	0	0	6.8	1	0	2	0	1	0	0	4	6	86	10	0
77	2	28	27.8105	0	1	1	1	1	1	1	7	2	2	2	3	2	0	1	12	5	63	30	0
44	1	9	27.6425	1	1	0	0	0	1	0	7.6	2	3	3	3	1	3	2	17	4	62	120	1
83	2	16	23.1377	0	0	0	0	0	0	1	7.7	1	0	0	0	0	0	1	2	9	100	15	0
70	1	13	23.1247	1		0	0	1	0	0	6.5	1	1	1	2	1	1	0	7	7	78	30	1
48	1	3	26.5851	0	0	0	0	0	1	0	7.1	2	1	2	0	1	0	0	6	6	92	20	0
60	2	6	19.9593	0	1	1	0	0	1	0	6.2	1	1	2	2	1	0	0	7	6.5	84	30	1
62	2	4	19.7301	1	0	0	0	1	1	0	5.8	1	0	2	0	1	0	0	4	6.5	93	5	0
39	2	14	35.471	1	1	0	0	1	0	0	6.6	1	2	2	0	1	3	2	11	6.5	87	45	0
78	2	7	21.1316	0	0		0	1	0	1	6.3	2	3	3	3	1	3	0	15	4	47	60	0
60	1	4	23.1916	0	0	0	0	1	1	0	6.2	1	0	2	0	1	0	0	4	5	100	10	1
74	1	1	21.1768	0	1	0	0	0	0	0	6	1	0	1	0	1	3	0	6	7	39	5	0
69	1	8	27.7423	0	0	0	0	0	0	1	6.4	2	3	1	2	1	0	2	11	7	78	60	0
63	2	4	24.8059	1	0		0	1	1	0	8	1	0	2	0	0	0	2	5	6	100	5	0
65	1		22.1107	0	1	1	1	1	1	0	9.1	2	2	2	2	1	0	0	9	5	77	30	0
58	1	12	29.3658	1	1	0	0	0	1	0	6.7	0	0	1	0	0	0	0	1	7	100	5	0
74	2	9	27.1044	0	1	0	0	1	1	0	6.6	0	0	1	0	1	0	0	2	7	88	15	0
80	2		25.2241	0	0	0	0	1	1	0	7.9	1	1	0	2	1	0	0	5	8	76	30	0
67	2		22.0948	1	0	0	0	0	0	0	7.6	0	0	1	0	1	0	0	2	7	100	10	1
84	1	27	22.3214	0	1	0	1	1	1	0	7.5	1	2	1	0	1	0	0	5	7	93	30	0
71	2	17	16.8663	0	0	0	0	0	1	0	8.1	0	1	1	0	0	0	0	2	7	93	30	0
50	1		26.7819	1	1		0	1	1	0	7.2	1	1	0	0	1	0	0	3	8	100	30	0
50	2	14	33.2031	0	1	1	0	1	1	0	9.5	3	3	2	2	1	0	2	13	5.5	79	60	1
76	1		27.0641	1	0	0	0	1	1	0	7.6	1	0	1	0	1	0	0	3	7	100	5	0
59	1		24.841	1	1	1	0	0	1	0	7	1	0	1	0	0	0	0	2	7.5	100	15	0
67	2	10	27.6646	0	1	0		1	1	1	10.2	1	1	1	0	1	0	0	4	7	88	15	0
42	2	16	40.7908	1	1		1	1	1	0	12.2	3	1	2	0	2	0	1	9	5	100	40	0
59	2	17	24.0583	0	1	0	1	1	1	0	7.8	1	1	1	0	0	0	0	3	7	100	20	0
53	1	5	26.4346	0	1	0	1	1	1	1	6.9	1	0	1	0	1	0	1	4	7	95	5	0
76	2	13	24.0346	1	1	0	0	1	1	0	7.6	1	3	2	3	1	3	1	14	6	55	60	0
42	1	6	26.5285	1	0	0	0	1	1	0	6.6	1	2	2	0	1	0	2	8	6.5	93	30	1
63	1	8	31.0979	0	0	0	0	1	1	1	9.3	1	1	2	0	1	2	2	9	6.92	95	20	1
64	1	11	23.0861	0	1	1	0	1	1	0	7.8	1	1	2	0	1	0	0	5	6	100	20	0
68	2	19	20.4444	0	1	1	0	0	1	0	6.2	1	1	2	0	0	3	0	7	6	100	20	0
39	2	2	30.9783	0	0	0	0	1	1	0	6.4	2	1	2	0	1	0	0	6	6	86	30	1
63	2	28	25.9442	0	1		0	1	1	0	10.2	1	0	2	0	1	0	1	5	5	91	5	1
52	1	1.5	26.5832	1	1		0	0	1	0	8.5	2	0	3	0	1	0	1	7	4	89	10	1
60	2	4	22.5896	1	0	0	0	0	1	0	6.3	1	0	1	0	1	0	0	3	7	100	15	1
71	1	9	20.8325	1	1	0	0	0	1	0	6.8	1	1	1	0	1	3	0	7	7	100	30	0
57	1	25	22.2063	1	0	1	1	1	1	0	5.9	1	1	1	0	1	0	1	5	7	88	30	0
83	2	24	22.0279	0	1	1	0	1	1	1	8.1	1	3	0	0	1	3	0	8	9.5	90	50	0
56	1	15	25.7445	0	0	1	0	1	0	0	6.9	2	1	2	0	1	0	0	6	5	100	20	1
57	2	5	30.6631	0	1	0	0	1	1	0	6.3	1	0	3	0	0	0	0	4	4	92	5	1
57	2	7	29.8169	1	0	0	0	1	1	0	6.2	1	2	2	0	2	0	1	8	6	92	30	1
48	1	3	28.9969	1	0	0	0	1	0	0	7.3	1	0	3	0	1	0	0	5	4	89	10	1
73	2	8	23.9062	1	0	0	0	1	1	0	6.5	1	1	2	0	0	3	0	7	6	86	30	0
70	1		19.4667	0	0	0	0	0	0	0	6.2	0	1	0	0	1	0	0	2	8.5	89	30	0
56	1	10	32.3518	0	0	0	0	1	1	1	7.3	1	1	2	3	1	0	2	10	6	63	15	0
46	1	2	29.273	1	0		0	0	1	0	6.8	0	0	1	0	1	0	1	3	7.5	100	3	1
56	2	1	18.1112	1	1	1	0	0	1	0	8.2	2	0	2	0	0	0	2	6	5	100	7.5	0
74	1	4	21.4844	0	0		0	0	1	0	5.8	1	1	2	0	0	0	0	4	6.5	90	30	0
37	1	4	27.7608	1	0	0	0	0	0	0	6.6	1	0	2	0	1	0	1	5	6	92	10	0
64	2	13	34.7656		1	0	0	1	0	0	7	1	0	1	0	0	0	1	3	7	88	10
61	2	2	22.4323	0	0		0	0	0	0	6.8	0	0	2	0	0	0	0	2	5.5	89	10	1
61	1	10	24.162	1	1	0	0	1	1	1	7.2	1	0	2	0	1	0	0	4	6.75	100	10	0
62	1	11	25.3563	1	1	0	0	0	1	0	7	1	1	1	0	1	0	0	4	7	100	20	0
77	1	26	21.6765	1	1	1	0	1	0	0	7	0	0	1	0	1	0	0	2	7	100	2	1
60	2	11	25.0401	0	1	0	0	0	1	0	6.3	0	0	2	0	0	0	0	2	6	92	10	0
56	1	2	25.7832	1	0	0	1	1	1	0	6	2	2	1	0	1	0	0	6	7	93	30	1
70	1	21	26.2377	1	0	0	0	1	1	1	6.9	1	1	2	0	1	0	0	5	6	100	15	0
49	2		18.8707	0	1	1	1	1	1	0	5.5	2	2	0	0	1	2	1	8	8	100	30	0
79	2	23	26.8889	0	1	1	0	1	1	0	8.2	1	2	1	0	0	0	0	4	7.5	100	120	0
65	1	19	22.9591	1	1	0	0	1	1	1	6.6	1	1	0	0	1	0	1	4	8	100	30
45	1	8	26.8105	0	0	0	0	0	0	0	8.1	1	0	2	0	1	0	1	5	5	100	1	1
67	1	13	27.5764	1	1	0	1	1	1	0	7.8	1	0	2	0	1	0	1	5	6	100	10	1
78	2	12	28.0612	0	0	1	0	1	1	0	8.7	1	0	0	0	0	0	1	2	9	100	10	0
66	1		23.3887	1	1	1	0	1	1	0	8.2	2	1	2	3	2	0	1	11	5	53	30	0
79	2	12	29.4758	0	1	1	0	1	1	1	7.4	1	1	1	0	1	0	0	4	7	100	60	0
73	2	15	25.4767	0	1	0	0	1	1	0	7.7	2	3	3	3	1	3	0	15	4.5	64	90	0
81	1	5	26.7299	1	0	0	0	1	1	0	6.9	0	0	0	0	0	0	0	0	8	100	10	0
58	1		20.2848	1	1	0	0	1	1	0	9	2	1	2	0	1	0	1	7	5.5	100	10	0
70	1	23	27.6817	1	1	0	0	0	1	0	7.6	1	0	1	0	1	0	1	4	7	100	10	0
50	1	16	27.7177	1		1	1	1	1	0	6.6	0	1	2	2	1	0	0	6	6.5	76	30	0
48	1		33.737	1	1	1	1	1	1	0	7.7	1	0	2	0	0	0	0	3	6	100	1	1
42	1	7	24.9428	1			0	0	1	0	10.8	1	0	1	0	0	0	0	2	7	88	5	0
63	2	12	21.5651	0	1	0	0	0	0	0	6.8	2	3	2	0	1	0	0	8	6	86	60	0
73	1	25	17.0392	1	1	0	0	1	1	1	6.5	1	1	1	0	1	2	0	6	7.33	91	10	0
50	1		23.5666	0	1	1	0	1	1	0	6.2	1	1	3	0	1	3	1	10	4.5	90	30	0
56	1		31.6043	0	1	1	1	1	1	1	10.1	0	1	1	0	1	0	0	3	7.5	100	20	0
76	1	4	23.1405	1	0	0	0	1	1	0	6.8	1	1	2	2	0	0	0	6	5	83	30	0
60	1	6	26.7949	0	0	0	0	1	1	0	6.4	1	1	0	0	1	0	0	3	8	100	20	0
59	1	20	21.58	1	1	0	0	0	1	0	8.3	1	0	2	0	1	0	1	5	6.5	100	15	0
80	2	15	28.0889	0	0	0	0	0	0	0	7.6	2	0	2	0	1	0	1	6	5.67	94	2	0
48	2	6	31.25	0	1	0	1	1	1	0	7.1	0	0	1	0	1	0	1	3	7.33	96	15	0
76	2		23.0769	0	1	0	0	1	1	0	6.1	0	1	1	0	1	0	0	3	7.5	100	30	0
72	2	20	25.6837	0	0	0	0	0	1	0	8	1	2	0	0	1	2	1	7	8	100	20	0
63	2		20.3831	1	1	0	0	0	1	0	7	1	0	2	2	0	3	0	8	6.5	81	10	0
71	2	17	18.9745	0	1	0	0	1	1	0	7	1	1	1	0	1	0	0	4	7	93	30	0
77	1	11	30.4705	1	1	1	1	1	1	0	9.1	1	1	0	0	1	0	1	4	8	89	20	0
70	1	18	27.2817	1	1	1	1	1	1	0	5.9	0	0	0	0	0	0	0	0	9	100	15	0
68	1	14	23.2446	0	1	0	0	1	1	0	6.7	0	1	2	0	0	0	0	3	6	100	20	1
46	1	4	32.41	1	0	0	0	0	1	0	9.3	1	0	1	0	0	0	0	2	7	93	5	0
47	1	8	23.2892	1	0	0	0	1	0	0	6.9	0	2	3	3	1	2	1	12	2.17	28	40	1
48	1		25.9242	1	0	0	0	1	1	0	5.8	0	1	1	0	1	0	0	3	7	100	3	1
66	2	8	26.1381	0	1	0	0	0	1	0	6.5	2	1	2	0	1	0	0	6	6.5	100	15	0
62	2	8	29.6485	0		0	0	0	1	0	7.5	2	2	2	2	1	0	0	9	5.5	85	30	1
56	2	9	24.8777	0	1	0	0	1	1	0	7.5	0	0	0	0	1	0	0	1	9	95	15	1
57	1	10	20.3567	1	0	0	0	1	0	0	7.3	1	0	1	0	0	0	0	2	7.5	100	5	0
66	1	12	19.3982	1	0	0	0	0	1	0	7.4	0	0	1	0	0	0	0	1	7	100	5	0
66	1		34.8501	0			0	1	1	1	6.5	1	1	2	0	1	0	0	5	6	100	5	0
74	1	6	28.9453	1	1		1	0	1	0	7.9	0	1	1	0	1	3	1	7	7.5	88	15	1
41	1	8	25.1296	0	0	1	0	1	0	0	6.2	1	0	3	1	0	1	0	6	4.5	100	5	0
82	2	5	19.4771	0	0	0	0	1	1	0	7.2	1	1	0	0	1	0	1	4	9	92	20	0
60	2	1	16.4366	1	0	0	0	0	1	0	6.5	1	0	2	2	1	1	1	8	5.5	73	15	0
66	1		26.5625	0		0	0	0	1	0	6.8	1	1	1	0	1	0	0	4	7	100	30	1
70	1	14	27.7616	1	1	0	1	1	1	1	6.6	1	0	0	0	1	0	0	2	8	94	10	0
73	2	14	18.07	0	1	0	1	1	1	0	7.3	0	0	1	0	0	0	0	1	7	93	5	0
55	2	1	29.5553	0	1	0	0	0	1	0	7.1	2	2	2	0	2	0	0	8	6	92	20	1
63	2		29.4887	0	1	0	0	1	1	1	5.2	2	1	2	0	2	0	0	7	6	86	20	0
63	1	8	19.0071	0	1	0	0	0	1	0	5.7	1	1	1	0	1	0	1	5	7	88	30	1
72	1	11	21.9671	1	0	1	1	1	1	0	6.5	1	0	1	0	1	0	1	4	7	100	10	0
77	1	14	23.091	1	1	0	0	1	1	1	6.5	0	1	2	0	1	0	0	4	6	100	6	1
67	2	7	30.3193	0	0	0	0	0	1	0	6.5	2	1	2	0	1	0	1	7	6.5	100	20	0
66	2	13	25.717	0	1		1	1	1	0	7	1	0	3	3	1	0	0	8	4	35	10	0
59	2	7	34.6021	1	1		0	1	1	0	6.7	1	0	2	2	0	0	1	6	6.5	81	15	0
73	1	5	19.798	0	1		0	1	0	0	6.6	0	0	2	0	0	0	1	3	5.5	100	15	0
59	2	4	19.4883	0	0	0	0	0	0	0	6.5	1	1	2	0	1	0	1	6	6	100	10	0
66	2	17	22.7998	0	0	0	0	1	1	1	7.3	2	3	0	2	1	2	0	10	8	73	120	1
56	1	7	25.727	0	0	0	0	0	1	0	6.5	2	2	1	0	2	3	1	11	7.5	100	30	1
56	1		31.439	1	0	0	1	1	1	0	7	3	3	2	0	1	0	3	12	6	92	50	0
83	1	2	21.1226	1	0	0	0	1	0	0	6.1	1	0	0	0	1	0	0	2	8	94	10	0
67	1	6	17.898	1	0	0	0	1	0	1	5.7	1	1	1	0	1	0	0	4	7	88	15	1
82	2	21	23.8048	0	1	0	0	1	1	1	10.5	2	2	3	3	2	3	0	15	4	38	120	0
68	1	4	23.0932	1	1	0	0	0	1	0	7.5	1	0	2	0	1	0	0	4	6.5	93	15	0
80	1	11	27.5482	0	1	0	0	0	1	1	6.8	1	0	1	0	1	0	0	3	7	100	5	0
70	1	6	23.533	1	1	1	0	1	1	0	9.9	1	0	3	3	1	0	0	8	1.5	23	3	0
78	2	25	20.3511	0	1	0	0	1	1	1	7.2	1	1	0	0	1	0	0	3	8	98	30	0
62	1		20.325	1	0	0	0	1	1	0	6.4	1	0	0	0	1	0	0	2	8	100	10	0
52	2		25.6549	1	0	0	0	0	1	0	6.6	2	1	3	2	1	0	1	10	4.5	71	10	0
63	1		30.0568	1	0	0	0	1	1	0	7	0	0	1	0	1	0	0	2	7	100	10	0
78	1		22.534	1	1	1	1	1	1	1	5.1	1	0	0	0	0	0	1	2	8.5	100	1	1
63	1		29.0688	1	1	1	0	1	1	0	7.5	1	1	2	0	1	0	1	6	6	100	5	1
41	1		26.4004	0	0	0	0	0	0	0	9	1	1	2	0	1	0	1	6	5	86	30	0
59	1	8	26.1752	1	1		0	0	1	0	7.4	1	1	2	2	1	0	0	7	5.5	85	30	1
66	2	6	21.875	0	0	0	0	0	0	0	7	1	1	1	0	1	0	1	5	7	100	20	0
62	1	27	27.7447	1	1	1	0	1	1	0	7.1	1	0	0	0	1	0	0	2	8	94	5
71	1	11	25.2826	1		1	0	0	1	0	6.6	0	0	0	0	1	0	0	1	9	90	15	1
70	2	16	32.2754	0	1	1	0	0	1	0	7.1	2	0	2	2	1	0	0	7	5	71	5	0
73	2	3	26.3146	0	1	1	1	1	1	0	8.6	2	2	2	0	1	0	1	8	6	100	20	0
55	1	17	35.5248	1	1	0	0	1	1	0	6.1	1	1	2	2	1	0	0	7	6	75	60	1
67	2	17	18.4444	1	1	0	0	1	1	0	5.7	2	2	2	3	3	3	3	18	5.5	58	30	1
72	1	4	18.1699	0	0	1	0	0	0	0	5.9	1	1	1	0	1	0	0	4	7	93	20	0
80	1	9	22.7646	1	1	1	1	1	0	0	6.1	1	0	0	0	1	0	1	3	8	100	5	1
57	1	10	29.3947	1		0	0	1	1	1	9	1	1	1	0	2	0	1	6	7	100	3	0
62	2	2	23.5847	1	0	0	0	1	1	0	6.3	2	2	2	0	1	0	1	8	5.5	88	30	0
58	1	19	25.5102	1	0	0	0	1	1	1	7.4	1	0	2	0	1	0	0	4	5	91	10	0
43	1	1	25.5181	0	1		0	0	1	0	6.9	1	0	2	0	0	0	0	3	6	92	10	1
50	2	15	35.4435	0	1	1	0	1	1	0	7.1	0	0	2	2	0	0	0	4	7	100	10	1
73	2	2	18.7258	0	1	0	0	1	1	0	5.7	0	1	2	2	1	3	0	9	7	93	10	0
79	2	13	22.9164	0	1	1	0	1	1	0	6.5	1	1	2	2	0	0	0	6	9	95	30	0
72	2	5	25.5869	0	1		0	0	1	0	6.9	2	1	2	2	2	3	1	13	8	100	15	0
69	2	19	36.3735	1	1		0	1	0	0	6.7	1	3	2	2	2	0	1	11	6	67	60	0
65	1	2	21.889	1	0	0	0	1	1	1	5.6	1	2	2	2	2	3	1	13	6	100	30	1
64	1	19	26.2969	1	0	0	0	1	0	0	5.8	3	3	2	2	3	0	2	15	4.5	60	120	0
63	1	25	25.1822	0	0	1	1	1	0	0	7	0	1	2	2	2	3	1	11	6	86	15	1
64	2	14	24.4946	1	1	0	0	1	1	0	6.5	1	0	2	2	0	0	1	6	5	100	2	0
74	1		22.4766	0	1	1	1	1	1	0	7.3	1	2	2	2	1	3	0	11	7.5	94	50	0
65	2	3	31.3894	0	0	0	0	1	1	0	6.7	1	0	2	2	1	0	0	6	5.5	92	10	0
60	1	3	19.1327	1	0		0	0	1	0	5.4	0	0	2	0	1	0	0	3	6.5	100	10	1
77	2	19	19.8991	0	1	0	0	1	1	0	6.9	1	1	1	0	1	0	1	5	7	88	20	0
43	2	6	23.7253	1	1	0	0	0	0	0	6.7	1	0	2	0	0	0	1	4	6	100	0	0
50	1		20.7476	0	0	0	0	0	1	0	6.3	2	3	2	3	1	3	2	16	5	59	120	0
83	1	25	21.6041	0	1	0	0	1	1	1	7.5	0	0	1	0	0	0	0	1	7	100	5	0
55	1	30	29.1363	0	1	0	1	0	1	0	7.1	2	0	2	2	2	0	2	10	6	80	10	0
75	1	60	19.6038	1	1	1	1	1	1	1	6.2	1	1	0	0	1	0	0	3	8.5	94	30	0
61	2		30.8594	0	1	0	0	1	1	0	7.2	1	3	1	0	1	3	0	9	7	88	40	0
38	2		26.1928	0	1	0	0	1	1	0	10.3	2	1	3	3	2	3	2	16	3.5	27	30	0
59	1		18.1936	1	0	0	0	0	0	0	6.6	1	1	2	0	1	0	1	6	6	92	30	0
67	1	7	29.7213	1	1	1	0	1	1	0	9.6	2	1	2	0	1	3	1	10	5.5	92	10	0
58	1	10	22.4273	1	1	1	0	0	0	0	10.2	1	1	0	0	1	0	1	4	8.17	98	10	0
53	1	5	32.0909	1	1	0	0	1	1	0	9.9	1	3	0	2	1	0	1	8	8	67	120	1
49	2	2	29.6882	1	0	0	0	1	0	0	10.6	0	0	2	0	1	0	1	4	6	99	10	0
44	2		24.7295	1	1	0	0	0	1	1	8.7	1	3	2	0	1	1	0	8	6	100	60	0
68	2	10	25.8065	0	1	1	0	1	1	1	8.5	3	1	3	3	2	0	1	13	4.5	64	15	0
60	1	16	24.9565	1	1	1	0	1	0	0	8.1	1	3	2	2	1	0	1	10	5	71	60	0
64	1	20	33.91	1	1	1	1	1	1	0	7.2	0	1	1	0	0	0	0	2	7	88	10	0
51	2	18	22.6843	0	1	0	0	1	1	0	7.6	1	0	3	3	0	0	0	7	4	59	0	0
57	1	3	30.4498	1	1	0	0	1	0	0	5.8	2	0	1	0	1	0	2	6	7	100	15	1
81	1	35	26.398	1	1	1	1	1	1	1	7	0	0	0	0	1	0	0	1	8	100	10	0
48	1	31	32.1868	1	1	0	0	1	1	0	9.2	2	3	1	0	2	3	0	11	7.5	94	60	0
37	2	3	30.116	0	1	0	1	1	1	0	12.3	2	2	2	0	1	0	2	9	6	88	30	1
52	1	12	32.1398	0	1	0	0	1	1	1	8.4	1	3	2	0	1	2	1	10	6	100	60	0
54	2	5	32.3621	0	1	0	0	1	1	0	6.3	2	0	2	0	1	0	0	5	5.5	96	5	0
72	1		21.3774	1	1	0	0	1	0	1	6.7	1	1	1	2	1	0	2	8	7	78	30	0
65	1	34	25.7964	0	1	0	0	1	1	1	7.7	2	2	2	0	1	0	1	8	5	91	20	1
43	1	10	27.3078	0	1	0	0	0	0	0	8.8	1	1	3	0	1	2	1	9	3.5	89	4	1
79	2	9	15.1885	0	1	1	0	1	1	1	5.9	1	2	0	2	2	0	1	8	8	84	30	0
72	2	17	23.8156	0	1	0	0	1	1	1	7.4	0	1	1	0	0	0	0	2	7	93	20	0
39	2	2	28.3987	1	0	0	0	1	1	0	9.6	2	2	1	2	1	1	2	11	7.5	71	180	1
69	1	8	22.0911	0	1	0	0	1	1	0	7.1	1	0	2	0	0	0	1	4	6	92	5	0
69	1	22	35.5966	1	1	1	1	1	1	0	6.4	1	1	1	0	1	0	2	6	7	100	10	0
44	1	10	30.3765	1	1	1	0	1	1	0	9.2	1	1	2	0	1	0	0	5	6	100	15	1
55	2	11	27.866	1	1	1	0	0	1	0	8.6	2	2	3	3	1	1	1	13	4	57	30	0
53	1	9	27.415	1	1	1	0	1	1	1	10.7	2	2	2	0	1	0	1	8	5	91	30	1
60	2		29.2171	0	1	0	0	0	1	1	6.8	2	1	2	2	2	0	1	10	5.5	85	30	0
48	2		28.4352	0	1	0	0	0	1	0	10	2	2	2	2	1	0	0	9	6	80	30	0
67	1		26.396	1	1	0	1	1	0	1	8.4	2	1	1	0	1	0	2	7	7	100	15	1
44	1	5	42.5501	1	1	0	0	1	1	1	7.2	2	2	3	0	1	0	1	9	4.5	100	90	1
73	1	19	29.0023	0	1	1	0	1	0	1	7.2	1	0	0	0	0	0	0	1	8	100	10	1
70	1	30	19.8347	1	1	1	1	0	1	0	7.7	1	0	1	0	0	0	0	2	7	100	10	0
65	2	5	25.8897	0	1	0	0	1	1	0	8.4	1	0	2	0	1	0	0	4	6.5	93	7.5	0
82	2	14	21.2747	0	1	1	0	1	1	1	8.5	3	3	2	2	1	0	0	11	6.5	76	60	0
59	1	5	28.6326	1	1	0	0	1	1	0	13.1	2	2	0	0	1	3	2	10	8	100	30	1
58	2	18	27.8956	0	1	1	0	1	1	1	7.9	1	2	2	0	1	0	1	7	6.5	93	40	0
82	1	20	20.4471	1	1	0	0	1	0	1	12.2	0	0	0	0	1	0	0	1	8	94	10	0
77	2		27.7527	1	1	0	0	1	0	1	7.4	0	1	1	0	0	0	0	2	7	100	30	0
53	2		18.9244	0	1	1	0	0	1	0	6	2	1	1	0	2	0	1	7	7	88	10	1
56	1	6	25.246	1	1	1	0	1	1	1	8	2	1	1	0	1	3	1	9	7	88	15	0
74	1		25.2994	1	1	1	1	1	1	1	6.1	0	0	0	0	1	0	0	1	8	94	10	0
47	1		32.5878	1	1	1	0	1	1	0	7.6	1	2	1	0	0	0	1	5	7	88	30	0
53	1		32.1291	1	1	1	1	1	1	1	7.3	1	1	2	0	0	0	0	4	6	86	10	0
63	2	1	28.8462	0	0	0	0	0	1	0	6.3	1	1	2	0	1	3	0	8	6	92	10	0
49	1	5	30.4218	0	0	0	0	0	1	0	6	0	1	0	0	0	0	0	1	7	93	20	0
72	1	10	19.8413	1	0	0	0	1	1	0	6.4	2	1	0	0	1	0	1	5	8	89	15	0
68	1	8	23.1405	1	1	1	0	1	0	0	9.1	0	0	2	2	0	0	0	4	5.25	81	10	0
83	1	11	32.0312	0	1	0	0	1	1	0	6.3	0	0	2	0	1	0	1	4	6.17	95	5	0
64	1		24.0882	0	0	0	0	0	1	0	7.5	1	0	2	2	1	0	0	6	5	83	15	0
80	2	35	23.8054	0	0	1	0	1	1	1	7	1	1	1	2	0	0	0	5	7	82	30	0
52	1	1	25.2482	0	1	0	0	1	1	0	11.2	2	0	2	0	1	0	1	6	5	91	5	0
77	2	20	22.9719	0	0	1	0	0	0	0	9.5	1	3	1	2	1	3	0	11	7	78	60	0
47	1	1	26.7036	0	1	0	1	0	1	0	7.8	2	0	2	2	0	0	0	6	5	71	10	1
64	2		29.2421						0		11.4	2	2	3	2	1	0	1	11	4	80	2
79	2	36	27.368	0	0	0	0	1	1	1	6.4	3	2	2	2	2	3	3	17	5	83	30	0
76	2	7	30.0305	0	0	0	0	1	1	0	7.6	1	1	2	0	1	0	1	6	6.5	87	10	0
65	1		25.2774	1	0		0	0	1	1	7.1	0	1	1	2	0	0	2	6	7	78	40	0
82	1	29	22.863	1	0		1	0	0	1	6.9	1	0	0	0	1	0	1	3	10	100	10	0
61	1	26	31.7916	1	0	0	1	1	0	0	6.1	1	1	2	0	1	0	0	5	6.5	87	30	0
63	1	27	22.2295	0	0	0	0	1	0	0	6.7	1	0	1	0	1	0	1	4	7	100	10	1
78	2	8	30.0425	0	0	0	0	1	1	0	6	1	2	1	0	1	2	1	8	7	88	40	0
60	1		24.9476	0	0	0	0	0	1	0	6.6	1	0	2	0	0	0	0	3	6.5	100	3	0
49	1	11	45.7526	0	0	0	0	1	1	0	7.7	2	1	2	0	2	0	2	9	6	100	20	1
64	1	7	28.3176	0	0	0	0	0	1	0	5.8	2	2	2	2	1	3	0	12	6	75	45	1
81	2	9	17.4078	0	0	0	0	0	1	1	5.6	0	0	2	0	0	0	1	3	5.5	100	3	0
53	1	5	29.5507	1	1		0	1	0	0	6.3	2	2	3	2	2	3	3	17	4	80	30	0
49	2	9	38.7031	1	1	0	0	0	1	0	6	1	0	1	0	1	3	2	8	7	100	2.5	1
65	1	15	23.9	1	0	1	0	1	1	0	6.2	1	0	0	0	0	0	0	1	8	100	5	0
65	2		22.3478	0	1	0	0	1	1	0	7.4	1	1	2	0	0	0	0	4	5.5	92	30	0
72	2	5	31.1972	0	1	0	0	1	1	0	6.4	2	0	3	0	1	0	0	6	4.5	93	10	0
69	1	6	20.1733	0	1		0	0	0	0	6.6	1	1	2	2	1	3	2	12	5	83	20	0
84	1	27	20.4401	1	0	0	0	1	1	0	7.1	0	1	1	0	1	0	0	3	7	93	15	1
73	2	7	25.4524	1	1	0	0	0	1	0	6.8	0	0	2	0	0	0	0	2	5	100	10	0
76	2	22	20.5662	0	1	0	1	1	1	1	6.6	1	1	2	0	0	0	0	4	5.5	100	40	0
79	1	19	29.6427	1	1	0	0	1	1	1	7.5	0	0	0	2	0	0	1	3	8	80	10	0
72	1	18	18.3307	1	1	0	0	0	0	0	6.5	1	0	0	0	1	0	0	2	8	97	10	1
74	1		21.1959	1	0	0	1	1	1	0	6.6	0	0	2	0	0	0	0	2	6	92	5	1
52	1	3	27.7447	0	0	0	0	1	0	0	6.5	0	0	3	0	0	0	0	3	4	89	15	1
42	1	12	22.16	1	0	0	0	0	0	0	6.8	0	0	2	0	1	0	0	3	5.67	99	3	0
77	1	5	21.8522	0	1	1	0	0	0	0	5.7	3	0	2	2	1	3	0	11	5	83	10
57	1	11	27.4406	0	0	0	0	0	1	0	6.2	1	0	2	2	1	0	1	7	5.5	85	17.5	1
68	2		26.2222	0	0	0		1	1	0	7	1	3	2	0	1	0	0	7	6.5	93	60	0
70	1		28.819	1	0			0	1	0	6.8	1	1	1	2	1	0	1	7	7	78	20	1
69	1	30	25.2092	0	0	0		1	1	1	7	2	2	2	0	2	3	2	13	6	100	30	1
69	1	5	29.0437	0	1	0	0	1	1	1	6.4	2	2	2	2	1	0	1	10	5.5	85	30	0
58	1	23	31.5483	0	1	1	1	1	1	0	4.8	2	2	2	0	1	3	1	11	6.5	87	30	0
72	1	5	25.6369	0	1	0	0	0	0	0	6.4	0	0	3	0	0	0	0	3	4	100	5	0
64	1	12	27.0284	1	1	0	1	1	1	0	8	1	0	2	0	1	0	0	4	5	91	5	1
57	2	14	22.3703	1	1	1	0	1	1	0	6.9	1	0	1	0	1	0	0	3	7	100	15	0
73	1	1	16.2971	0	0	0	0	0	0	0	6.6	1	1	1	0	1	0	1	5	7	88	30	0
66	2		25.2174	0	1	1	1	1	1	1	6.1	1	0	0	0	1	0	0	2	9	100	5	0
65	2	7	24.841	0	1	0	0	1	1	0	6.4	2	2	2	0	1	0	2	9	5.5	87	20	0
74	2	27	24.653	0	1	1	0	1	1	1	7.3	1	1	1	0	2	3	0	8	7	93	20	0
66	2	3	17.5668	1	0	0	0	1	1	0	5.5	2	3	3	3	1	3	1	16	4.5	60	60	1
56	1	28	23.1084	0	1	1	0	1	0	0	7.4	1	0	1	0	0	0	0	2	7.5	100	5	0
73	1	10	23.7152	1	1	1	0	0	0	0	5.5	3	1	2	2	2	0	0	10	6	71	20	0
71	1		24.1083	1	1	1	1	1	0	0	5.2	1	1	1	0	1	0	0	4	7	100	30	0
41	1		24.2123	0	1	1	1	1	1	0	7.2	1	2	0	0	1	0	0	4	8	100	60	0
61	1		26.8274	1	1	1	0	1	0	0	6.9	0	0	2	2	1	0	0	5	6	80	10	0
69	2		22.0224	1	1	1	0	1	1	0	14.4	2	1	1	2	1	0	1	8	7	74	20	0
71	1		20.5126	1	1	1	0	1	1	0	7.2	1	2	3	2	1	0	1	10	4	67	40	0
63	1		21.9713	0	1	1	0	1	1	0	6.9	2	1	2	0	1	0	1	7	6	100	5	1
73	1	25	24.5351	1	1	1	0	0	1	1	8.3	3	3	2	3	1	3	1	16	6	60	70	0
66	2	17	44.2331	0	0	0	0	1	0	0	9.3	1	0	2	0	1	0	0	4	6	100	2.5	0
71	1	3	29.1782	0	0	0	0	1	1	1	8.2	2	0	2	2	1	0	1	8	5	83	10	0
53	1		23.4236	1	1	1	1	1	0	0	7.1	1	0	2	0	1	0	1	5	6	92	10	1
45	1	7	37.6624	0	1	1	0	1	1	0	8.4	1	1	2	0	1	0	1	6	5.5	89	10	0
41	2	5	25.4581	0	0	0	0	0	0	0	8.2	2	2	1	0	1	0	0	6	7	100	20	0
80	1		27.9548	0	1	0	0	0	1	0	8.4	1	0	0	0	1	0	0	2	8	100	2	0
45	1		25.2941	0	1	1	1	1	1	0	9.9	1	2	1	0	0	0	2	6	7	88	30	1
69	1	2	28.578	0	1	0	0	1	1	0	6.6	1	1	0	0	1	0	0	3	8.5	100	20	0
68	1	30	25.1338	0	1	1	1	1	0	1	7.1	1	0	1	0	1	0	2	5	7	100	1	1
72	2	14	23.3975	0	1	0	0	1	1	0	8.7	1	1	2	0	1	0	0	5	6.5	93	20	0
47	1	10	36.5062	1	1	0	0	1	1	0	6.4	2	0	2	0	0	0	2	6	6	86	10	1
66	2		22.9826	0	1	1	0	1	1	1	7.4	1	1	2	0	1	0	0	5	6	100	30	0
69	1	7	22.0656	0	1	0	0	0	1	0	6.9	1	1	1	0	0	3	0	6	7	93	20	0
72	1	9	26.2247	1	1	0	1	1	0	0	6	1	0	1	0	1	0	0	3	7	93	2	0
63	1	3	18.1429	0	1	0	0	0	0	0	7.1	1	1	2	0	1	0	0	5	6.5	93	10	0
50	1	5	30.4053	1	1	0	0	1	1	0	7.1	1	0	2	0	0	0	0	3	6	86	2.5	1
50	1	21	32.1282	1	1	1	1	1	1	0	11.6	3	0	3	0	1	0	0	7	3.5	88	15	0
75	1	10	23.2884	1	1	1	0	1	1	0	7	1	1	0	0	0	0	1	3	10	100	30	0
62	2		18.6326	0	0	0	0	0	0	0	11.6	0	0	0	0	1	0	1	2	8	100	10	0
70	1		16.1362	1	1	0	0	0	0	0	13.8	1	1	1	0	1	0	1	5	7.5	100	15	0
42	1	3	33.7959	1	0	1	1	1	1	0	6.7	1	0	1	0	1	0	1	4	7	88	10	0
65	1	3	43.4523	0	0	0	0	1	1	0	8.1	1	0	2	3	2	0	1	9	6	55	10	0
60	2	14	24.8907	0	1	0	0	0	1	0	7.5	1	1	1	0	1	0	1	5	7	100	5.5	0
35	2		29.4252	0	0	0	0	1	0	0	8.3	1	0	1	0	2	0	1	5	7.5	100	5	0
68	1	10	27.0329	0	1	0	0	1	0	0	8.6	1	1	0	0	1	0	0	3	9	100	20	0
67	1		18.343	0	1	1	1	1	1	0	9.2	1	0	2	0	0	0	0	3	6	92	1	1
67	1	4	24.9964	1	0	0	0	0	0	0	6.8	3	3	3	3	2	2	1	17	4	40	40	1
67	1	4	23.4187	1	0	0	0	1	0	0	6.4	2	2	2	2	1	0	1	10	5	71	30	1
62	1	1	27.0641	1	1	1	0	0	1	1	6.3	2	1	2	0	0	2	1	8	5	100	60	0
72	2	6	22.3214	0	0	0	0	0	1	0	6.6	1	1	1	0	1	0	1	5	7	95	20	0
64	2		24.9171	0	0		0	1	0	0	6.7	1	1	2	0	1	0	0	5	6	92	30	1
73	2		30.52	0	0	0	0	0	1	0	7.2	1	2	1	0	2	2	2	10	7	100	20	0
79	1		27.9858	1	1	1	1	1	0	0	8.1	2	1	1	0	2	0	1	7	7	100	5	0
68	1	23	22.0075	0	0	0	0	0	1	0	6.5	1	1	0	0	1	0	0	3	8.5	100	10	0
36	1		30.5926	0	0	0	0	0	1	0	8.5	1	1	1	0	0	0	2	5	7.5	94	30	0
55	1	3	24.236	1	0	0	0	0	1	0	6.4	2	0	2	0	1	0	1	6	5	100	2	0
65	1	27	25.9431	1			0	1	1	0	6.3	2	1	2	0	2	0	0	7	6	86	20	0
64	1	14	22.9334	1	1	0	0	1	1	0	6.3	1	0	2	0	1	0	1	5	6	86	10
70	2		15.3146	0	0	0	0	0	0	0	6.5	2	2	2	2	2	0	1	11	5	77	20	0
72	2	13	25.2241	0	1	0	0	1	1	1	7.4	1	1	1	0	1	3	0	7	7	88	30	0
72	2		23.9682	0	1	0	0	0	1	0	8.5	1	1	1	0	1	0	1	5	7.5	94	30	0
61	1	21	34.7373	1	1	1	1	1	1	1	10.3	3	3	3	2	2	3	1	17	4.5	100	90	1
76	1	27	26.1962	0	1	1	0	1	1	0	8.3	0	2	2	2	1	3	0	10	6	67	30	0
65	1	15	31.8339	1	0	1	1	0	0	1	8.2	1	1	1	0	1	0	0	4	7	100	30	0
43	2	12	27.9421	0	0	1	0	1	1	0	9.8	1	0	2	0	1	0	1	5	6.5	100	5	1
47	1	2	24.5917	1	1	0	0	1	1	0	11.7	1	1	2	0	1	0	0	5	6	95	10	1
63	2	15	16.0229	1	0	0		1	0	0	6.5	1	0	2	0	1	0	1	5	6	100	0	0
63	1	10	25.1714	0	1	1	0	1	1	0	12.2	1	1	1	0	0	0	0	3	7.5	100	30	1
66	1		25.1559	1	1	1	0	1	1	1	6.6	1	0	1	0	2	0	2	6	7.5	100	10	0
69	1		26.3329	1	0	0	0	1	1	1	5.7	0	1	0	0	0	0	0	1	9.5	100	20	0
50	1		23.7228	1	0	0	0	1	1	0	6.8	1	0	3	0	1	0	0	5	4.5	93	10	0
68	2		15.9788	0	0	0	0	0	0	0	6.8	2	2	1	0	1	0	0	6	7	88	30	0
68	1		18.3655	1	0		0	0	0	0	6.7	2	2	1	2	1	0	0	8	7	80	20	0
68	2		15.6013	0	0	0	0	0	1	0	6.3	3	2	2	0	1	0	0	8	5.5	100	30	0
65	1		36.4366	1	0	0	0	1	1	0	6.9	2	3	2	2	1	0	2	12	5	77	90	1
50	1		24.2215	1	0	0	0	1	1	0	6.9	1	0	2	0	0	0	0	3	5	91	15	1
66	1		19.4674	1	1	0	0	0	1	0	7	1	0	1	0	1	0	0	3	7.83	98	10	0
55	1		25.1429	1	1	0	0	1	1	1	6.8	1	0	1	0	1	0	0	3	7.33	98	10	1
81	1		23.3355	1	1	1	0	1	1	0	6.8	1	0	1	0	0	0	1	3	7	100	10	0
84	2		19.3572	0	1	0	1	1	1	0	6.2	0	1	1	0	0	3	0	5	7	88	40	0
60	1		22.8659	1	0	0	0	1	1	0	6.2	1	0	1	0	0	0	0	2	7.5	100	3	1
69	2		26.2845	0	1	0		1	1	0	6.8	0	0	1	0	1	0	1	3	7	100	10	0
60	1		29.3848	1	0	0	0	1	1	0	9.3	1	1	2	0	1	0	1	6	6	100	30	0
64	1		26.398	1	0	0	0	1	1	1	7.4	1	0	2	0	0	0	0	3	6	100	10	0
71	1		21.4533	1	1	0	0	1	1	0	6.8	1	0	2	2	1	0	0	6	6	80	5	0
63	1		20.0808	1	1	0	0	1	1	0	6.5	1	0	2	0	0	0	0	3	6	92	15	0
56	2		22.1003	1	1	1	0	0	1	0	10.9	1	1	2	0	0	0	1	5	5	100	15	0
43	2		29.5128	0	1	1	0	1	1	0	7.5	1	0	0	0	0	0	0	1	8	100	5	0
73	1		19.9573	1	1	0	0	1	1	0	7.2	1	1	1	0	1	0	0	4	7	93	30	0
63	1		25.0995	1	1	1	0	1	1	0	7.2	0	0	1	0	1	0	0	2	7.33	98	10	0
60	1		21.875	1	1			1	1	1	6.7	2	2	1	0	1	1	0	7	7	100	30	1
81	1	8	21.4533	1	1	0	0	1	1	1	6.3	1	0	1	2	1	0	1	6	7	74	5	0
76	2	25	19.8901	0	1	1	0	1	0	0	7.6	1	3	2	0	1	0	1	8	6	100	60	0
73	2	25	17.3941	1	1	0	0	0	0	0	11.9	2	2	2	2	1	3	2	14	5.5	73	30	0
69	2	26	23.2801	0	1	1	0	1	1	0	8	1	2	0	0	1	0	1	5	8	100	30	0
84	1	21	25.565	1	1	0	1	1	1	1	7	1	0	2	2	1	3	1	10	6	67	10	0
81	2	21	20.9275	0	0	0	0	0	0	0	6.9	1	0	2	0	0	3	0	6	6.5	87	15	0
65	1		29.0316	1	1		0	1	1	1	7	0	0	2	2	0	0	0	4	5	77	10	1
71	1	25	20.4491	1	1	0	0	1	1	1	6.8	1	0	1	0	0	0	1	3	7	93	15	1
81	2	12	22.213	0	0	0	0	1	1	0	7.4	1	1	0	0	1	0	0	3	8	89	20	0
68	1		24.2764	0		0	1	0	0	0	6.4	1	0	1	0	1	0	1	4	7	100	5	0
77	2	23	24.5578	1		1	0	1	1	0	7.8	1	1	2	0	1	0	1	6	6.5	93	15	0
70	2	4	24.0578	0	0	0	0	1	1	0	7	0	0	0	0	0	2	1	3	8	100	2.5	0
82	1		22.8284	0	1	0	0	1	1	0	6.8	0	0	1	0	1	0	0	2	7	100	15	0
64	1	16	20.698	0	0		0	0	0	0	7	1	0	2	0	0	0	1	4	6	86	10	0
68	1		30.6422	0	0		0	1	1	0	6.5	0	0	0	0	1	0	1	2	9	100	5	0
54	2	7	31.935	0	1	0	0	1	1	0	6.4	2	1	2	0	1	0	1	7	5	91	3	0
59	1	10	18.4425	1	1	0	0	1	0	0	6.3	1	1	2	0	0	3	1	8	5	100	30	0
69	1	3	29.0311	0	0	0	0	0	1	0	6.9	1	1	0	0	1	0	1	4	8	100	10	1
65	1	20	34.8494	0	0	0	0	1	0	0	6.3	1	0	2	0	0	0	2	5	5	100	5	1
59	1		19.6641	1	1	0	0	0	1	0	8.3	1	1	1	0	1	0	1	5	7	93	15	1
57	1		24.1878	1	1	0	0	0	0	0	6.5	1	1	2	0	0	0	0	4	6	86	15	0
84	2		20.7565	0	1	0	0	0	0	0	6.6	1	0	2	2	1	0	0	6	6	73	10	0
58	1	11	23.9704	0	1	1	0	0	0	0	9.3	2	1	3	0	1	0	1	8	4.5	100	15	0
61	1		35.1393	1	1	0	0	1	1	1	8.5	1	1	2	0	1	0	0	5	6	100	30	0
59	2		29.456	0	1	0	0	1	0	0	7	0	0	0	0	1	0	2	3	9	100	10	0
61	2	3	35.4564	1	0	0	0	1	1	0	7	0	0	2	0	0	0	0	2	6	86	5	0
67	1	23	20.8611	1	0	1	0	0	1	0	6.2	1	1	1	2	1	3	1	10	7.5	83	30	1
32	2	13	36.5417	0	0	0	0	0	1	0	8.3	2	0	1	0	1	0	2	6	7	93	15	0
65	1	25	23.4236	0	1	1	0	1	1	1	7	1	0	1	0	0	0	0	2	7	79	5	0
62	1	27	25.1596	0	1	1	0	0	1	0	9.6	0	1	2	0	1	0	0	4	6	100	30	0
64	1	11	24.9135	1	1	0	0	0	1	1	8	0	0	2	0	1	0	0	3	6.5	95	5	0
65	2		16.7311	0	1		0	0	0	0	5.9	1	0	1	0	1	0	0	3	7.5	94	7.5	0
69	1		28.306	0	1	1	1	1	1	0	7.5	0	1	1	2	0	3	0	7	7.5	83	15	0
73	1		26.4463	1	1	0	1	1	1	1	6.6	1	1	0	0	0	0	1	3	8	100	30	0
80	2		28.3053	0	0	0	0	1	0	0	6.7	1	2	2	0	1	0	1	7	6	86	60	0
57	1		26.3551	1	1	1	0	1	1	1	7.2	0	0	2	0	0	0	0	2	6	92	5	0
71	1		18.5469	1	1	1	0	0	1	0	6.9	1	0	1	2	1	0	0	5	7	82	5	0
48	1		28.1245	1	0	0	0	1	1	0	6.2	1	0	2	0	1	0	0	4	6	100	5	0
67	2		21.5019	1	1	0	0	1	1	0	6.7	2	0	2	2	1	0	0	7	5	83	5	0
74	1		24.11	1	0	0	0	0	0	0	7.4	0	0	2	0	1	0	0	3	6.5	93	10	0
64	2		22.9002	1	0	0	0	1	1	0	7.2	2	0	3	0	0	0	1	6	4.5	100	10	0
60	1	15	33.3627	0	1	0	0	1	1	0	7.2	1	0	3	0	1	0	0	5	4.5	100	10	0
55	1	19	31.7061	1	1	1	0	1	1	1	9.5	0	1	2	0	1	0	1	5	6	88	30	0
73	1	20	28.4848	0	1	0	1	1	1	1	7.8	2	2	2	2	1	2	1	12	5	77	1	0
76	2	31	29.5017	0	1	1	0	1	1	1	9.5	2	2	2	3	1	1	0	11	5	59	60	0
63	1	22	26.5096	1	1	0	0	0	1	1	7.4	2	2	2	0	1	0	1	8	6.5	93	30	1
71	1	5	27.9273	1	1	0	0	1	1	0	8.3	1	1	1	0	1	0	1	5	7.5	88	30	0
82	1	27	20.727	0	1	1	0	1	0	0	8.5	2	2	2	0	2	0	1	9	6.5	93	30	0
61	1	4	23.3456	0	1	0	0	1	0	0	7.5	1	0	2	0	1	0	0	4	6	86	10	0
67	1	21	26.335	0	1	1	1	1	1	0	9.5	1	2	1	3	2	0	0	9	7	64	30	0
41	2	11	28.4555	1	1	0	0	0	1	0	8.4	2	2	2	0	1	3	2	12	6	100	30	0
38	2	8	33.8487	1	0	0	0	1	0	0	7	1	3	2	2	1	0	1	10	6.5	81	60	0
38	1	1	25.5406	1	0	0	0	0	1	0	7	0	0	1	0	1	0	1	3	7.25	97	15	0
59	1		19.8397	1	1	0	0	1	0	0	6.9	2	2	3	3	1	0	0	11	4.5	45	30	0
74	1	4	24.0245	0	1	1	1	1	1	1	6	0	1	0	0	1	0	0	2	10	100	30	0
77	1	30	23.91	1	1	0	0	1	1	0	7.3	1	1	2	2	1	0	0	7	6.5	68	60	0
70	1	30	25.3806	0	1	1	1	1	1	1	7.2	1	0	2	2	1	0	1	7	5	83	10	0
80	1	13	23.65	1	1	0	0	1	1	1	7	2	1	2	2	1	0	1	9	6	80	30	0
68	1	12	27.1204	1	1	0	1	1	1	0	8.6	1	0	1	2	0	0	1	5	7	74	10	1
74	1	19	17.5824	0	1	1	0	0	0	0	12.3	2	2	1	0	1	0	0	6	7	91	30	0
66	2	12	16.0229	1	1	1	1	1	1	1	6.4	2	0	3	0	2	0	1	8	4	89	5	0
59	2	1	31.6346	1	0	0	0	0	0	0	7.5	1	0	0	0	0	3	0	4	8	100	15	0
43	2	1	30.2243	1	0	0	0	1	1	0	6.3	1	0	1	0	1	0	0	3	7	93	5	0
49	2		21.8837	0	0	0	0	0	0	0	10.5	2	2	2	0	0	0	2	8	6	92	30	0
73	2	10	19.7504	0	1	1	0	1	1	0	8.3	1	2	2	3	1	0	1	10	5.33	48	30	0
69	2	9	22.8618	1	1	0	0	0	1	1	6.4	1	1	0	2	0	0	3	7	10	82	30	0
60	2	2	38.1102	0	1	0	0	1	1	0	11.3	0	0	1	0	0	0	0	1	7	100	10	1
74	2		30.2032	0	1	0	0	1	0	0	6.3	2	3	2	0	0	0	1	8	6	86	60	0
72	2	7	20.3445	0	0	0	0	1	1	0	7.1	2	0	2	0	1	0	1	6	6	92	15	0
81	2		27.9191	0				0	1	0	6.5	0	0	2	0	1	0	0	3	6.5	100	10	0
68	1	12	18.8268	0	0	1	0	1	0	0	8.7	1	0	0	2	0	0	0	3	8.5	81	7.5	0
56	2	20	18.75	0	1	0	0	0	0	0	5.6	1	1	2	0	1	3	0	8	6	86	30	1
50	1	14	24.8061	1	1	1	0	0	1	0	6.1	1	1	1	0	0	1	0	4	7	97	7.5	1
74	1	13	19.721	0	1	0	0	0	1	0	7.2	1	0	1	0	0	0	1	3	7.5	94	10
71	1	39	27.1809	1	1	0	0	0	1	1	6.4	2	1	2	2	1	0	0	8	6	73	3	0
44	1	1	27.4347	0				0	1	0	12.1	0	0	2	0	1	0	0	3	6	100	5	1
66	1	6	24.3824	1	0	0	0	1	1	0	7.4	1	1	2	0	1	0	1	6	5	100	15	0
70	2	34	25.8022	0	1	1	0	1	1	0	5.7	0	1	1	0	0	0	0	2	7	98	20	0
45	2		27.7319	1	0	0	0	1	1	0	8.4	1	2	2	0	0	0	1	6	6.5	100	10	1
63	1		23.7387	0	0	0	0	0	1	1	7	1	0	2	0	1	0	0	4	6.33	97	1.5	0
55	2		19.0781	0	0	0	0	0	1	0	8	1	1	1	0	1	0	0	4	7.5	94	20	0
78	1		21.8558	1	1	1	0	1	1	0	7.6	2	2	2	3	1	0	0	10	6	60	30	0
65	2		32.3716	0	1	0	1	1	0	0	9.7	1	0	0	0	1	0	1	3	8	100	5	0
79	1		22.7826	0	1	0	0	1	0	0	6.4	1	1	1	2	1	0	1	7	7	78	10	0
59	1		32.6531	1	0	0	0	1	1	0	7.2	2	2	2	2	1	0	0	9	5.5	85	30	0
67	1		25.5605	0	1	1	0	1	1	0	6.9	1	0	2	0	1	0	2	6	6.5	96	10	0
62	2	21	26.1427	0	0	0	0	1	1	0	6.8	0	1	2	0	1	0	0	4	5.5	100	15	0
58	1	14	21.0068	1	1	0	0	1	1	0	6.8	2	3	2	2	1	3	1	14	5	71	45	0
70	1		22.6757	1	0	0	0	1	1	1	6.3	1	0	0	0	1	0	0	2	8	100	5	0
67	1	4	25.3515	1	0	0	0	1	1	0	6.7	1	2	1	0	0	3	0	7	7	100	30	0
74	2	23	24.7325	0	0	0	0	1	1	0	6.5	1	2	0	0	0	0	1	4	8	100	30	0
72	1	2	23.5421	1	0	0	0	1	1	0	7.2	2	2	3	2	1	0	0	10	4.5	75	30	0
70	2	14	30.1017	0	1	0	0	1	1	1	7.4	1	1	1	2	1	0	0	6	7	82	30	0
67	2	12	25.3724	0	0	0	0	1	1	0	6.4	1	0	2	0	1	0	0	4	6	92	5	0
65	2	8	18.9181	1	0	0	0	1	1	0	6.1	1	1	1	0	1	0	0	4	7.5	98	15	0
56	2	5	24.6548	1	1	0	0	1	1	0	6.6	1	0	2	0	1	0	0	4	6	100	5	0
59	2	9	23.4376	0	0	0	0	1	1	0	6.9	0	1	2	2	0	0	0	5	5.5	85	60	0
62	2	11	23.4221	1	0	0	0	1	1	0	7.3	1	0	1	0	1	0	1	4	7	100	5	0
57	1	12	25.3906	1	0	0	0	1	0	0	7.1	1	1	1	0	1	0	1	5	7	100	30	0
63	1	12	23.7996	1	1	0	0	1	1	0	7.3	0	0	2	0	0	0	0	2	6	100	10	1
68	1	18	22.2063	1	0	0	0	1	1	0	7.2	1	1	0	2	1	0	0	5	8	80	30	0
70	1	29	20.2247	1	0	0	0	1	1	0	6.4	1	0	2	0	1	0	0	4	6	86	10	0
70	1	19	23.6405	0	0	0	0	0	1	0	6.1	1	1	2	3	1	0	0	8	5	63	5	0
60	1	24	25.1486	0	1	0	0	1	1	0	7.7	2	2	1	2	1	0	1	9	7	74	120	0
66	1		18.6344	1	0	0	0	0	0	0	6.3	1	1	2	0	0	0	0	4	6	100	20	0
66	1	6	20.7612	0	0	0	0	1	0	0	7	0	1	1	0	1	0	0	3	7	93	20	0
68	2	22	27.0676	0	1	0	0	1	1	0	6.6	2	2	2	3	1	0	1	11	5	53	30	0
77	1	9	18.7071	0	0	0	0	0	1	0	6.9	1	1	0	0	1	0	0	3	8	92	40	0
64	1		22.5309	0	0	0	0	1	1	0	6.3	1	0	1	0	1	0	1	4	7	100	15	0
66	1		23.8751	1	1	0	0	1	1	0	6.7	1	1	2	0	1	0	0	5	6	100	5	0
53	2		20.3203	1	1	0	0	1	1	0	5.9	1	3	3	2	1	0	0	10	3.5	66	60	0
40	1	10	31.692	0		1	1	1	0	0	7.2	3	3	3	3	1	3	3	19	2	40	180	1
45	2	1	24.4879	0	0	0	0	0	1	0	6.3	1	1	2	0	1	0	1	6	6	92	15	0
66	1	27	27.6817	0	1	0	1	1	1	1	6.7	0	1	1	0	1	0	1	4	7	93	15	0
52	1	25	20.3704	1	1	1	0	1	1	0	6.1	2	1	2	0	0	3	1	9	5	100	20	0
51	1		35.3822	0	1	0	0	1	1	1	9.1	1	1	1	0	0	0	0	3	7	100	20	0
65	2	2	27.19	1	1	0	0	0	0	0	6.8	1	0	3	0	1	0	2	7	4.5	100	5	0
66	1	32	22.5215	0	0	1	0	1	1	1	10.4	1	0	2	3	1	0	0	7	5.5	65	5	0
57	1		28.3937	1	1	0	0	0	0	0	9.3	1	2	2	0	1	0	2	8	6.5	96	4	0
56	2	6	20.9636	0	0	0	0	0	1	0	8	2	1	1	0	1	0	1	6	7	100	5	0
64	1	20	29.7619	1	1	0	0	1	1	0	7.3	2	0	2	2	1	0	1	8	5	83	10	0
54	1	15	26.6749	1	0	0	0	1	1	0	7.1	2	2	3	0	0	0	0	7	4	89	30	1
35	2	17	35.8836	1	1	0	0	0	0	0	7.5	2	2	2	0	0	0	0	6	6	92	30	0
58	2	1	21.0406	0	1	0	0	1	1	0	10.1	2	2	2	2	0	0	0	8	6	80	60	0
59	1	4	22.3772	1	0	0	0	1	0	0	6.4	1	1	2	0	1	0	1	6	6	96	15	0
69	2	7	23.4407	0	1	0	0	1	1	0	9.8	3	2	2	2	1	3	1	14	6	67	100	0
51	1		26.4157	1	1		1	1	1	0	9.4	2	0	2	0	1	0	0	5	6	100	0	0
47	1	11	31.7715	1	1	1	0	1	1	0	6.8	1	1	2	0	1	0	0	5	6	60	20	1
62	2		27.8497	0			0	1	1	0	11.5	0	0	1	0	1	0	0	2	7.5	100	10	0
79	2	30	25.5661	0	1	0	0	1	1	1	8.7	1	0	0	0	1	0	1	3	9	100	1	0
49	1	15	25.335	1	1	1	0	0	1	0	9.4	1	0	1	0	0	0	0	2	7.5	100	5	1
49	1	10	25.5354	1	1		0	1	1	1	8.6	1	0	2	2	1	0	1	7	5.5	85	15
66	2		23.6832	0	1	1	0	1	1	0	7	2	2	1	0	2	0	1	8	7	100	30	0
66	1		28.8889	1	1	0	1	1	1	1	6.1	2	1	3	3	1	0	0	10	3	50	20	0
67	1	8	27.3438	1	1	1	0	1	0	1	7.1	1	1	1	0	1	0	1	5	7	100	15	0
78	2		18.0802	0	1	1	0	1	1	0	6.6	1	1	2	2	0	3	0	9	6	71	30	0
69	2		17.0874	1	1	0		1	1	0	7.5	2	3	2	0	1	3	0	11	6.5	91	60	0
78	2		23.8728	0	0	0	0	1	1	0	6.2	1	2	2	0	0	0	0	5	6	92	15	0
55	1		26.9274	1	0	0	0	1	1	0	7.4	0	1	2	0	1	0	0	4	6.5	96	20	0
53	1		28.9844	1	1	0	0	1	1	0	7.1	3	0	2	2	2	2	1	12	5	67	10	0
74	1		23.8754	1		0	0	1	1	0	6.3	1	0	2	0	1	0	0	4	5.5	85	2	0
54	1		32.7186	1	0	0	0	1	1	0	6.2	1	1	3	2	1	0	1	9	4.5	77	5	0
65	1		26.2584	1	1	1	0	1	1	0	7.3	1	1	1	0	1	0	0	4	7.5	100	10	0
75	1		22.5886	0	0	0	0	0	0	0	8.7	1	0	2	0	0	0	0	3	5.5	100	7.5	0
46	1		29.5307	0	1		0	0	1	0	17.1	3	0	2	0	1	0	1	7	5.33	97	5	0
56	2	1	23.2816	1	0	0	0	0	1	0	5.8	1	1	2	0	1	0	0	5	6	92	30	0
72	2	12	35.004	1	1	1	0	1	1	0	7.9	1	0	2	2	0	0	0	5	5	71	15	0
74	2		28.6987	0				1	1	0	7.7	1	2	0	0	1	0	0	4	8	100	30	0
74	2		15.6611	0	0	0	0	0	0	0	5.7	3	1	2	2	1	0	0	9	5.75	74	30	0
65	1		24.5089	1	0	0	0	1	1	0	6.2	1	2	1	2	1	0	0	7	7.5	85	30	0
74	2		39.8208	0	0	0	0	1	1	0	5.9	3	3	0	0	2	0	0	8	8	89	60	0
48	1		29.1656	0	1	0	0	1	1	1	7.8	1	1	2	0	1	0	1	6	6	96	10	0
53	1		21.1347	1	0	0	0	0	1	0	7.1	2	0	2	0	0	0	1	5	6	100	15	0
57	1		28.2624	1	1	0	0	1	0	0	5.9	0	1	1	0	0	0	0	2	7	100	30	0
79	2	5	22.6667	0	1	0	0	1	0	0	6.1	0	0	0	0	1	0	0	1	8	89	10	0
76	2	15	25.6745	0	1	1	0	1	1	1	6.1	0	0	1	2	1	0	0	4	7	85	15	0
58	1	7	24.1314	1	0	0	0	1	1	0	6.3	1	0	0	0	1	0	1	3	8	89	3	0
80	1		21.9899	1	1	0	0	1	0	0	6.1	1	1	0	0	1	0	1	4	8	92	10	0
65	2	18	20.4298	0	1	0	0	1	1	1	8.7	2	3	2	2	1	3	2	15	6.5	72	200	0
56	2	1	21.7958	1	0	0	0	1	0	0	5.9	1	1	2	0	0	0	1	5	6.5	100	20	0
73	2	19	17.6297	0	0	0	0	0	1	0	7.6	1	1	2	2	1	0	1	8	6	100	20	0
46	1	2	20.8464	1	0	0	0	0	1	0	6.8	1	1	3	0	1	0	0	6	4.5	90	30	0
65	1	20	23.0388	0	1	0	0	1	1	1	7.6	1	0	2	0	1	0	0	4	6	100	5	0
65	2	2	21.2766	1	0	0	0	0	1	0	6.5	1	2	1	0	0	0	1	5	7.5	100	20	0
63	1	9	29.9357	1	0	0	0	1	1	0	8.4	1	0	2	0	1	0	0	4	5.5	100	10	1
53	2	4	25.8552	0	0	0	0	0	1	0	7.5	0	0	2	0	1	0	1	4	6	100	10	0
72	1	18	32.2681	1	1	1	0	1	1	1	7	1	1	0	0	1	1	0	4	8	100	10	0
50	2	8	35.6513	1	0	0	0	1	1	0	6	1	0	2	0	1	0	0	4	6	92	5	0
77	1	11	16.0231	0	0	0	0	0	0	0	6.8	0	1	1	2	2	0	0	6	7.5	83	20	0
68	1	12	25.3843	0	0	0	0	1	0	0	8.2	2	2	2	3	1	0	1	11	5	63	30	0
78	1	8	20.6988	0	0	0	0	0	0	0	6.4	2	1	1	0	1	0	0	5	7	89	10	0
79	1	26	22.3133	0	0	0	0	1	0	0	7.6	0	0	0	0	0	0	0	0	8	100	7.5	0
72	1		22.7985	0	0	0	0	0	1	1	5.7	1	1	2	0	1	0	0	5	6.5	93	30	0
59	1	14	24.1079	1	0	0	0	1	1	0	7	0	1	3	0	2	0	0	6	4.5	100	30	1
48	1	7	23.7311	1	0	0	0	0	0	0	6.5	0	0	2	0	1	0	0	3	6.5	100	15	0
51	1	10	29.6495	0	1	0	0	1	1	0	7.1	1	1	1	0	1	0	2	6	7	93	30	0
60	1	1	22.6562	1	0	0	0	1	1	0	6.6	1	0	2	0	0	0	1	4	6.5	93	15
66	1	30	27.1203	1	0	0	0	1	0	0	7.5	0	1	1	0	1	0	0	3	7.5	88	30	0
70	1	24	25.0068	0	1	1	0	0	0	1	8	1	1	0	0	0	0	0	2	8.5	100	30	0
68	1	18	22.5827	1	1	1	0	1	0	0	6.7	1	1	2	0	0	3	1	8	6.5	93	20	0
73	2	5	23.0469	0	1	1	0	1	1	0	7.2	1	1	0	0	1	0	1	4	8	89	30	0
57	2	6	19.3685	0	0	0	0	1	1	0	6.5	0	0	2	0	0	0	0	2	5.33	100	1	1
62	2	1	24.1285	0	1	1	0	1	1	0	6.8	1	1	2	0	1	0	0	5	6	92	20	0
60	2	14	23.2434	0	1	0	0	0	0	0	7.8	0	0	1	0	1	0	0	2	7	100	5	0
69	1	19	16.4153	0	1	0	0	0	0	0	5.7	1	2	2	2	1	0	0	8	5.5	83	20	0
65	2	8	25.4696	0	0	0	0	1	1	0	7.7	1	1	2	2	1	0	0	7	5.5	73	30	0
56	1	3	19.4272	0	0	1	0	0	0	0	9.8	1	1	2	0	1	0	0	5	6	92	30	0
82	1	32	21.2183	0	1	0	0	0	1	1	6	0	1	1	2	1	0	0	5	7	70	30	0
57	2	5	35.0862	0	0	0	0	1	1	0	8.2	1	1	2	0	1	0	0	5	6.5	100	30	0
65	1	12	17.919	1	1	1	1	1	1	0	9.1	1	1	1	2	1	0	1	7	7	78	30	1
72	1		22.4913	1	0	0	0	1	1	0	5.8	1	0	2	2	1	0	0	6	6	83	5	0
67	1		22.4736	1	1	0	0	1	1	0	7.1	1	0	2	0	1	0	1	5	6.5	91	3	0
70	1	18	26.7698	1	1	0	0	1	1	0	6.7	0	0	0	0	0	0	0	0	8	94	3	1
65	2		21.1553	1	0	0		0	1	0	6.4	1	0	1	0	0	0	0	2	7	93	3	0
57	2	16	27.9011	0	0	0	0	1	1	0	7.5	0	0	1	0	1	1	0	3	7	100	5	0
45	1		30.288	1	1		1	1	1	0	9.4	2	0	1	0	1	0	0	4	7	95	5	0
82	1		24.5089	0	0	0	1	0	1	1	6.4	1	0	0	0	1	0	1	3	9	90	10	0
70	1	18	19.3222	1	0	0	0	1	1	0	6.5	1	1	2	0	1	0	0	5	6	100	30	0
69	1		21.2528	1	0	0	0	1	1	0	7	0	0	0	0	1	0	0	1	9	100	10	0
67	1	11	23.4586	1	0	0	0	1	1	0	6.7	0	0	1	0	0	0	0	1	7	93	5	0
65	1	17	21.1073	1	1	0	0	1	0	0	6.8	1	0	0	0	1	0	0	2	8	100	5	0
64	2	11	20.5389	0	1	0	1	1	1	0	7	1	0	2	2	0	0	0	5	5	71	10	0
62	1	14	29.3412	1	1	0	0	1	1	0	7.2	1	0	1	0	0	0	0	2	7	93	15	0
47	1	6	24.8016	1	0	0	0	1	1	0	7	1	0	2	0	1	0	0	4	6.5	90	10	1
77	2	18	17.313	1	1	1	0	0	1	0	7.7	1	0	1	0	0	0	0	2	7	93	15	0
57	2		20.7725	0	0	0	0	1	1	0	7.5	1	0	1	0	0	0	0	2	7	88	15	0
58	1	6	26.2915	1	0	0	0	0	0	0	7.3	1	0	2	0	0	0	0	3	6	100	5	1
64	2	12	23.1594	1	1	0	1	1	1	0	8.2	1	0	2	0	1	0	0	4	6.5	91	3	0
37	1	1	30.3461	1	1	0	0	1	1	0	7.6	2	1	2	0	1	0	1	7	6	100	30	1
71	1	3	28.959	1	1	0	0	1	1	0	6.2	1	1	0	0	1	0	2	5	8	100	20	0
66	1	14	24.009	1	0	0	0	1	1	0	5.5	1	0	1	0	0	0	0	2	7	100	2.5	0
76	1		20.4491	1	0	0	0	1	1	0	6	1	2	0	0	1	0	0	4	8.5	85	20	0
65	1		28.3927	1	1	0	0	1	1	1	5.6	1	0	2	0	0	0	0	3	6	92	5	0
77	1		26.9274	1	1	1	1	1	1	1	9	1	1	2	0	1	0	1	6	6.5	93	20	1
75	2		24.4444	0	1	0	0	1	1	0	6.7	2	1	1	0	1	0	0	5	7	91	10	0
72	1		20.0796	1	1	1	0	1	1	0	6.9	1	0	0	0	0	0	1	2	8	100	10	1
56	2		27.9431	0	1	1	1	0	1	0	8.5	1	0	2	0	1	0	0	4	5.33	89	10	0
63	1		23.1677	1	1	1	0	1	1	0	6.8	1	1	1	0	1	0	1	5	7.5	94	30	1
71	2		21.1243	0	1	0	1	1	1	0	6.8	2	1	2	2	2	0	0	9	6.5	81	30	0
74	1		25	1	1	0	0	0	1	0	6.7	2	2	1	0	1	3	0	9	7	88	30	0
55	1		28.4513	0	1	1	0	1	1	1	7	2	1	2	2	1	0	2	10	5.67	81	10	0
62	1		29.6665	1	1	0	0	1	1	0	7.2	0	3	1	0	1	0	0	5	7.5	94	60	0
47	1		26.1579	1	0	0	0	0	1	0	5.9	1	3	1	2	1	0	0	8	7	78	60	0
61	2		21.2279	1	1	0	0	0	1	1	5.8	0	0	2	0	0	0	0	2	6.5	100	5	0
52	1		29.0318	1	0	0	0	1	1	0	6.7	0	0	2	3	0	0	0	5	5.16	37	5	0
73	2		18.0616	0	1	0	0	1	1	0	6.8	1	1	2	0	1	0	1	6	6	86	20	0
65	1		21.1203	1	0	0	0	0	1	0	7.9	2	3	2	2	2	3	3	17	5	73	40	0
68	2		23.6013	0	1	1	0	1	1	0	7	0	0	2	0	0	0	1	3	6	100	15	0
52	2	12	27.5292	1	0	0	0	0	0	0	10.5	1	1	2	2	1	0	0	7	5	83	30	0
47	1	27	40.7253	0	1	1	1	1	1	1	7.5	1	1	2	0	1	0	1	6	5	91	30	0
53	2	1	20.0869	0	0	0	0	0	0	0	15.2	2	0	2	0	0	0	0	4	6	92	10	0
70	1	15	29.3339	1	1	0	0	1	1	0	7.1	2	2	1	0	1	0	1	7	7	90	30	0
57	1	24	24.1217	1	1	1	1	1	1	0	8.4	1	0	2	0	1	0	1	5	6	92	5
64	1	4	21.0294	1	0	0	0	0	1	0	6.1	1	0	2	0	1	0	0	4	6.5	100	5	0
34	1	1	35.8603	0	1	0	0	0	1	0	11	3	0	0	0	1	0	3	7	10	91	5	1
79	1		21.7347	1	1	0	0	1	1	1	6.7	0	0	1	0	0	0	0	1	7	100	5	0
69	1	5	28.0711	0	1	0	0	0	0	0	6.8	2	2	2	2	1	1	0	10	5	83	30	0
57	1		20.1362	1	1	1	0	1	1	0	9.6	1	0	2	0	1	0	0	4	6	100	5	0
48	2		22.2137	1	1	1	1	0	1	0	8.8	1	1	3	3	1	0	1	10	4	57	15	1
49	2		28.5805	1	0	0	0	0	0	0	6.1	2	1	1	0	1	0	1	6	7	100	15	0
44	1		24	1	1	1	1	0	0	0	8.9	1	2	2	0	1	0	1	7	5	91	30	1
72	2	13	33.1446	0	1	1	1	1	1	1	7.2	2	3	1	0	2	0	0	8	7	88	60	0
69	2	7	28.7259	0	1	0	0	1	0	0	8.6	1	1	2	0	1	0	0	5	5	91	15	0
56	2		33.2479	1	1	0	0	1	1	1	8.1	1	0	2	2	1	0	0	6	5.5	85	2.5	0
44	2		31.6404	0	1	0	0	1	1	0	11.1	1	1	3	2	1	0	0	8	4	80	15	1
66	1	14	30.7568	1	1	1	0	1	1	0	7.7	1	0	0	0	0	0	0	1	9.5	95	5	0
65	1	5	24.977	1	1	0	0	1	1	1	8.8	1	0	0	0	1	0	0	2	8	94	5.5	0
60	1	10	27.8053	0		1	1	1	1	0	7.7	2	1	2	3	1	0	1	10	6	63	30	0
62	1	9	21.9713	1	1	1	0	1	1	0	7.6	1	0	0	0	1	0	1	3	8	100	5	0
37	1	2	29.7521	1	0	0	0	0	0	0	7.9	1	1	1	0	1	0	0	4	7	93	30	0
66	1	22	19.8962	0	1	1	0	1	1	0	6.4	1	1	0	2	0	1	0	5	9	82	60	0
36	2	7	35.8662	1	1	0	0	0	1	0	8.8	1	2	2	0	1	0	0	6	6	86	45	0
68	1	5	22.8625	1	1	0	0	0	0	0	5.6	1	1	1	0	0	0	0	3	7.5	88	20	0
53	2		21.7079	1	1	1		1	1	1	7.7	0	2	1	0	1	3	1	8	7.5	94	37.5	1
76	1		21.1827	1	0	1	1	1	1	0	7.2	1	1	2	0	1	0	0	5	6	92	30	0
57	1		22.5895	1	1	1	0	1	1	1	7.2	1	0	2	2	1	0	0	6	5.5	81	15	1
63	2		29.9221	0	1	1	0	1	1	0	8.2	1	0	2	0	1	0	1	5	6	86	10	0
63	1		24.3599	1		0	0	1	1	1	7.7	1	0	1	0	1	0	0	3	7	100	10	0
71	1		18.5121	1	0	0	0	1	0	0	6.4	1	0	0	0	1	0	0	2	9	100	15	1
48	1		29.3947	1	0	0	0	0	0	0	7.5	1	0	2	0	0	0	0	3	6.5	100	10	1
66	2		28	1	1	1	1	1	1	0	8.6	1	1	2	0	1	0	1	6	6.5	93	30	0
61	2		35.0065	1	1	0	0	1	1	0	6.7	1	3	2	2	1	3	2	14	5.5	79	60	0
67	1	11	23.7954	1	1	0	0	1	1	1	6.4	1	0	1	0	1	0	0	3	7	88	10	0
69	1	20	22.0703	0	1	1	1	1	0	1	6.7	0	0	2	2	1	0	0	5	5.5	85	10	0
66	1		23.2254	1	1	0	0	0	1	0	6.9	0	1	3	3	1	0	0	8	8.5	94	10	0
71	1	15	21.0871	1	1	0	0	0	1	0	6.7	0	0	1	0	0	0	0	1	7	100	1	0
67	1	14	23.5615	1	1	0	0	0	1	0	7	1	0	2	0	1	0	1	5	6.5	100	15	1
68	1	1	29.5848	0	1	0	0	1	1	1	5.6	1	2	1	2	1	0	1	8	7	74	60	0
46	1	1	37.2684	1	0	0	0	1	1	0	7.1	0	2	1	0	1	0	1	5	7	93	30	0
57	1	4	28.6288	0	0	0	0	1	1	0	7.5	1	1	2	0	0	0	0	4	6	97	10	0
51	1	9	20.2679	0	0	0	0	1	0	0	6.6	1	3	2	2	1	0	0	9	5	83	60	1
72	1	10	19.4588	1	0	0	0	1	1	0	6.8	2	1	2	2	1	0	1	9	5	67	20	0
60	1		34.2773	1	1	0	0	1	1	0	7.8	1	1	2	0	1	0	0	5	5.5	100	10	0
70	1	11	18.3299	1	0	0	0	0	0	0	6.5	2	3	2	2	1	0	0	10	5.5	73	90	0
66	1	14	21.3382	1	1	0	0	1	0	0	7.3	0	0	1	2	0	0	0	3	7	82	10	1
72	1	10	20.3125	1	1	0	0	1	0	0	7.5	1	2	1	2	0	0	0	6	7	82	90	0
67	1	23	31.25	1	1	0	1	1	1	0	6.8	2	2	2	2	1	1	0	10	5.5	69	30	0
68	1	24	22.6891	1	1	0	0	1	0	0	7.3	1	0	2	0	0	0	1	4	6	88	10	0
78	1	19	20.7803	1	1	1	0	1	1	1	7.3	2	0	2	3	1	0	0	8	5	53	10	0
63	1	4	24.8291	1	0	0	0	1	1	0	6.4	1	1	2	0	1	0	0	5	6	92	30	0
62	2	9	27.5556	1	1	0	0	1	1	1	7.8	1	0	0	0	0	0	0	1	8	100	10	0
57	2	10	26.3043	0	0	0	0	0	1	0	6.2	1	2	1	2	1	0	0	7	7	82	30	0
69	2	4	25.8022	0	0	0	0	1	1	0	6	1	0	2	0	1	0	0	4	6	95	10	0
73	2	16	17.8506	0	0	0	0	1	1	0	6.7	1	1	1	0	1	0	0	4	7	88	10	0
50	2	2	24.3734	1	1	0	0	0	1	0	6.3	1	2	2	2	2	0	0	9	5	83	30	0
80	2	25	21.1109	0	0	0	0	1	1	1	6.5	1	1	2	2	1	3	3	13	6	80	30	0
67	2	23	16.9763	0	1	0	0	0	0	0	7.3	1	1	1	0	0	3	0	6	7	93	20	0
61	2	16	18.3817	0	1	0	0	1	1	0	7.6	2	2	2	0	1	1	1	9	5	91	30	0
67	2	12	24.7737	0	0	0	0	1	0	0	6.4	1	2	1	0	1	0	0	5	7	93	60	0
62	2	5	21.2306	0	1	0	0	1	1	0	7	0	0	2	0	1	0	0	3	6	100	1	1
35	2	3	19.4637	0	0	0	0	0	0	0	8.2	1	0	1	0	0	0	0	2	7	100	5	0
59	2	17	17.7809	0	0	0	0	0	1	0	6	1	0	1	0	1	0	0	3	7.5	100	3	0
72	2	17	22.0741	0	1	0	0	1	1	0	6.9	1	1	0	0	1	0	0	3	8	94	5	0
82	2	15	24.5949	0	1	0	0	1	1	1	6.1	1	1	1	0	1	3	1	8	7.5	92	10	0
71	2	11	28.0684	0	1	0	0	1	1	0	7	1	1	2	0	1	0	0	5	6.33	95	5	0
73	1		24.5617	1	1	1	0	1	1	0	7.5	0	0	0	0	1	0	1	2	8	100	10	0
65	2		26.7377	0	1	0	0	1	1	0	10.7	1	3	2	2	2	0	0	10	5.3	85	60	0
70	2	21	26.1035	1	0	0	0	0	1	0	8.7	1	1	2	0	1	0	0	5	6	100	10	0
66	2	6	29.1875	0	0	0	0	1	0	0	5.4	1	0	2	0	0	0	0	3	6	86	10	0
60	2	14	24.2855	0	0	0	0	1	1	0	8	2	0	1	0	1	0	3	7	7	100	3	0
77	2	20	27.6792	1	1	0	1	1	1	0	8.3	2	3	3	3	1	0	0	12	4	57	180	0
75	2	25	29.672	0	1	1	1	1	1	0	8.9	1	0	0	0	1	0	2	4	8	100	5	0
70	2	20	18.5699	0	1	0	0	1	1	1	7	1	0	0	0	0	0	1	2	9	95	10	0
33	2	19	37.4072	0	1	1	1	1	1	0	11.4	3	3	3	2	2	0	1	14	3	67	45	0
81	2	29	18.4889	0	1	1	0	0	0	0	7.8	0	0	2	0	0	0	0	2	6.83	93	10	0
65	2	21	28.5122	1	0	0	0	1	1	0	7.9	1	1	1	0	1	0	1	5	7.5	100	15	0
64	2	17	26.6613		0	0	0	1	1	1	7.4	2	3	2	3	1	0	1	12	5.5	58	120	0
69	2	9	30.6224	0	1	0	0	1	1	0	7.9	1	2	2	0	2	0	1	8	6	100	20	0
80	2	22	31.6315	1	1	0	0	1	1	1	9.4	1	0	1	0	2	0	1	5	7	93	5	0
62	2	3	24.6257	0	0	0	0	1	1	0	6.3	1	1	2	2	0	0	0	6	5.5	85	5	0
61	2	10	20.0586	0	1	1	0	0	0	0	6.8	0	0	2	0	1	0	0	3	6.5	100	5	0
66	2	15	38.9543	0	0	1	0	1	1	0	7.4	1	0	1	2	0	0	0	4	7	78	2	0
64	2	10	22.4123	0	0	1	0	0	1	0	7.5	1	1	0	0	1	0	1	4	8	100	20	0
68	2	20	25.9698	0	0	1	0	1	1	1	9.5	0	0	2	0	1	0	1	4	5.5	100	5	0
66	2	20	30.4144	0	0	1	0	1	1	1	7.3	1	0	2	0	1	0	0	4	6	92	10	0
68	2		24.2001	0	1	1	0	1	1	0	17.5	1	1	2	0	1	0	1	6	5.5	100	30	0
58	2		25.0545	0	1	0	0	1	1	0	10.8	1	0	3	0	1	0	0	5	4	92	10	0
61	2	11	31.0797	1	0	0	0	1	1	1	9.7	2	0	3	0	1	0	1	7	4	94	10	1
67	2	15	25.7166	0	0	0	0	1	1	1	7.1	3	3	3	3	2	0	1	15	4	47	120	0
62	2	11	32.145	0	0	1	0	1	1	0	8.1	2	1	3	3	2	0	1	12	4	50	60	0
65	2	9	25.6589	0	0	0	0	1	1	0	6.6	2	1	2	2	1	0	1	9	5	83	20	0
75	2	27	24.435	0	1	1	1	1	1	0	7.7	1	1	1	2	1	3	0	9	7.5	83	20	0
49	2	1	32.3503	0	0	0	0	1	1	0	7.9	2	1	2	0	0	0	1	6	5	91	30	1
58	2	12	20.0831	0	1	0	0	0	1	0	7.8	2	2	2	2	1	3	1	13	5	83	30	1
61	2	10	20.9551	0	1	0	0	1	0	0	8	2	2	2	2	1	2	1	12	5.5	85	30	0
49	2	2	43.131	1	0	0	0	1	0	0	6.7	1	1	1	0	1	0	0	4	7.5	94	10	0
62	1	14	32.2235	0	0	0	0	1	1	0	9.4	2	0	3	2	0	0	0	7	4.5	75	1.5	1
69	1	5	25.6916	0	0	0	0	1	0	0	6.7	1	0	2	0	0	0	2	5	6	96	5	0
66	1		22.2193	1	0	0	1	1	1	1	7.9	3	1	1	0	1	0	0	6	7	100	15	0
46	1	4	52.7069	0	0	0	0	1	1	0	7.4	2	0	2	2	1	0	2	9	5	77	10	0
63	1	1	20.1638	1	0	0	0	0	1	0	5.8	1	0	1	0	1	0	0	3	7.5	100	5	1
61	1	37	24.2122	1	1	1	0	1	1	1	7.6	1	0	2	0	1	0	0	4	6.5	93	10	0
53	1	7	27.0496	0	0	0	0	1	1	1	6.1	1	0	1	0	0	0	2	4	7	100	15	1
55	1	22	26.8993	0	1	1	0	1	1	1	7.5	1	0	1	0	1	0	0	3	7	93	5	0
70	1	5	30.1194	1	1	0	1	1	1	1	6.5	1	0	3	2	0	0	3	9	4	80	4	0
78	1	12	24.072	0	0	1	0	1	1	1	6.2	0	0	0	2	0	0	0	2	8.5	81	0	0
60	1	20	27.9087	1	0	1	0	1	1	0	6.7	1	1	2	0	0	0	2	6	6	92	20	0
66	1	27	25.6812	1	1	0	0	1	0	0	7.2	2	2	1	0	1	3	1	10	7	88	30	0
70	1	24	20.1714	1	1	1	0	1	1	1	9	0	0	2	0	1	0	1	4	5.5	100	10	0
43	1	19	33.2612	1	1	1	0	1	1	1	8.4	1	1	0	0	1	0	1	4	8	100	15	1
45	1	7	29.1356	1	0	0	0	1	1	0	6.5	1	1	2	0	1	2	2	9	5.5	89	15	1
46	1	10	29.6542	0	0	0	0	1	1	0	7.5	1	1	2	2	1	0	0	7	5	79	20	1
62	1	10	29.0688	1	1	1	0	1	1	1	7	1	1	1	2	1	0	1	7	7	78	30	1
75	1	2	26.673	0	0	0	0	1	1	0	7.1	1	1	2	2	1	0	1	8	6	75	10	0
57	1	17	29.3367	0	0	0	0	1	1	0	8.1	1	1	0	0	0	1	2	5	8.5	94	30	0
71	1		21.9115	0	1	0	0	1	1	0	7.8	1	0	1	0	1	0	0	3	7.5	96	10	0
56	1	15	25.9467	1	0	0	0	0	1	0	11	1	0	2	0	1	0	1	5	6	100	5	0
74	1	24	24.9851	1	0	0	0	1	0	1	6.4	3	3	0	0	1	0	1	8	8	100	40	0
80	1		15.6573	1	0	0	0	1	0	1	6.4	1	1	1	0	1	3	1	8	7	88	15	0
71	1	11	28.6624	0	1	0	0	1	1	1	6.7	1	1	1	0	2	0	0	5	7	100	10	0
70	1	7	24.4691	1	0	0	0	1	1	0	6.3	1	1	1	2	1	0	1	7	7	78	30	0
74	1	19	24.0817	0	1	1	0	1	1	1	8.9	1	1	2	0	1	0	1	6	6	86	10	0
36	1		36.1217	0	0	0	0	1	0	0	8.3	1	0	2	2	0	0	2	7	5	83	10	0
54	1	3	29.4857	0	1	0	0	1	1	1	9.4	1	1	2	0	1	0	1	6	6	92	2	0
46	2	19	27.5259	0	1	0	0	1	1	0	6.8	2	3	0	2	1	3	1	12	8	80	120	0
65	2	35	20.8543	0	1	1	0	0	1	0	9	1	1	2	0	1	0	1	6	6	100	30	0
64	1	5	24.2976	1	1	0	0	1	1	0	7.5	1	1	1	0	0	0	1	4	7	88	10	1
79	1	24	20.947	0	1		0	1	0	0	8.9	1	2	2	2	1	0	0	8	6.5	76	30	0
71	1		29.854	0	0		0	1	1	1	6.6	1	0	2	0	1	0	1	5	5	100	5	0
70	1	9	26.0935	1	0	0	1	0	0	0	7.2	1	1	2	0	1	0	1	6	6.5	100	10	1
40	1	2	25.6715	0	0	0	0	0	1	0	5.8	0	0	2	2	0	0	0	4	5	83	3	0
74	1	32	22.966	1	0	0		1	1	1	6.8	2	1	1	0	1	0	0	5	7	95	30	0
45	1	12	22.7499	1	0	0	0	1	0	0	6.5	3	2	3	0	1	0	3	12	4	89	30	0
43	1	6	29.3981	1	1	1	0	1	1	0	8	2	2	3	2	1	0	1	11	4	73	30	1
56	1	5	24.1263	0	1	1	0	0	1	0	7.4	1	1	2	0	1	0	1	6	5	100	30	1
57	1		23.7498	1	0	0	0	1	1	0	7.1	1	2	0	0	1	0	1	5	8	89	30	1
41	1	4	19.7864	1	0	0	0	0	0	0	6.5	1	1	0	0	1	0	0	3	8	94	30	0
51	1	10	25.5072	0	1	0	0	1	1	0	7	1	0	2	0	0	0	1	4	6	97	10	0
47	1	19	54.8327	1	1	1	1	1	1	0	7.4	2	1	2	2	1	0	1	9	5	83	30	1
56	1	25	19.8018	0	0	0	0	0	1	0	6.8	0	0	1	0	1	0	0	2	7	100	5	0
55	1	22	34.0049	0	0	0	0	0	1	0	6.9	1	0	2	0	1	3	0	7	6	92	10	0
72	1	6	20.6822	1	1	0	0	1	1	0	5.5	0	0	1	0	1	0	1	3	7.5	100	5	0
69	1		22.491	1	1	0	0	0	1	0	6	1	0	2	0	1	0	0	4	6.75	100	2	0
63	1	6	29.5599	1	0	0	0	0	0	0	7.5	1	0	2	0	0	0	0	3	6.5	93	10	0
67	1	24	25.3862	1	1	0	0	1	1	0	6.7	2	3	2	2	1	0	1	11	6.5	65	120	0
51	2	21	30.5515	0	0	0	0	1	1	0	9.2	2	3	2	2	2	0	2	13	5	69	70	1
71	2	5	21.1979	1	0	0	0	1	1	1	6.3	1	1	1	0	1	1	1	6	7	93	5	0
44	2	2	27.1582	0	1	1	0	0	1	0	9.4	1	0	2	0	1	0	0	4	5	100	15	0
67	2	31	26.5765	0	1	1	1	1	1	1	8.2	1	1	2	2	1	0	1	8	5	83	30	0
48	2	11	32.8593	1	1	0	0	1	1	0	9.1	1	0	2	0	1	0	1	5	6	100	5	0
69	2	13	28.4649	0	1	0	1	1	1	1	8.2	1	0	2	0	1	0	2	6	6.17	86	4	0
73	2	50	22.1973	0	0	0	0	0	0	0	7.2	2	1	2	2	2	3	1	13	5.5	79	10	0
70	2		25.977	0	1	1	0	1	1	1	6.5	1	1	2	2	1	0	0	7	6	75	30	0
53	1		26.9896	0	0	0	0	1	1	0	6.4	1	0	2	0	0	0	1	4	6.5	93	15	1
69	1		21.2239	1	0	0	0	0	0	0	7.5	1	1	1	0	1	2	0	6	7	88	20	0
39	2		19.2974	0	0	0	0	0	0	0	6.9	0	0	1	0	1	0	0	2	7	100	3	0
63	1	18	18.2531	1	0	0	0	1	0	0	6.5	0	0	1	0	0	0	0	1	7	93	3	1
64	1	29	22.0522	1	1	1	0	1	1	0	6.3	1	1	2	0	1	3	1	9	6	100	15	1
58	1	6	22.5163	1	0	0	0	1	1	0	6	1	1	1	0	1	0	0	4	7	100	30	1
78	1	26	23.1363	0	0	0	0	1	1	0	6.5	1	0	1	0	1	0	0	3	7	100	10	1
73	1		21.3655	0	1	0	0	1	1	0	6.8	1	1	1	0	0	0	0	3	7.5	88	30	0
66	1	4	23.8281	1	0	0	0	1	0	0	6.3	1	1	2	0	1	0	0	5	6	92	10	0
59	2	10	21.8706	1	1	0	0	0	0	0	6.5	1	0	2	0	1	0	1	5	5	100	10	1
67	2	13	24.8777	1	1	0	0	1	1	0	8.1	1	1	2	0	1	0	1	6	6	92	15	0
51	1	8	23.1405	1	0	0	0	0	1	0	7.9	1	0	2	0	0	0	1	4	6	92	5	1
76	1	17	21.3039	0	0	0	0	1	1	0	7.1	1	1	1	0	1	3	0	7	7.5	88	20	0
69	1	11	24.2215	0	0	0	0	1	1	0	6.3	0	1	1	0	1	0	0	3	7	100	20	0
74	2		17.1483	0	1	0	0	0	1	0	6.8	0	0	1	2	0	3	0	6	7	82	10	1
69	2	17	19.5609	0	1	0	1	1	1	0	6.8	0	0	2	0	0	0	0	2	6.5	100	5	0
52	1		32.912	1	0	0	1	1	1	0	7.7	1	2	2	0	1	0	1	7	5	91	30	0
40	2		30.7306	0	1	0	0	0	0	0	7.1	1	1	2	0	1	0	0	5	6	86	12.5	0
43	2		28.0234	0	0	0	0	1	1	0	6.8	1	1	1	0	1	0	0	4	7	86	10	0
78	1		18.1995	1	1	1	0	1	0	0	7.8	1	0	1	0	1	0	2	5	7	90	15	0
61	1	15	19.9006	1	0	0	0	0	0	0	7.3	0	1	1	0	2	0	1	5	7	88	22.5	1
50	1		29.9264	0	0	0	0	1	1	1	7.1	1	1	2	0	1	0	2	7	6.4	100	10	0
66	1	16	28.441	1	0	0	0	1	1	0	7.9	1	2	1	0	1	3	1	9	7	88	40	0
55	2		31.8517	1	0	0	0	0	1	0	6.6	1	0	1	2	1	0	0	5	7	78	10	1
68	2	7	25.1111	0	1	1	0	1	1	0	6.5	1	0	2	0	1	0	0	4	6	90	10	0
55	2	6	25.3831	0	0	0	0	1	1	0	6.4	2	3	2	2	1	0	1	11	6.5	81	120	0
38	1	6	28.3937	1	0		0	0	0	0	5.5	1	1	2	0	0	0	0	4	6.5	100	40	1
59	1	10	28.0404	1	0	0	0	0	1	0	7.7	1	0	2	0	0	0	0	3	6	97	5	1
63	1	33	28.6583	1	1	1	0	1	1	1	9.1	1	2	1	0	1	0	0	5	7	88	30	1
76	2	7	21.7768	0	1	0	1	1	1	1	11.8	1	3	2	3	1	0	1	11	5.5	58	90	0
50	2	3	30.7569	1	1	0	0	1	0	0	5.9	2	0	2	0	1	0	1	6	6	100	10	0
48	2	2	23.1919	1	0	0	0	0	1	0	7.6	0	0	2	0	1	0	0	3	6	100	3	1
77	2	10	21.7695	0	1	1	0	1	1	1	10.1	1	0	2	2	1	0	0	6	5	77	10	0
77	2		20.8008	0	1	0	0	1	1	1	6.4	1	1	2	0	1	0	0	5	6	86	30	0
50	1	25	19.0461	1	0	0	0	1	1	1	10.6	2	1	3	0	2	0	0	8	4	100	15	0
72	1	1	22.3132	1	0	0	0	0	0	0	12.3	1	1	0	2	1	0	0	5	8	84	20	0
45	1	1	26.9523	1	1	0	0	0	0	0	9	0	0	2	0	0	0	0	2	5	100	5	0
36	1	1	25.3061	1	0	0	0	1	1	1	13.1	0	0	2	0	1	0	1	4	6	92	10	0
72	1	28	23.0697	1	1	0	0	1	0	0	6.9	1	1	1	0	1	0	1	5	7	93	20	0
82	1	4	21.6016	0	0	0	0	0	0	0	7.9	1	0	2	2	1	0	1	7	6	75	10	0
80	1	25	27.6757	1	0	1	1	1	1	1	6.2	1	0	1	2	1	0	0	5	7	81	5.5	0
48	2	23	29.3684	1	0	0	0	0	1	0	7.3	1	1	2	0	1	0	1	6	5	87	7.5	0
74	1		19.313	1	1	0	0	1	1	0	6.7	2	0	0	0	2	0	2	6	8	94	10	0
39	2	7	32.912	1	0	0	0	1	1	0	7.8	1	2	2	0	1	0	0	6	5.5	100	55	0
40	1	8	29.4118	0	0	0		0	1	0	9.8	2	1	2	2	1	0	2	10	6	80	30	1
53	2		25.0022	1		1		1	1	0	7.3	1	2	2	0	1	0	1	7	6	100	30	0
67	1		22.0084	0	1	1	1	1	1	0	9.6	1	0	2	2	1	0	0	6	6	71	10	0
71	1	12	21.3578	1	1	0	0	1	1	1	8	0	0	2	2	0	0	0	4	5	77	5	0
57	2		25.1122	0	1	0	0	0	1	0	5.9	1	1	1	0	1	0	1	5	7	100	5	0
74	1		24.9135	1	1	0	0	1	1	1	7.8	0	0	0	0	1	0	1	2	10	100	10	0
63	1	0.5	22.3702	1	0	0	0	0	1	0	6.4	2	1	3	2	1	0	2	11	4	80	20	1
48	1		24.11	0	1	0	0	1	1	0	11.4	2	3	3	3	1	0	1	13	4.5	64	60	1
76	1		19.9924	0	1	1	0	1	1	1	8.6	2	3	1	2	1	3	2	14	7	74	45	0
68	1		19.0168	0	0	0	0	0	0	0	12	0	1	1	0	1	0	1	4	7	88	30	0
75	2		24.2578	0	0	0	0	1	1	0	12.8	1	2	2	2	1	0	0	8	6	80	30	0
49	2	6	29.2195	1	0	0	0	1	1	0	9.2	1	0	2	0	0	0	0	3	6.5	100	10	0
37	1	12	25.6005	0	0	0	0	0	0	0	11.1	1	0	2	0	0	0	0	3	6	100	10	1
40	2		27.6224	1	0	0	0	1	1	0	6.8	2	0	2	0	0	0	2	6	6.5	100	3	0
62	1	22	31.5537	0	1	0	0	1	1	1	6.9	2	2	2	2	2	3	2	15	6	71	30	0
64	1	34	31.8855	1	1	0	1	1	1	0	6.9	1	1	2	2	1	0	1	8	5.5	85	20	0
68	2	15	24.4664	0	0	0	0	1	1	0	7	1	0	1	0	1	0	1	4	7.5	94	15	0
68	1	17	29.5361	1	0	0	0	0	1	0	7.1	1	1	2	0	0	0	0	4	6	100	30	0
58	1	14	25.2385	1	0	0	0	1	1	0	6.8	1	0	1	0	1	0	0	3	7	93	15	1
56	1	18	25.2332	0	1	0	0	1	1	1	8	2	0	2	0	0	0	1	5	6	100	3	1
66	1	15	21.2305	0	0	0	0	1	1	1	6.9	1	0	1	0	0	0	0	2	7	98	10	0
58	1	29	23.0539	1	1	0	0	1	0	0	6.1	1	0	2	0	0	0	1	4	6.5	100	5	0
67	1	9	25.594	0	0	0	0	1	1	1	6.3	1	0	2	2	1	0	0	6	5	71	2	0
73	1	13	26.919	1	0	0	0	1	0	0	6.9	1	1	2	0	0	0	0	4	6	92	10	0
51	1	10	32.8183	0	0	0	0	1	1	0	7.3	1	0	2	0	0	0	1	4	5.5	100	5	0
48	1	4	30.1568	1	0	0	0	1	0	0	5.9	1	0	1	0	1	0	1	4	7.5	100	2	0
66	1	2	29.1493	1	0	0	0	1	0	0	7.2	1	0	1	0	0	0	0	2	7	100	15	0
65	1	8	29.6721	1	0	0	0	1	1	0	5.9	1	1	1	2	1	0	1	7	7	78	20	0
67	1	5	20.5178	1	1	0	0	1	1	0	6.1	2	1	1	0	1	0	1	6	7	93	30	1
75	2	13	21.6857	0	0	0	0	1	1	0	6.7	0	0	0	0	0	0	0	0	8	100	10	0
65	1	11	21.1569	1	0	0	0	1	1	0	6.4	1	0	1	0	1	0	0	3	7.5	94	15	0
37	1	3	29.6702	0	0	0	0	0	1	0	6.3	2	2	2	0	1	0	1	8	5	91	20	0
70	1	17	26.5684	1	0	0	0	1	1	1	6.6	1	1	1	0	1	0	0	4	7	100	20	0
60	1	17	27.7574	1	1	1	0	1	1	1	7.4	1	0	2	0	1	0	0	4	5	100	10	0
57	2		27.0836	0	0	0	0	0	1	0	6.5	1	1	0	0	0	3	0	5	8	100	30	1
59	1	10	24.0613	1	0	0	0	1	1	0	6.7	1	1	2	0	0	0	1	5	6	95	30	0
73	1	14	24.1406	1	1	0	0	1	1	0	8.4	0	0	2	0	0	0	0	2	5.5	100	5	0
66	1	4	24.8127	1	0	1	0	1	0	0	6.2	1	0	0	0	0	0	1	2	9	100	10	0
65	1	26	26.1619	1	0	0	0	0	0	0	6.4	1	0	2	2	1	0	0	6	6	80	15	0
77	2	11	13.4888	0	0	0	0	1	1	0	7.2	1	2	1	0	1	0	0	5	7	93	30	0
65	2	13	20.7716	0	0	0	0	0	0	0	6.7	1	0	2	0	1	0	0	4	6	100	5	0
75	2	21	24.1508	0	1	0	0	1	1	1	6.7	0	1	1	0	0	0	1	3	7.5	88	60	0
69	1	35	18.1812	1	1	0	0	1	0	0	6.4	1	0	2	0	0	0	0	3	6.5	100	10	0
68	2	2	25.189	0	0	0	0	1	1	0	7.7	1	1	2	0	1	0	0	5	6.5	91	60	0
69	2	15	19.101	0	0	1	0	1	1	0	7	0	1	0	0	1	0	1	3	8	100	20	0
70	1	9	39.596	1	1	1	0	1	0	0	6.6	0	0	2	0	0	0	0	2	6	100	3	0
75	1	14	26.8565	1	1	0	0	0	1	0	6.8	0	0	2	0	0	0	0	2	6.5	93	5	0
[truncated: 1,866 more rows]
